# Supplementary material for: A comparison of RNA folding measures
Source: BMC Bioinformatics. 2005 Oct 3;6:241. doi: 10.1186/1471-2105-6-241 (PMC1274297; doi:10.1186/1471-2105-6-241)
Supplement: Additional File 1 — Data sets. This zip-file contains all the sequences we have used for this study. [file 1471-2105-6-241-S1.zip]

Archive with 261 entries (245 files):
- datasets/
- datasets/Hh1/
- datasets/Hh1/HH1.rfam.filt80.stock
- datasets/intron/
- datasets/intron/intron_gpI.rfam.filt80.stock
- datasets/intron/intron_gpII.rfam.filt80.stock
- datasets/miRNA/
- datasets/miRNA/let-7.rfam.seed.filt80.stock
- datasets/miRNA/lin-4.rfam.seed.filt80.stock
- datasets/miRNA/mir-1.rfam.seed.filt80.stock
- datasets/miRNA/mir-10.rfam.seed.filt80.stock
- datasets/miRNA/mir-101.rfam.seed.filt80.stock
- datasets/miRNA/mir-103.rfam.seed.filt80.stock
- datasets/miRNA/mir-124.rfam.seed.filt80.stock
- datasets/miRNA/mir-130.rfam.seed.filt80.stock
- datasets/miRNA/mir-135.rfam.seed.filt80.stock
- datasets/miRNA/mir-148.rfam.seed.filt80.stock
- datasets/miRNA/mir-156.rfam.seed.filt80.stock
- datasets/miRNA/mir-16.rfam.seed.filt80.stock
- datasets/miRNA/mir-160.rfam.seed.filt80.stock
- datasets/miRNA/mir-166.rfam.seed.filt80.stock
- datasets/miRNA/mir-17.rfam.seed.filt80.stock
- datasets/miRNA/mir-181.rfam.seed.filt80.stock
- datasets/miRNA/mir-19.rfam.seed.filt80.stock
- datasets/miRNA/mir-192.rfam.seed.filt80.stock
- datasets/miRNA/mir-194.rfam.seed.filt80.stock
- datasets/miRNA/mir-196.rfam.seed.filt80.stock
- datasets/miRNA/mir-199.rfam.seed.filt80.stock
- datasets/miRNA/mir-2.rfam.seed.filt80.stock
- datasets/miRNA/mir-218.rfam.seed.filt80.stock
- datasets/miRNA/mir-219.rfam.seed.filt80.stock
- datasets/miRNA/mir-24.rfam.seed.filt80.stock
- datasets/miRNA/mir-26.rfam.seed.filt80.stock
- datasets/miRNA/mir-29.rfam.seed.filt80.stock
- datasets/miRNA/mir-30.rfam.seed.filt80.stock
- datasets/miRNA/mir-46.rfam.seed.filt80.stock
- datasets/miRNA/mir-6.rfam.seed.filt80.stock
- datasets/miRNA/mir-7.rfam.seed.filt80.stock
- datasets/miRNA/mir-8.rfam.seed.filt80.stock
- datasets/miRNA/mir-9.rfam.seed.filt80.stock
- datasets/miRNA/mir-BART1.rfam.seed.filt80.stock
- datasets/miRNA/mir-BART2.rfam.seed.filt80.stock
- datasets/miRNA/mir-BHRF1-1.rfam.seed.filt80.stock
- datasets/miRNA/mir-BHRF1-2.rfam.seed.filt80.stock
- datasets/miRNA/mir-BHRF1-3.rfam.seed.filt80.stock
- datasets/mRNA/
- datasets/mRNA/protein_controls.fasta
- datasets/regulatory/
- datasets/regulatory/HIV_PBS.rfam.filt80.stock
- datasets/regulatory/IRE.rfam.filt80.stock
- datasets/regulatory/IRES_pico.rfam.filt80.stock
- datasets/regulatory/SECIS.rfam.filt80.stock
- datasets/regulatory/VARNA.rfam.filt80.stock
- datasets/riboswitch/
- datasets/riboswitch/cobalamin.rfam.filt80.stock
- datasets/riboswitch/lysine.rfam.filt80.stock
- datasets/riboswitch/s_box.rfam.filt80.stock
- datasets/RNase/
- datasets/RNase/MRP.rfam.filt80.stock
- datasets/RNase/RNaseP_bactA.rfam.filt80.stock
- datasets/rRNA/
- datasets/rRNA/SSU_rRNA_5.filt80.stock
- datasets/rRNA/SSU_rRNA_5S.filt80.stock
- datasets/shuffled/
- datasets/shuffled/shuffledseq.fasta
- datasets/sn_splice/
- datasets/sn_splice/U1.rfam.filt80.stock
- datasets/sn_splice/U12.rfam.filt80.stock
- datasets/sn_splice/U14.rfam.filt80.stock
- datasets/sn_splice/U2.rfam.filt80.stock
- datasets/sn_splice/U4.rfam.filt80.stock
- datasets/sn_splice/U5.rfam.filt80.stock
- datasets/sn_splice/U6.rfam.filt80.stock
- datasets/sn_splice/U7.rfam.filt80.stock
- datasets/sno_guide/
- datasets/sno_guide/E2.rfam.seed.filt80.stock
- datasets/sno_guide/E3.rfam.seed.filt80.stock
- datasets/sno_guide/HACA_sno_Snake.rfam.seed.filt80.stock
- datasets/sno_guide/U100.rfam.seed.filt80.stock
- datasets/sno_guide/U101.rfam.seed.filt80.stock
- datasets/sno_guide/U102.rfam.seed.filt80.stock
- datasets/sno_guide/U103.rfam.seed.filt80.stock
- datasets/sno_guide/U15.rfam.seed.filt80.stock
- datasets/sno_guide/U16.rfam.seed.filt80.stock
- datasets/sno_guide/U17.rfam.seed.filt80.stock
- datasets/sno_guide/U18.rfam.seed.filt80.stock
- datasets/sno_guide/U19.rfam.seed.filt80.stock
- datasets/sno_guide/U20.rfam.seed.filt80.stock
- datasets/sno_guide/U21.rfam.seed.filt80.stock
- datasets/sno_guide/U22.rfam.seed.filt80.stock
- datasets/sno_guide/U23.rfam.seed.filt80.stock
- datasets/sno_guide/U24.rfam.seed.filt80.stock
- datasets/sno_guide/U25.rfam.seed.filt80.stock
- datasets/sno_guide/U26.rfam.seed.filt80.stock
- datasets/sno_guide/U27.rfam.seed.filt80.stock
- datasets/sno_guide/U28.rfam.seed.filt80.stock
- datasets/sno_guide/U29.rfam.seed.filt80.stock
- datasets/sno_guide/U3.rfam.seed.filt80.stock
- datasets/sno_guide/U30.rfam.seed.filt80.stock
- datasets/sno_guide/U31.rfam.seed.filt80.stock
- datasets/sno_guide/U32.rfam.seed.filt80.stock
- datasets/sno_guide/U33.rfam.seed.filt80.stock
- datasets/sno_guide/U34.rfam.seed.filt80.stock
- datasets/sno_guide/U35.rfam.seed.filt80.stock
- datasets/sno_guide/U36.rfam.seed.filt80.stock
- datasets/sno_guide/U38.rfam.seed.filt80.stock
- datasets/sno_guide/U39.rfam.seed.filt80.stock
- datasets/sno_guide/U40.rfam.seed.filt80.stock
- datasets/sno_guide/U42.rfam.seed.filt80.stock
- datasets/sno_guide/U43.rfam.seed.filt80.stock
- datasets/sno_guide/U44.rfam.seed.filt80.stock
- datasets/sno_guide/U45.rfam.seed.filt80.stock
- datasets/sno_guide/U47.rfam.seed.filt80.stock
- datasets/sno_guide/U48.rfam.seed.filt80.stock
- datasets/sno_guide/U49.rfam.seed.filt80.stock
- datasets/sno_guide/U50.rfam.seed.filt80.stock
- datasets/sno_guide/U51.rfam.seed.filt80.stock
- datasets/sno_guide/U52.rfam.seed.filt80.stock
- datasets/sno_guide/U53.rfam.seed.filt80.stock
- datasets/sno_guide/U54.rfam.seed.filt80.stock
- datasets/sno_guide/U56.rfam.seed.filt80.stock
- datasets/sno_guide/U57.rfam.seed.filt80.stock
- datasets/sno_guide/U58.rfam.seed.filt80.stock
- datasets/sno_guide/U59.rfam.seed.filt80.stock
- datasets/sno_guide/U60.rfam.seed.filt80.stock
- datasets/sno_guide/U61.rfam.seed.filt80.stock
- datasets/sno_guide/U62.rfam.seed.filt80.stock
- datasets/sno_guide/U63.rfam.seed.filt80.stock
- datasets/sno_guide/U64.rfam.seed.filt80.stock
- datasets/sno_guide/U65.rfam.seed.filt80.stock
- datasets/sno_guide/U66.rfam.seed.filt80.stock
- datasets/sno_guide/U67.rfam.seed.filt80.stock
- datasets/sno_guide/U68.rfam.seed.filt80.stock
- datasets/sno_guide/U69.rfam.seed.filt80.stock
- datasets/sno_guide/U70.rfam.seed.filt80.stock
- datasets/sno_guide/U71.rfam.seed.filt80.stock
- datasets/sno_guide/U72.rfam.seed.filt80.stock
- datasets/sno_guide/U73.rfam.seed.filt80.stock
- datasets/sno_guide/U79.rfam.seed.filt80.stock
- datasets/sno_guide/U8.rfam.seed.filt80.stock
- datasets/sno_guide/U81.rfam.seed.filt80.stock
- datasets/sno_guide/U82.rfam.seed.filt80.stock
- datasets/sno_guide/U83.rfam.seed.filt80.stock
- datasets/sno_guide/U91.rfam.seed.filt80.stock
- datasets/sno_guide/U92.rfam.seed.filt80.stock
- datasets/sno_guide/U93.rfam.seed.filt80.stock
- datasets/sno_guide/U95.rfam.seed.filt80.stock
- datasets/sno_guide/U98.rfam.seed.filt80.stock
- datasets/sno_guide/U99.rfam.seed.filt80.stock
- datasets/sno_guide/snoHBII-52.rfam.seed.filt80.stock
- datasets/sno_guide/snoHBII-85.rfam.seed.filt80.stock
- datasets/sno_guide/snoJ26.rfam.seed.filt80.stock
- datasets/sno_guide/snoJ33.rfam.seed.filt80.stock
- datasets/sno_guide/snoM1.rfam.seed.filt80.stock
- datasets/sno_guide/snoMBI-1.rfam.seed.filt80.stock
- datasets/sno_guide/snoMBI-161.rfam.seed.filt80.stock
- datasets/sno_guide/snoR1.rfam.seed.filt80.stock
- datasets/sno_guide/snoMBI-28.rfam.seed.filt80.stock
- datasets/sno_guide/snoMBI-87.rfam.seed.filt80.stock
- datasets/sno_guide/snoMBII-202.rfam.seed.filt80.stock
- datasets/sno_guide/snoPyro_CD.rfam.seed.filt80.stock
- datasets/sno_guide/snoR10_R69.rfam.seed.filt80.stock
- datasets/sno_guide/snoR11.rfam.seed.filt80.stock
- datasets/sno_guide/snoR12.rfam.seed.filt80.stock
- datasets/sno_guide/snoR16.rfam.seed.filt80.stock
- datasets/sno_guide/snoR160.rfam.seed.filt80.stock
- datasets/sno_guide/snoR20.rfam.seed.filt80.stock
- datasets/sno_guide/snoR21.rfam.seed.filt80.stock
- datasets/sno_guide/snoR24.rfam.seed.filt80.stock
- datasets/sno_guide/snoR28.rfam.seed.filt80.stock
- datasets/sno_guide/snoR30.rfam.seed.filt80.stock
- datasets/sno_guide/snoR31_Z110_Z27.rfam.seed.filt80.stock
- datasets/sno_guide/snoR32_R81.rfam.seed.filt80.stock
- datasets/sno_guide/snoR38.rfam.seed.filt80.stock
- datasets/sno_guide/snoR39.rfam.seed.filt80.stock
- datasets/sno_guide/snoR41.rfam.seed.filt80.stock
- datasets/sno_guide/snoR43.rfam.seed.filt80.stock
- datasets/sno_guide/snoR44_J54.rfam.seed.filt80.stock
- datasets/sno_guide/snoR53.rfam.seed.filt80.stock
- datasets/sno_guide/snoR60.rfam.seed.filt80.stock
- datasets/sno_guide/snoR639.rfam.seed.filt80.stock
- datasets/sno_guide/snoR64.rfam.seed.filt80.stock
- datasets/sno_guide/snoR66.rfam.seed.filt80.stock
- datasets/sno_guide/snoR71.rfam.seed.filt80.stock
- datasets/sno_guide/snoR72.rfam.seed.filt80.stock
- datasets/sno_guide/snoR79.rfam.seed.filt80.stock
- datasets/sno_guide/snoR86.rfam.seed.filt80.stock
- datasets/sno_guide/snoR9.rfam.seed.filt80.stock
- datasets/sno_guide/snoR98.rfam.seed.filt80.stock
- datasets/sno_guide/snoR9_plant.rfam.seed.filt80.stock
- datasets/sno_guide/snoTBR17.rfam.seed.filt80.stock
- datasets/sno_guide/snoTBR5.rfam.seed.filt80.stock
- datasets/sno_guide/snoTBR7.rfam.seed.filt80.stock
- datasets/sno_guide/snoU6-53.rfam.seed.filt80.stock
- datasets/sno_guide/snoZ1.rfam.seed.filt80.stock
- datasets/sno_guide/snoZ101.rfam.seed.filt80.stock
- datasets/sno_guide/snoZ102_R77.rfam.seed.filt80.stock
- datasets/sno_guide/snoZ103.rfam.seed.filt80.stock
- datasets/sno_guide/snoZ105.rfam.seed.filt80.stock
- datasets/sno_guide/snoZ107_R87.rfam.seed.filt80.stock
- datasets/sno_guide/snoZ112.rfam.seed.filt80.stock
- datasets/sno_guide/snoZ118.rfam.seed.filt80.stock
- datasets/sno_guide/snoZ119.rfam.seed.filt80.stock
- datasets/sno_guide/snoZ12.rfam.seed.filt80.stock
- datasets/sno_guide/snoZ122.rfam.seed.filt80.stock
- datasets/sno_guide/snoZ13_snr52.rfam.seed.filt80.stock
- datasets/sno_guide/snoZ152.rfam.seed.filt80.stock
- datasets/sno_guide/snoZ155.rfam.seed.filt80.stock
- datasets/sno_guide/snoZ157.rfam.seed.filt80.stock
- datasets/sno_guide/snoZ159.rfam.seed.filt80.stock
- datasets/sno_guide/snoZ161.rfam.seed.filt80.stock
- datasets/sno_guide/snoZ162.rfam.seed.filt80.stock
- datasets/sno_guide/snoZ163.rfam.seed.filt80.stock
- datasets/sno_guide/snoZ165.rfam.seed.filt80.stock
- datasets/sno_guide/snoZ168.rfam.seed.filt80.stock
- datasets/sno_guide/snoZ169.rfam.seed.filt80.stock
- datasets/sno_guide/snoZ17.rfam.seed.filt80.stock
- datasets/sno_guide/snoZ173.rfam.seed.filt80.stock
- datasets/sno_guide/snoZ175.rfam.seed.filt80.stock
- datasets/sno_guide/snoZ177.rfam.seed.filt80.stock
- datasets/sno_guide/snoZ178.rfam.seed.filt80.stock
- datasets/sno_guide/snoZ18.rfam.seed.filt80.stock
- datasets/sno_guide/snoZ182.rfam.seed.filt80.stock
- datasets/sno_guide/snoZ185.rfam.seed.filt80.stock
- datasets/sno_guide/snoZ188.rfam.seed.filt80.stock
- datasets/sno_guide/snoZ193.rfam.seed.filt80.stock
- datasets/sno_guide/snoZ194.rfam.seed.filt80.stock
- datasets/sno_guide/snoZ195.rfam.seed.filt80.stock
- datasets/sno_guide/snoZ196.rfam.seed.filt80.stock
- datasets/sno_guide/snoZ199.rfam.seed.filt80.stock
- datasets/sno_guide/snoZ200.rfam.seed.filt80.stock
- datasets/sno_guide/snoZ206.rfam.seed.filt80.stock
- datasets/sno_guide/snoZ221.rfam.seed.filt80.stock
- datasets/sno_guide/snoZ223.rfam.seed.filt80.stock
- datasets/sno_guide/snoZ228.rfam.seed.filt80.stock
- datasets/sno_guide/snoZ247.rfam.seed.filt80.stock
- datasets/sno_guide/snoZ248.rfam.seed.filt80.stock
- datasets/sno_guide/snoZ256.rfam.seed.filt80.stock
- datasets/sno_guide/snoZ266.rfam.seed.filt80.stock
- datasets/sno_guide/snoZ267.rfam.seed.filt80.stock
- datasets/sno_guide/snoZ268.rfam.seed.filt80.stock
- datasets/sno_guide/snoZ278.rfam.seed.filt80.stock
- datasets/sno_guide/snoZ279.rfam.seed.filt80.stock
- datasets/sno_guide/snoZ30.rfam.seed.filt80.stock
- datasets/sno_guide/snoZ37.rfam.seed.filt80.stock
- datasets/sno_guide/snoZ39.rfam.seed.filt80.stock
- datasets/sno_guide/snoZ40.rfam.seed.filt80.stock
- datasets/sno_guide/snoZ43.rfam.seed.filt80.stock
- datasets/sno_guide/snoZ50.rfam.seed.filt80.stock
- datasets/sno_guide/snoZ6.rfam.seed.filt80.stock
- datasets/sno_guide/snoZ7.rfam.seed.filt80.stock
- datasets/sno_guide/sno_14q_I_II.rfam.seed.filt80.stock
- datasets/SRP/
- datasets/SRP/SRP_bact.rfam.filt80.stock
- datasets/SRP/SRP_euk_arch.rfam.filt80.stock
- datasets/telomerase/
- datasets/telomerase/telomerase_vert.rfam.filt80.stock
- datasets/tmRNA/
- datasets/tmRNA/tmRNA.rfam.filt80.stock
- datasets/tRNA/
- datasets/tRNA/tRNA.rfam.filt80.stock
