# Supplementary material for: A comparison of RNA folding measures
Source: BMC Bioinformatics. 2005 Oct 3;6:241. doi: 10.1186/1471-2105-6-241 (PMC1274297; doi:10.1186/1471-2105-6-241)
Supplement: Additional File 1 — Data sets. This zip-file contains all the sequences we have used for this study. [file 1471-2105-6-241-S1.zip › datasets/Hh1/HH1.rfam.filt80.stock]

# STOCKHOLM 1.0

Z69690.1/342-390        GCCCCGCUGAUGAGGUCAG...............................
M19148.1/160-204        AUCCAACUGACCAGUCGGA...............................
L07513.1/84-40          AUCUAAAUGACGAGUCCUA...............................
AF036398.1/58-102       AUCUUUCUGACGAGUUUCA...............................
AF036755.1/118-162      AUCCNGCUGACGNGUCCCA...............................
AY028787.1/23621-23665  AUUUAGCUGACGAGUCCCA...............................
L23117.1/1024-1069      CGACUGCUGAGGAGUCCCAC..............................
AF109181.1/634-589      GCAAUACUGAAGAGUUCCAC..............................
X15620.1/19-62          GGCUAGCAGUGGAAUCC-A...............................
AF036741.1/118-165      AUCCAGCCGACGAGUCCCA...............................
X15621.1/101-144        ACUCCG-UGACAAGUCUCG...............................
L07513.1/246-290        AUCUAGCUGACGAGUCCCG...............................
D87493.1/3564-3609      GCACUUCUGAAGAGUCCCAU..............................
D87492.1/1479-1524      AUCCAGUUGAUGAGUCCCAG..............................
AF404063.1/176-63       CUUUCCCUGAAGAGACGAAGUGAUCAAGAGAUUGAAGACGAGGAACUAAU
AF404059.1/70-187       CUUUCCCUGAAGAGACGAAGUGAUCAAGAGAUUGAAGACGAGUGAACUAA

Z69690.1/342-390        .........................................GGAAGACCG
M19148.1/160-204        .........................................AAUUGGACG
L07513.1/84-40          .........................................AAUGGAACU
AF036398.1/58-102       .........................................AAUAGGACG
AF036755.1/118-162      .........................................AAUAGGACG
AY028787.1/23621-23665  .........................................AACGGUACG
L23117.1/1024-1069      .........................................AAUAGGGCG
AF109181.1/634-589      .........................................AAUAGGACG
X15620.1/19-62          .........................................AAUAGGACG
AF036741.1/118-165      .........................................AAUAAAACG
X15621.1/101-144        .........................................AAUAGGACG
L07513.1/246-290        .........................................AAUAGGAGG
D87493.1/3564-3609      .........................................GCUAGGACG
D87492.1/1479-1524      .........................................AGAAGGACG
AF404063.1/176-63       UUUUUUAAUAAAAGUUCACCACGACUCCUCCUUCUCU....CACAAGUCG
AF404059.1/70-187       UUUUUUUUAAAUAAAAAGUUCACCACGACUCCUCCUUCUCUCACAAGUCG

Z69690.1/342-390        AAAGUGUCGACUCUA...CGGGGC
M19148.1/160-204        AAACGC-...GCGUC...CUGGAU
L07513.1/84-40          AAACAC-...AUGUG...UUUGAU
AF036398.1/58-102       AAACGC-...GUGUC...AUGGAU
AF036755.1/118-162      GAAGGC-...GCGUC...CCGGAU
AY028787.1/23621-23665  AAACUG-...GCGUC...CUUGAU
L23117.1/1024-1069      AUACGG-...ACGUC...CAGUGC
AF109181.1/634-589      AAACGG-...CGAUC...CAGUGU
X15620.1/19-62          AAACGC-...GCGUC...CUGGAU
AF036741.1/118-165      AAACGC-...GCGUCAAAGUGGAU
X15621.1/101-144        AAAUGU-...GCGUC...CUAGAU
L07513.1/246-290        AAGUGC-...UCGUU...CAAUAU
D87493.1/3564-3609      AAACAG-...CCUUC...CAGUAC
D87492.1/1479-1524      AAACGU-...GCAUC...CUGGAU
AF404063.1/176-63       AAACUCA...GAGUC...GGAAAG
AF404059.1/70-187       AAACUCA...GAGUC...GGAAAG
//
