# Supplementary material for: A comparison of RNA folding measures
Source: BMC Bioinformatics. 2005 Oct 3;6:241. doi: 10.1186/1471-2105-6-241 (PMC1274297; doi:10.1186/1471-2105-6-241)
Supplement: Additional File 1 — Data sets. This zip-file contains all the sequences we have used for this study. [file 1471-2105-6-241-S1.zip › datasets/intron/intron_gpI.rfam.filt80.stock]

# STOCKHOLM 1.0

V01416.1/43-384       AUGACUCUCUAAAUAG.CAAUAU...........................
X03127.1/3704-4008    AGUAAUACCUUAU.....................................
X55026.1/34496-34721  CCUGAAUGAUAAAGUA..................................
X55026.1/30069-30266  UAUAGAGCAUAUGUA...................................
X55026.1/71833-72132  UAGUGAUCCUCGAGG..UAGCGUGGAGGGAAUACG...............
X55026.1/85715-85994  UUAUAUACAUUUAA....................................
X55026.1/82089-82425  UUUAAUGGAUAAAAGUC.................................
X55026.1/62111-62519  UGUAGUUGCUCA......................................
X55026.1/59510-59745  AUUGGAGGGUUAAUA...................................
X55026.1/46442-46756  UUACCCUCCUGCCAA..GUGAUUUAGGGAAUC..................
X55026.1/23712-24006  CUGCAAACAUAAAAA..AAUGAGAUUAGGUGCCUC...............
X55026.1/13357-13635  UCAUAAUCCUAAAAA..UUGAACAGGGAAAUC..................
X03280.1/927-1118     AGCUGAGGCUACUAAUA.................................
M86534.1/28-414       .UAACAAGGUUUUUU..AUUGGUUCUUCUGCAGUGCGC............
M15671.1/27-417       UUUCCAUGAUAUUA...AAAACAUACCUCUUUAGGAUUAAACUAUUUUUU
M15669.1/335-592      GUUCUUUGGUCAA.....................................
M22563.1/302-518      CAACGGACUUAA......................................
X60211.1/393-749      GCCUCGUCAUCGUAU..AACGGAAUAACGGCACCUAAGAGCAAAAAACAC
Z17234.1/2999-3375    GAAGUUUGCUC.......................................
Z17234.1/4409-4687    UGUCCAGGCUUA......................................
Z17234.1/2424-2842    ACGUCGGGAUUUU.....................................
X15850.1/1348-1752    CAGCCGCGGUCUGGCGUAACUAAUAGAAGU....................
X13486.1/3718-4075    CAAUACGCUUC.......................................
X04465.1/50547-50846  CUGCGGACUUAAU.....................................
X86563.2/48991-49433  CUACGGACUUGAU.....................................
M16898.1/110-597      CUACGGACUUAAU.....................................
M55084.1/84-519       CUACGGACUUAAU.....................................
Y00122.1/2763-2968    GCUUAUGAGUUAACGUA.................................

V01416.1/43-384       ............UUACCUUUGGAGGGAAAAGU......UAUCAGGCAUGC
X03127.1/3704-4008    .............GUCCAUAGGGUU.........................
X55026.1/34496-34721  ..........AAAUAAAUGUCAUUCU........................
X55026.1/30069-30266  ..........CUCGUAAUGUGCUCUU........................
X55026.1/71833-72132  ............CUUCUAUGGGGGU.........................
X55026.1/85715-85994  ..............CCUAAAGUGUA.........................
X55026.1/82089-82425  ........UU..ACUUAAGUCCAUCGUACAA.......UCUAAUC.....
X55026.1/62111-62519  ................ACUGGGCCA.UUAGUUAA....AUUUAAUAUAGA
X55026.1/59510-59745  ..........AAUCACUUAGCUCUCCCUUU....................
X55026.1/46442-46756  ............ACUAUUGUGGGAA.........................
X55026.1/23712-24006  ............ACUUUGUUGUGUU.........................
X55026.1/13357-13635  ............AAUUAAUUGGGUA.........................
X03280.1/927-1118     ..............UGAUUUGGUCUCAUU.....................
M86534.1/28-414       ............CAAAGGAAGCCUUAG.CAGC......CUGAAAGGGUGU
M15671.1/27-417       AUAUUGGA..AUAAUAGGUAUCAUGAAU......................
M15669.1/335-592      ..............CGGAUGGCCCAAAAU.....AAAG............
M22563.1/302-518      ..............AAAUUUGAGCUCUUAAUUAAGAAA............
X60211.1/393-749      GUACCGAG....GUAACGGCGUGACG....UU......CGAAAGGCAAUC
Z17234.1/2999-3375    ............UUUUUGGGCUAGCUAAUAU...GUGA............
Z17234.1/4409-4687    ............GUUGUAGGCCUCCUAUUAG...GCAA............
Z17234.1/2424-2842    .............AAAUAGUCCCCCUUUAUA...GUGA............
X15850.1/1348-1752    ............UGCAAUGCCGCCAUAGCGA...GUGA............
X13486.1/3718-4075    .............AAAUGGGGCCGUUAGAUA...GAAA............
X04465.1/50547-50846  ..............UUAAUUGAGC.UUUAGUUGAGAAA............
X86563.2/48991-49433  ..............UGUAUUGAGC.CUUGGUAUGGAAA............
M16898.1/110-597      ..............UGGAUUGAGC.CUUGGUAUGGAAA............
M55084.1/84-519       ..............UGUAUUGAGC.CUUGGUAUGGAAA............
Y00122.1/2763-2968    ........A....GUCAAGCUCAUGUAA......................

V01416.1/43-384       ACCUGGU............................AGCUA.......GU.
X03127.1/3704-4008    ..................................................
X55026.1/34496-34721  ..................................................
X55026.1/30069-30266  ..................................................
X55026.1/71833-72132  ..................................................
X55026.1/85715-85994  ..................................................
X55026.1/82089-82425  ...................................CUUGUAUGAU.....
X55026.1/62111-62519  AAAUAUUAAA.........................UUUGUUCUUCUG...
X55026.1/59510-59745  ..................................................
X55026.1/46442-46756  ..................................................
X55026.1/23712-24006  ..................................................
X55026.1/13357-13635  ..................................................
X03280.1/927-1118     ..................................................
M86534.1/28-414       AUCUCCGCGACUAUAAAUAAAAAGGGGAUUUUAAAUGCUA.......GU.
M15671.1/27-417       ..................................................
M15669.1/335-592      ........................................AUU.......
M22563.1/302-518      ...................................UU.AUUAAGUUG...
X60211.1/393-749      GAUAAAC............................GAA.........GCC
Z17234.1/2999-3375    ....................................GUAUUAGUGAUA..
Z17234.1/4409-4687    ....................................CUAAUGGGCUAA..
Z17234.1/2424-2842    ....................................UAUAAAGGU.....
X15850.1/1348-1752    ....................................UCGUUAUGUAAA..
X13486.1/3718-4075    ....................................UAUCUAAAUG....
X04465.1/50547-50846  ...................................UUUACUAAA.UG...
X86563.2/48991-49433  ...................................CCUGCUAAG.UG...
M16898.1/110-597      ...................................CUUACUAAG.UG...
M55084.1/84-519       ...................................CAUAUUAAG.UG...
Y00122.1/2763-2968    ..................................................

V01416.1/43-384       CUUUAAACCAAUAGAUUGCAUCGGUUUAAAA...................
X03127.1/3704-4008    ..................................................
X55026.1/34496-34721  ..................................................
X55026.1/30069-30266  ..................................................
X55026.1/71833-72132  ..................................................
X55026.1/85715-85994  ..................................................
X55026.1/82089-82425  ..................................................
X55026.1/62111-62519  ..................................................
X55026.1/59510-59745  ..................................................
X55026.1/46442-46756  ..................................................
X55026.1/23712-24006  ..................................................
X55026.1/13357-13635  ..................................................
X03280.1/927-1118     ..................................................
M86534.1/28-414       CUGAUAAAAAAA......................................
M15671.1/27-417       ..................................................
M15669.1/335-592      ..................................................
M22563.1/302-518      ..................................................
X60211.1/393-749      GGGGAUCGUGCAGGCGUGGGACUUAGCGAAAUUUUCGAUAAAUCUUCACC
Z17234.1/2999-3375    ..................................................
Z17234.1/4409-4687    ..................................................
Z17234.1/2424-2842    UCUCUUUUUAAGAGAAUAAGGAGCCAGAACGCCCGCGUUGUAAACAACGC
X15850.1/1348-1752    ..................................................
X13486.1/3718-4075    ..................................................
X04465.1/50547-50846  ..................................................
X86563.2/48991-49433  ..................................................
M16898.1/110-597      ..................................................
M55084.1/84-519       ..................................................
Y00122.1/2763-2968    ..................................................

V01416.1/43-384       ............................................GGC...
X03127.1/3704-4008    ..................................................
X55026.1/34496-34721  ..................................................
X55026.1/30069-30266  ..................................................
X55026.1/71833-72132  ..................................................
X55026.1/85715-85994  ..................................................
X55026.1/82089-82425  ..................................................
X55026.1/62111-62519  ..................................................
X55026.1/59510-59745  ..................................................
X55026.1/46442-46756  ..................................................
X55026.1/23712-24006  ..................................................
X55026.1/13357-13635  ..................................................
X03280.1/927-1118     ..................................................
M86534.1/28-414       ............................................GGC...
M15671.1/27-417       ..................................................
M15669.1/335-592      ..................................................
M22563.1/302-518      ..................................................
X60211.1/393-749      CG..........................................GCGAGA
Z17234.1/2999-3375    ..................................................
Z17234.1/4409-4687    ..................................................
Z17234.1/2424-2842    GGGGCGUUCAGGUUAACCCUGCUUAUUUUAUAAGUGAGUUCCGA......
X15850.1/1348-1752    ..................................................
X13486.1/3718-4075    ..................................................
X04465.1/50547-50846  ..................................................
X86563.2/48991-49433  ..................................................
M16898.1/110-597      ..................................................
M55084.1/84-519       ..................................................
Y00122.1/2763-2968    ..................................................

V01416.1/43-384       ..AAGACCGUCAA.A...................................
X03127.1/3704-4008    ...AUAUAGUCAA.A...................................
X55026.1/34496-34721  .AAAAUUUCGCGA.A...................................
X55026.1/30069-30266  .UAAAUCGGGUUAAA...................................
X55026.1/71833-72132  ...AAACUGUCAA.A...................................
X55026.1/85715-85994  ...AAAGAGCCAA.A...................................
X55026.1/82089-82425  .UAAAGAGGAUGA.A...................................
X55026.1/62111-62519  ..CAUUUUGACAA.A...................................
X55026.1/59510-59745  ..AAAGACCACUA.U...................................
X55026.1/46442-46756  ...AAACUAUCAA.A...................................
X55026.1/23712-24006  ...AAAGAGCCAA.A...................................
X55026.1/13357-13635  ...AAACUAUCAA.A...................................
X03280.1/927-1118     ..AAAGAUCACAA.A...................................
M86534.1/28-414       .G.ACAUUGCCAA.A...................................
M15671.1/27-417       ..AAAUGCCACCA.UAAAAAAGGGAUUCAUACCUCUUUUUUGGUAAAUAU
M15669.1/335-592      ..GCAAUGUGCUA.U...................................
M22563.1/302-518      ..CAAACUCUCAA.A...................................
X60211.1/393-749      CCUAUGGGAUCUA.A...................................
Z17234.1/2999-3375    .AAAACUGGGUGA.A...................................
Z17234.1/4409-4687    ...CAUUGGGUGA.A...................................
Z17234.1/2424-2842    .AAAAUUGGGUGA.A...................................
X15850.1/1348-1752    AAAACCCUGCUCA.U...................................
X13486.1/3718-4075    .AACAUCUGGCUG.U...................................
X04465.1/50547-50846  ..AUUGUUUUCAA.A...................................
X86563.2/48991-49433  ..GUAACUUCCAA.A...................................
M16898.1/110-597      ..AUCACUUUCAA.A...................................
M55084.1/84-519       ..AAAACUUUCAA.A...................................
Y00122.1/2763-2968    ...AAUCUGCCUA.A...................................

V01416.1/43-384       .........UUG.CG.GGAAAGGGGUCAACA...................
X03127.1/3704-4008    .........CUA.CG.GGGAACUCCUAAA.....................
X55026.1/34496-34721  .........CUG.CU.GGGAA.CCCUUUUU..AAUUUAAAAUUAA.....
X55026.1/30069-30266  .........UUG.CU.GAAAACCCCCCCCU..GAUUAUC...........
X55026.1/71833-72132  .........UUC.CG.GGGAACUCCUAAA.....................
X55026.1/85715-85994  .........UAC.CG.GGGAAGCCCUAAA.....................
X55026.1/82089-82425  .........UUU.CA.AGAAGAGCUUGCCAA...................
X55026.1/62111-62519  .........UUG.CU.GGAAG.CUUUUAU...UAAAAGGUAACUUAACGA
X55026.1/59510-59745  .........AUG.CU.GGGGACUUCUGAC.....................
X55026.1/46442-46756  .........UUC.UG.GGGAAGCCCUAAA.....................
X55026.1/23712-24006  .........CUC.CA.AGGAAGCCCUAAA.....................
X55026.1/13357-13635  .........UUC.CG.GGAAAACCUUAAA.....................
X03280.1/927-1118     .........UUG.CU.GGAAACUCCUUUGA....................
M86534.1/28-414       .........UUG.CG.GGAAGUCCCUAAA.....................
M15671.1/27-417       AUUUUUGCUAAC.GG.UGAAA.UCUUAUGC..UUUCCAUAAAGUUUUUAA
M15669.1/335-592      .........AAG.CU.GGAAA.UCUAUGUAUUC.................
M22563.1/302-518      .........UUC.AG.GGAAA.CCUAAGU...UAUUUUUUAUUUGUUUUA
X60211.1/393-749      .........CCG.CGAAGGAG.GGGCUCG.....................
Z17234.1/2999-3375    .........UUGUCA.AGAAG.ACUAACG...UCUAUGUUUAUUAUAUUU
Z17234.1/4409-4687    .........UUG.CA.UGAAA.GCUAAGGC..GUAAC.............
Z17234.1/2424-2842    .........UUGCCA.AGGAC.GCUAAGU...UAAAAGCUACUCGACUCG
X15850.1/1348-1752    .........AAC.GG.UGAAG.CCUUAGU...AAUUUAUCUUUUUAGGGU
X13486.1/3718-4075    .........AUG.CU.GGGAACUCCUUAUUAUAAAUUCAAAAAAAAGAAA
X04465.1/50547-50846  .........UUC.AG.GGAAA.CCUAGGU...UGCAAAAAAAAGAUAAA.
X86563.2/48991-49433  .........UUC.AG.AGAAA.CCCUGGA...AUGA..............
M16898.1/110-597      .........UUC.AG.AGAAA.CCCUGGA...AUUAACA...........
M55084.1/84-519       .........UUC.AG.AGAAA.CCCUAGA...AUUU..............
Y00122.1/2763-2968    ..........AA.CG.GGAAACUCUCAC......................

V01416.1/43-384       ........................................GCCGUUCAGU
X03127.1/3704-4008    ........................................GCUU.AUAGU
X55026.1/34496-34721  ..................................................
X55026.1/30069-30266  ..................................................
X55026.1/71833-72132  ........................................GCUU.AAGGU
X55026.1/85715-85994  ........................................GCUC.UAGUA
X55026.1/82089-82425  ..................................................
X55026.1/62111-62519  AGGUUAUAUCGUUCGAGUUCACCUUG........................
X55026.1/59510-59745  .........................................AAUCAUACU
X55026.1/46442-46756  ........................................GCUU.UUGAU
X55026.1/23712-24006  ........................................GCUC.UAAUA
X55026.1/13357-13635  ........................................GCUU.CUGAU
X03280.1/927-1118     ..................................................
M86534.1/28-414       ........................................GAUU.CAACU
M15671.1/27-417       UUAAAACAACAACACCCAAAAGGUGUUUGUACUUUAGAAA..........
M15669.1/335-592      ........................................AAUUUUAAAU
M22563.1/302-518      AAUAAAAAAA........................................
X60211.1/393-749      ..................................................
Z17234.1/2999-3375    UAAAUUUAAUAACUGUAG................................
Z17234.1/4409-4687    ..................................................
Z17234.1/2424-2842    CUUAGCGAGUCGAGUAUUAAGCCUUU........................
X15850.1/1348-1752    AU................................................
X13486.1/3718-4075    AAAAAGAAACGAGAGCUUUUUUGAAUAAGUAAUUUAAAU.AUAUAAAACG
X04465.1/50547-50846  ..................................................
X86563.2/48991-49433  ..................................................
M16898.1/110-597      ..................................................
M55084.1/84-519       ..................................................
Y00122.1/2763-2968    ..................................................

V01416.1/43-384       ACCAAGUCUC.AGGGGAAACUU.UGAGAUGGCCUU.GCA.......A.AG
X03127.1/3704-4008    ACUAAACUAG.GUACGAAAGUACUUAAGUGGCUGAA..GUAAUUAUU.CG
X55026.1/34496-34721  ..................................................
X55026.1/30069-30266  ..................................................
X55026.1/71833-72132  ACCAAGCUGU.AUUUGAAAAAUUAUCAGUGGCUGAG..GUAAUUGCU.CA
X55026.1/85715-85994  ACCAAGGUUCAACACGAAAGUGUUGAACUGGCCUGA..UUAAUGACUCAG
X55026.1/82089-82425  ..................................................
X55026.1/62111-62519  ..................................................
X55026.1/59510-59745  ACUAGAAUUUUAUUU..................................A
X55026.1/46442-46756  ACCAAACCUG.GUAUGAAAAUACGGAGGUGGAAGAA..GUAAUGACU.CU
X55026.1/23712-24006  ACUAAAGAUAAGACGGAAACUUCUUACCUGGCCUCA..UUAAUGAUUGAG
X55026.1/13357-13635  ACUAAGCAUU.AAUCGAAAGGUUAAUUGUGGCUGAA..GUAAUUACU.CA
X03280.1/927-1118     ..................................................
M86534.1/28-414       ACUAAGCAGCUUGUGGAAACAC.AGUUGUGGCCGAG..UUAAUAGCCCUG
M15671.1/27-417       ..................................................
M15669.1/335-592      ACU...............................................
M22563.1/302-518      ..................................................
X60211.1/393-749      ..................................................
Z17234.1/2999-3375    ..................................................
Z17234.1/4409-4687    ..................................................
Z17234.1/2424-2842    ..................................................
X15850.1/1348-1752    ..................................................
X13486.1/3718-4075    ACUUAUUUAAGUUUUAAG...............................U
X04465.1/50547-50846  ..................................................
X86563.2/48991-49433  ..................................................
M16898.1/110-597      ..................................................
M55084.1/84-519       ..................................................
Y00122.1/2763-2968    ..................................................

V01416.1/43-384       GGUAUGGUAAUAAGCUGACGGAC...........................
X03127.1/3704-4008    GGUAUAGUAAUAAGUUAUAAGAUGAUCAGAGGGGGGCGCAAGCUCGCUCU
X55026.1/34496-34721  ..................................................
X55026.1/30069-30266  ..................................................
X55026.1/71833-72132  GGUAUGGUAACAAGCCUUAAGAUAUGUGAAAACA................
X55026.1/85715-85994  GGUAUGGUAAAAUCACUAGUAGAU..........................
X55026.1/82089-82425  ..................................................
X55026.1/62111-62519  ..................................................
X55026.1/59510-59745  AAUUCAGUGAAAAUGUAUAAUUU...........................
X55026.1/46442-46756  UAUAUGGUGACAAGUCAAAAGAUGAUUGAAAAAA................
X55026.1/23712-24006  GGUAUAGUAAUAUAAUUAGAGAUUCUAGUAAUAG................
X55026.1/13357-13635  GGUAUAGUAAUAAGUCAGAAGAUAUACGAAAGUA................
X03280.1/927-1118     ..................................................
M86534.1/28-414       GGUAUAGUAACAAUGUUGAAUAUGACUCUUAAUUGAGG............
M15671.1/27-417       ..................................................
M15669.1/335-592      .UCCACGUAAAAAUUUUAAAUAUU..........................
M22563.1/302-518      ..................................................
X60211.1/393-749      ..................................................
Z17234.1/2999-3375    ..................................................
Z17234.1/4409-4687    ..................................................
Z17234.1/2424-2842    ..................................................
X15850.1/1348-1752    ..................................................
X13486.1/3718-4075    AAAUAAGUAAAACUGUUUUAUA............................
X04465.1/50547-50846  ..................................................
X86563.2/48991-49433  ..................................................
M16898.1/110-597      ..................................................
M55084.1/84-519       ..................................................
Y00122.1/2763-2968    ..................................................

V01416.1/43-384       .....AUGGUCCUAACCACGCAGCCAAGUCCUAA.GUCAAC.AGAUCUUC
X03127.1/3704-4008    GAGA..AAUGGACAAUCGCGUAUCUAAGUCAGUAUUAAGAG.AGCUCGCG
X55026.1/34496-34721  ......AGACGACAAUC.AGCAAGAAAGCCUUUUAUUAAGC.UAGUAUAU
X55026.1/30069-30266  .....AG.GGGACAAUC.AGCAGGUAAGUUGAUCGGCAUAG.GGAUACCC
X55026.1/71833-72132  .....AAAUGGACAAUCGCGGAUCUAAGUCAACAAAACUAAA........
X55026.1/85715-85994  .....AUAUGGGUAAUCGCGGUUCUAAGUCAUCCCUGCUUA.CGUACUGA
X55026.1/82089-82425  ....AUGCAAGGUUACU.UGAAGCGAAGCUUGUUAAGUAGAUUUUCAGUU
X55026.1/62111-62519  .....AUAAUAGGAAUC.AGCAGCCAAGCUUUAUAAU.............
X55026.1/59510-59745  ........UGAACAAUC.AGCAGGUAACCAAAAGAUAAAUAA........
X55026.1/46442-46756  .....AAAUGGGUAAUCGCGGAUCUAAAUCAGCAUUAAAU..........
X55026.1/23712-24006  .....AAAUGGGUGAUCGUGGAUCUAAAUCAGUAAUAUUUUA........
X55026.1/13357-13635  .....UAAUAGGCAACCGCGGAUCUAAGUCAGCUUUA.............
X03280.1/927-1118     ....GGCUAGGACAAUC.AGCAAGGAAGUUAACAUAU.............
M86534.1/28-414       .....AAAUGGGUGAUC.CGCAGCCAAAUCCUAAGGACAUUU........
M15671.1/27-417       ......CUAAGACAAUA.CCGUGGAAACCAAAAACCCCAA..........
M15669.1/335-592      ......GGUAGAUAAUC.AGCUGGUAACCAAUUAUCCUUUU.AAAUAAUA
M22563.1/302-518      .....AAUAUGGCAAUC.CUGAGCCAAGACAAAUCAU.............
X60211.1/393-749      ......AUGUCCCGACU.GGCGACCAAGCCGACCGUGAUAG.ACACCGUA
Z17234.1/2999-3375    .....ACCAUGUUAACU.UGCAGCGAAGCUUAUCGAAUGGUAAAUAAC..
Z17234.1/4409-4687    .....GCUAUGCUAACC.UGCAGCGAAUUACAUCGACUGAUAUUAAUAUA
Z17234.1/2424-2842    .....AAUACGCCAACU.UGCAGCCAAGUCUAACGAAUUUUCGAA.....
X15850.1/1348-1752    .....UUUACGGUAAUA.CCGUGGGAAGUUUAUCAACAAA..AGGCUGCC
X13486.1/3718-4075    .......ACGGACAAUC.AGCAGGGAAGUCCUAUGACUU...........
X04465.1/50547-50846  .....AAUUAGGUAAUC.CUGAGCCAAAUUUUGUUUACU...........
X86563.2/48991-49433  ....AAAAUGGGCAAUC.CUGAGCCAAAUCCCUUUUUUGAA.AAACAAGU
M16898.1/110-597      ....AAAAUGGGCAAUC.CUGAGCCAAAUCCUGUUUUCCGA.AAACAAAC
M55084.1/84-519       ....UAAAUGGGCAAUC.CUGAGCCAAAUCCUUCUUUCCGA.AAACAAAA
Y00122.1/2763-2968    .......UGAGACAAUC.CGUUGCUAAAUCAGCAGUA.............

V01416.1/43-384       ...............................................UGU
X03127.1/3704-4008    C..............................................CUA
X55026.1/34496-34721  ACUA............................................AG
X55026.1/30069-30266  UA..............................................AA
X55026.1/71833-72132  ...............................................AGU
X55026.1/85715-85994  AUCUA.........................................AGCA
X55026.1/82089-82425  UAUACUGAUUA......................................A
X55026.1/62111-62519  ..................................................
X55026.1/59510-59745  ..............................................AACU
X55026.1/46442-46756  ................................................AA
X55026.1/23712-24006  ...............................................AAA
X55026.1/13357-13635  ..................................................
X03280.1/927-1118     ..................................................
M86534.1/28-414       ..............................................UAUU
M15671.1/27-417       ..............................................AAGG
M15669.1/335-592      UUAUCCUUUUAAUAUGGAAUAUUUUAUUA...................UG
M22563.1/302-518      ..................................................
X60211.1/393-749      GUACCGUGGCCCAUUAACUUGGUGGUGGCGGGAAGGCAGGCGGAUC..UA
Z17234.1/2999-3375    ..................................................
Z17234.1/4409-4687    AA................................................
Z17234.1/2424-2842    ................................................AA
X15850.1/1348-1752    CGCGGCAAAGCCGCGGGCACAAAAAAAGCUUUUUUAA.........AACG
X13486.1/3718-4075    .................................................U
X04465.1/50547-50846  ..................................................
X86563.2/48991-49433  GGUUCUCAAACUAGAACCC.............................AA
M16898.1/110-597      AAAGGUUC........................................AG
M55084.1/84-519       AACUAAAAGUUC....................................AG
Y00122.1/2763-2968    ..................................................

V01416.1/43-384       UGAUAUGGAUGCAGUUCACAGACUA.........................
X03127.1/3704-4008    UAAUACUGUAAAAGAGCAACGAGCA.........................
X55026.1/34496-34721  UUAAUUAAGGAAUCUUCAGAGGCUA.........................
X55026.1/30069-30266  UGUCGAUUAUCAUCUUCAGAGACUA.........................
X55026.1/71833-72132  UAAUGUUGUAAAAGAGCAACGAGUA.........................
X55026.1/85715-85994  AGAAGGUGUAAAAGAGCAACGAGUA.........................
X55026.1/82089-82425  AAUAAACAAGAAUGUUCAACGACUAGAAGAUGAAAUCUAUCUACAGAAUA
X55026.1/62111-62519  .....UAAAGUAGGUUCAGAGACUA.........................
X55026.1/59510-59745  AUCUGAGUAGGAACCUCAGAGACUA.........................
X55026.1/46442-46756  AAAUACUGUAAAAGAGCAACGAGUA.........................
X55026.1/23712-24006  GAUUAUUGUAAAAGAGCAACGAGUA.........................
X55026.1/13357-13635  .UUGUCUGUAAAAGAGCAACGAGUA.........................
X03280.1/927-1118     ..AAUGUUAAAACCUUCAGAGACUA.........................
M86534.1/28-414       GUCUAUGGAUGCAGUUCACAGGCCA.........................
M15671.1/27-417       UGUUUAGUAGGAUCCGUAGAGACUA.........................
M15669.1/335-592      GAUUUAGUAGGAACCUCAGAGACUA.........................
M22563.1/302-518      .....UUUGUAUGGUGCAGAGACUC.........................
X60211.1/393-749      ACGCGGGAGGAAGGCGAAGAGACUA.........................
Z17234.1/2999-3375    AGUAGAUAAGAACGUUCAACGACUAGAAAGUGAAG.AUUACCAACUAAUA
Z17234.1/4409-4687    AAUAGAUGUACACGUUCAACGACUAGCGAGUGAUGUAAAUCAGUCAAAUA
Z17234.1/2424-2842    GGUAGUUAGAAAGGUUCAACGACUAGGGCUUGAGU.ACGAAAUAUCAAUA
X15850.1/1348-1752    UGUUGAUAUAACCCCGUAACGACUUUUCUU..GAAA..............
X13486.1/3718-4075    AAAAGUUAUGACCCCUCAACGACUA.........................
X04465.1/50547-50846  .AAAACAAAAGAGGUGCAGAGACUC.........................
X86563.2/48991-49433  AGGAAAAGGAUAGGUGCAGAGACUC.........................
M16898.1/110-597      AAAAAAAGGAUAGGUGCAGAGACUC.........................
M55084.1/84-519       AAAAAAAGGAUAGGUGCAGAGACUC.........................
Y00122.1/2763-2968    ....GCUGUAAAUGCCCAACGACUAUCCCUGAUGAAUGUA..........

V01416.1/43-384       ..................................................
X03127.1/3704-4008    ..................................................
X55026.1/34496-34721  ..................................................
X55026.1/30069-30266  ..................................................
X55026.1/71833-72132  ..................................................
X55026.1/85715-85994  ..................................................
X55026.1/82089-82425  G.UCUUC.......AUAUGCUUUAGAUUUAUAUAAGGGAAUUAAUACAUU
X55026.1/62111-62519  ..................................................
X55026.1/59510-59745  ..................................................
X55026.1/46442-46756  ..................................................
X55026.1/23712-24006  ..................................................
X55026.1/13357-13635  ..................................................
X03280.1/927-1118     ..................................................
M86534.1/28-414       ..................................................
M15671.1/27-417       ..................................................
M15669.1/335-592      ..................................................
M22563.1/302-518      ..................................................
X60211.1/393-749      ..................................................
Z17234.1/2999-3375    AACUUUC.......CACG................................
Z17234.1/4409-4687    AUCUCGC.......CACG................................
Z17234.1/2424-2842    ACAGCCC.......CACG................................
X15850.1/1348-1752    .GAGAAAG.AGGUGCUUUAUUAG...........................
X13486.1/3718-4075    ..................................................
X04465.1/50547-50846  ..................................................
X86563.2/48991-49433  ..................................................
M16898.1/110-597      ..................................................
M55084.1/84-519       ..................................................
Y00122.1/2763-2968    .AGGGAGUAGGGUCA...................................

V01416.1/43-384       .........................AAUGUCGGUCGGGGAAGAUG.....
X03127.1/3704-4008    .........................GACGGCUAUAGGUAUUUAUAAUAUU
X55026.1/34496-34721  .........................UGCACGAGACAAUUAAAGGCGCUUU
X55026.1/30069-30266  .........................CACACUUGACACCUAU.........
X55026.1/71833-72132  .........................AACGGCAGUUGAUCAGCUAAGUCUA
X55026.1/85715-85994  .........................GACGGUUCUUCGAGUUCUAGA....
X55026.1/82089-82425  AUAUAAAUUAGCUAU..........AGUUUCCUCCGUCAAUUUUUAAAUA
X55026.1/62111-62519  .........................AACGUCAAAUAUCUUUUUAAAUAAA
X55026.1/59510-59745  .........................CACGUGGUCCUCGUAGUAU......
X55026.1/46442-46756  .........................GACGGUAGUUGCAUAAACUCUUUUU
X55026.1/23712-24006  .........................GACGGUUCUUCCAUUAGUUU.....
X55026.1/13357-13635  .........................UACGGUAGUUGUACUAAUAA.....
X03280.1/927-1118     .........................GACGUGAUCAUUUAAUAGACGCCUU
M86534.1/28-414       .........................GAUGGCAAUGGGUAUCCUAGUGGGA
M15671.1/27-417       .........................AACGUGGCAAUCGAUAAUUUUUAUU
M15669.1/335-592      .........................UAUGCACAUCACUUUAUU.......
M22563.1/302-518      .........................GAUGAGAGUUAUCCUAACAU.....
X60211.1/393-749      .........................UACGGUUCCUUAAGGCGA.......
Z17234.1/2999-3375    .........................AGCGCCCAGCAACUUUUGUUUAUAU
Z17234.1/4409-4687    .........................AGCGCCCGACAUCUUGAUAUUUACU
Z17234.1/2424-2842    .........................AGCGCCCAACAACUUAGGAUUCUGU
X15850.1/1348-1752    ..................CGCCUAACACGCAGG.C.ACUUACGAGUCCUA
X13486.1/3718-4075    .........................CACGCCGGACACCCAAUAAAAAAUA
X04465.1/50547-50846  .........................AAAGAAAACUAUCCUAACGAAAUUU
X86563.2/48991-49433  .........................AAUGGAAGCUGUUCUAACGAAUCGA
M16898.1/110-597      .........................AAUGGAAGCUAUUCUAACAAAUGGA
M55084.1/84-519       .........................AAUGGAAGCUAUUCUAACAAAUGGA
Y00122.1/2763-2968    ...............AGCGACCCGAAACGGCAGACAACUCUAA.......

V01416.1/43-384       ..................................................
X03127.1/3704-4008    A.................................................
X55026.1/34496-34721  GGAGCU............................................
X55026.1/30069-30266  ..................................................
X55026.1/71833-72132  A.................................................
X55026.1/85715-85994  ..................................................
X55026.1/82089-82425  UAAAGUAAAAACCUU...................................
X55026.1/62111-62519  ACUAUAUACAUUCGGGACGAAGUCCCGAAAUAUUACCUUAAUAUGAUACU
X55026.1/59510-59745  ..................................................
X55026.1/46442-46756  UAGUUAAAAAAUUUAUAAAAAA............................
X55026.1/23712-24006  ..................................................
X55026.1/13357-13635  ..................................................
X03280.1/927-1118     GCGG..............................................
M86534.1/28-414       UAUAUAUA..........................................
M15671.1/27-417       AAGUUAAAUAAACUCUUAAUAAAUUUAACAACUAGAGGUUUAAAUACCAA
M15669.1/335-592      ..................................................
M22563.1/302-518      ..................................................
X60211.1/393-749      ..................................................
Z17234.1/2999-3375    UUAUAACAGGCCCGCGGCUUUGCCGCGGGCGUAGCAUCAAAUUAAUUAAA
Z17234.1/4409-4687    UAGACCCCCGCUUAAGUAAA..............................
Z17234.1/2424-2842    ACGAAAAGUACUCGCCCGCUGCUUUGCCGCGGGCG...............
X15850.1/1348-1752    AAUGCAGCCCGCGGAAACCGCGGGCGGCUAUGGUAAUAAUCUAGCCCGCG
X13486.1/3718-4075    AGUAUUAUACGUAAACACGCUACGCGUGUUUACUAAUAUAAUAAU.....
X04465.1/50547-50846  UUUAUCAUUUUUAUAAAAAAUUGGAUUAAUAUAUUAAUUAAUAAUAAUAA
X86563.2/48991-49433  AGUAAUAACGAUUAAUCACAGAACCCAUAUUAUAAUAUAGGUUCUUUAUU
M16898.1/110-597      GUUAAAUGCGUUGGUAGAGGAAUCUUUACAUCGAAACUUCAGAAAGAAAA
M55084.1/84-519       GUUGACAACAUUCAAUUGAUUAAUGAAGAUUUCUAACUUCUAUUUGUAAA
Y00122.1/2763-2968    ..................................................

V01416.1/43-384       ..................................................
X03127.1/3704-4008    ..................................................
X55026.1/34496-34721  ..................................................
X55026.1/30069-30266  ..................................................
X55026.1/71833-72132  ..................................................
X55026.1/85715-85994  ..................................................
X55026.1/82089-82425  ..................................................
X55026.1/62111-62519  UAUAUUCUUACGCGAGCGAGGAGCUUGCGUCCUAUAGGUUUAACUAAUCA
X55026.1/59510-59745  ..................................................
X55026.1/46442-46756  ..................................................
X55026.1/23712-24006  ..................................................
X55026.1/13357-13635  ..................................................
X03280.1/927-1118     ..................................................
M86534.1/28-414       ..................................................
M15671.1/27-417       AUAG..............................................
M15669.1/335-592      ..................................................
M22563.1/302-518      ..................................................
X60211.1/393-749      ..................................................
Z17234.1/2999-3375    UUGUAUUUUUGAUGCGCGGCCAGCAACUAAGCUGGCAAAUAU........
Z17234.1/4409-4687    ..................................................
Z17234.1/2424-2842    ..................................................
X15850.1/1348-1752    GCUUUGCCGCGGGCGAUGCCUAAAGU........................
X13486.1/3718-4075    ..................................................
X04465.1/50547-50846  AAUUAUUAAAUCAUUUUUUCAUUUUAAAUAUA..................
X86563.2/48991-49433  UUAUUUUUAGAAUGAAAUUAGGAAUGAUUAUGAAAUAGAAAAUUCAUAAU
M16898.1/110-597      AGAAUGAAGUGAAGGAUAAACGUAUAUACAUACGUAUUGAAUACUAUAUC
M55084.1/84-519       UUGUAACUAUUUUUUUUAGUUUUGAUUCGAUCACAAUUGAAACGAAACAU
Y00122.1/2763-2968    ..................................................

V01416.1/43-384       ..................................................
X03127.1/3704-4008    ..................................................
X55026.1/34496-34721  ..................................................
X55026.1/30069-30266  ..................................................
X55026.1/71833-72132  ..................................................
X55026.1/85715-85994  ..................................................
X55026.1/82089-82425  ..................................................
X55026.1/62111-62519  AAAAAAAUACCAUUAGAAUACUAAGGUGAUUCACUUUUGCUAUACUAGUA
X55026.1/59510-59745  ..................................................
X55026.1/46442-46756  ..................................................
X55026.1/23712-24006  ..................................................
X55026.1/13357-13635  ..................................................
X03280.1/927-1118     ..................................................
M86534.1/28-414       ..................................................
M15671.1/27-417       ..................................................
M15669.1/335-592      ..................................................
M22563.1/302-518      ..................................................
X60211.1/393-749      ..................................................
Z17234.1/2999-3375    ..................................................
Z17234.1/4409-4687    ..................................................
Z17234.1/2424-2842    ..................................................
X15850.1/1348-1752    ..................................................
X13486.1/3718-4075    ..................................................
X04465.1/50547-50846  ..................................................
X86563.2/48991-49433  UUUUUUUUAGAAUUAUUGUGAAUCUAUUCCAAUCAAAUAUUGAGUAAUCA
M16898.1/110-597      AAAAUCAAAUGAUUAAUGAUGACCCGAAUCUGUAUUUUUUCUAUAAAAAA
M55084.1/84-519       UAGAAUCAAAUCAAUUCCAACUGGAAGAAAAAAUGGUGAAUAUUCAUUGA
Y00122.1/2763-2968    ..................................................

V01416.1/43-384       ..................................................
X03127.1/3704-4008    ..................................................
X55026.1/34496-34721  ..................................................
X55026.1/30069-30266  ..................................................
X55026.1/71833-72132  ..................................................
X55026.1/85715-85994  ..................................................
X55026.1/82089-82425  ..................................................
X55026.1/62111-62519  UUAU..............................................
X55026.1/59510-59745  ..................................................
X55026.1/46442-46756  ..................................................
X55026.1/23712-24006  ..................................................
X55026.1/13357-13635  ..................................................
X03280.1/927-1118     ..................................................
M86534.1/28-414       ..................................................
M15671.1/27-417       ..................................................
M15669.1/335-592      ..................................................
M22563.1/302-518      ..................................................
X60211.1/393-749      ..................................................
Z17234.1/2999-3375    ..................................................
Z17234.1/4409-4687    ..................................................
Z17234.1/2424-2842    ..................................................
X15850.1/1348-1752    ..................................................
X13486.1/3718-4075    ..................................................
X04465.1/50547-50846  ..................................................
X86563.2/48991-49433  AAUCCUUCAAUUCAUUGUUUUCGAGAUCUUUUAAUUUUAAAAAGUGGAUU
M16898.1/110-597      UAGAAGAAUUGGUGUGAAUCGAUUCUACAUUGAAGAAAGAAUCGAAUAUU
M55084.1/84-519       UCAAAUCAGUCACUCCACCAAAAUAUGAUGGAUCUUUUGAAUAACUGAUU
Y00122.1/2763-2968    ..................................................

V01416.1/43-384       ..................................................
X03127.1/3704-4008    ..................................................
X55026.1/34496-34721  ..................................................
X55026.1/30069-30266  ..................................................
X55026.1/71833-72132  ..................................................
X55026.1/85715-85994  ..................................................
X55026.1/82089-82425  ..................................................
X55026.1/62111-62519  ..................................................
X55026.1/59510-59745  ..................................................
X55026.1/46442-46756  ..................................................
X55026.1/23712-24006  ..................................................
X55026.1/13357-13635  ..................................................
X03280.1/927-1118     ..................................................
M86534.1/28-414       ..................................................
M15671.1/27-417       ..................................................
M15669.1/335-592      ..................................................
M22563.1/302-518      ..................................................
X60211.1/393-749      ..................................................
Z17234.1/2999-3375    ..................................................
Z17234.1/4409-4687    ..................................................
Z17234.1/2424-2842    ..................................................
X15850.1/1348-1752    ..................................................
X13486.1/3718-4075    ..................................................
X04465.1/50547-50846  ..................................................
X86563.2/48991-49433  AAUC..............................................
M16898.1/110-597      CAUUGAUCAAACCAUUCACUCCAUAGUCUGAUAGAUCUUUUGAAGAACUG
M55084.1/84-519       AAUC..............................................
Y00122.1/2763-2968    ..................................................

V01416.1/43-384       .........UAUUCUUCUCAUAAGAUAUAGUCG.GACCUCUCCUUAAU.G
X03127.1/3704-4008    .........UUGUAAAUAUUUAAGGUGUGCUCUAUA..AGCUUAGAAA.U
X55026.1/34496-34721  ........CGCGCCUUAAUUGAAGAGAUAGUCCGAU.CAUGGUAGUGA.U
X55026.1/30069-30266  ..............CAAGGUGAUGAUAUAGUCCAAA.UUUUACUGCAA.A
X55026.1/71833-72132  .........CUUAACUAAUUUAAGAUGUACUCUAACA.GGUUUUGAAA.A
X55026.1/85715-85994  .......AAUUUAGAAUUCGUAAGGUGUACUCUAGU..CGCUGGGAAA.C
X55026.1/82089-82425  .........UUUUAAUUGAUGAUGACAUAGUCUGAA.CCAUAUUGAAA.A
X55026.1/62111-62519  .........UUACAUAAGGUAAAGAUAUAGUCC.A..AAUAAUAGAAA.A
X55026.1/59510-59745  ............UUUUACGAGAAGAUAUAGUCC.GUGAAAUAAAAAUU.C
X55026.1/46442-46756  .........GGGUUUCAUGUUAAGGUGUACUCUAAUG.GGUUCCGAAA.G
X55026.1/23712-24006  ..........AAACUAAUGGUAAGGUGUACUCUAGU..CGCCAGGAAAGC
X55026.1/13357-13635  ............UUUAGUAUUAAGAUGUACUCUAGUG.GGCUUAGAAA.U
X03280.1/927-1118     .........CUCUUAUUAGAUAAGGUAUAGUCCAAA.UUUGUAUGUAA.A
M86534.1/28-414       ..........UAUGGAUGCUUAAGAUAUGGUCG.AGCUUCUCUCGAAA.G
M15671.1/27-417       .........AUGUGUAUCGAUAAGUUAUAGUCC.GAUCCAUCGUGUGA.A
M15669.1/335-592      ............UUUAAAGUGAAGAGAUAGUCCAAAAAUAUUUACAUU.U
M22563.1/302-518      .......UUAUAAUGAGGAUAAAGGUAGAGUCC.AAUUCUUUAUCG.A.A
X60211.1/393-749      .................UAUAAAGAGAUAGUCC.ACCCAACGAGAGUA.A
Z17234.1/2999-3375    .........AAAACCAAGUUGAAGACAUAGUCUGAA.CUGUAAAGAAA.U
Z17234.1/4409-4687    ........UAUGGCCAAGAUGAUGACAUAGUCUGAG.CAACGUGGAAA.C
Z17234.1/2424-2842    .........AAGCAUAAGUUGAAGACAUAGUCUGAA.CUGUAAAGAAA.U
X15850.1/1348-1752    ........CUAAAGUAAGUUGAAGGUAUAGUCU.GA.GCCUCUGGAAA.C
X13486.1/3718-4075    ........UUUAUUUAGGGUGAUGAUAUAGUCUACU.ACUUAUGUAAA.C
X04465.1/50547-50846  ...........GACGAGGAUAAAGAUAGAGUCC.GUUUUUACAAGUUA.A
X86563.2/48991-49433  ..........GGACGAGGAUAAAGAGAGAGUCC.CAUUCUACAUGUCA.A
M16898.1/110-597      AUUAAUC...GGACGAGAAUAAAGAUAGAGUCC.CGUUCUACAUGUCA.A
M55084.1/84-519       ..........AGACGAGAAUAAAGAUAGAGUCC.CAUUCUACAUGUCA.A
Y00122.1/2763-2968    ...............GAGUUGAAGAUAUAGUCUGAA.CUGCAUGGUGA.C

V01416.1/43-384       GGAGCU
X03127.1/3704-4008    AAGUUA
X55026.1/34496-34721  ACUAUG
X55026.1/30069-30266  GUAAAA
X55026.1/71833-72132  GAAUCG
X55026.1/85715-85994  CAGUUU
X55026.1/82089-82425  AUAUGG
X55026.1/62111-62519  AUUAUA
X55026.1/59510-59745  AUUAAU
X55026.1/46442-46756  GAAUUA
X55026.1/23712-24006  UGGUUC
X55026.1/13357-13635  AAGUUA
X03280.1/927-1118     UACAAA
M86534.1/28-414       AGAG..
M15671.1/27-417       CGAUGU
M15669.1/335-592      U.....
M22563.1/302-518      U....U
X60211.1/393-749      UCGUGA
Z17234.1/2999-3375    UUACAG
Z17234.1/4409-4687    ACGUUG
Z17234.1/2424-2842    UUACAG
X15850.1/1348-1752    AGGGGA
X13486.1/3718-4075    AUAAGG
X04465.1/50547-50846  UUUUAA
X86563.2/48991-49433  UACUGA
M16898.1/110-597      UACCGG
M55084.1/84-519       UACCGA
Y00122.1/2763-2968    AUGCAG
//
