# Supplementary material for: A comparison of RNA folding measures
Source: BMC Bioinformatics. 2005 Oct 3;6:241. doi: 10.1186/1471-2105-6-241 (PMC1274297; doi:10.1186/1471-2105-6-241)
Supplement: Additional File 1 — Data sets. This zip-file contains all the sequences we have used for this study. [file 1471-2105-6-241-S1.zip › datasets/intron/intron_gpII.rfam.filt80.stock]

# STOCKHOLM 1.0

U13767.1/4803-4881      GGGAGCCGUGUGCAGC....GAAA....GUUGCACGCACGGAUCUAAC..
X71404.1/2822-2898      AGGAGCCGUAUGAGGU....GAAA....GUCUCAAGUACGGUUUUGA...
AB022308.1/6486-6569    GAACGCCGUAUGCUG.....GAAA....CUCGCCUGUACGGUGUGAA...
AF065404.1/6521-6444    UUGAGCCGUAUGUGCU....GAAA....GGUACAAGUACGGUUCUU....
AF243383.1/10225-10322  CAGAGCCGUAUACUCC....GAGA....GGGGUACGUACGGUUCCC....
AE007285.1/6659-6583    GGGAGCGGUGUGAAUC....GAGA....GGUUCACGCACCGUUCUG....
AF074613.1/60570-60649  UUGAGCCGUAUGCCGG....GAAA....CUGGCACGUACGGUUCUU....
AF200692.2/21112-21025  GAGAGCCGGAUGCGCU....GAAA....GGUGCACGUCCGGUUCGG....
Y18999.2/2881-2957      UUGAGCCGGAUGAGGG....GCGA....CUCUCAUGUCCGGUUCUU....
U77945.1/1848-1919      AACCGCCGUGUACG......GAAC......CGUACGCACGGUGGUG....
AF029891.1/4522-4594    UUGAGCCGUAUGCCAU....GAAA....GUGGCACGUACGGUUCUGA...
X04336.1/3210-3313      GAGAGCCGUAUGCAGG....GAAA....CUUGCACGUACGGUUCGG....
X55026.1/77786-77867    GAGAGCCGUAUGAUGG....GAAA....CUAUCACGUACGGUUCGG....
M36911.1/2445-2539      GAGAGCCGUAUGCGGU....GAAA....GUCGCACGUACGGUUCGG....
X57546.1/2817-2907      GAGAGCCGUAUGAUAU....GAAA....GUAUCACGUACGGUUCGG....
AJ011856.1/37648-37722  UUGAGCUGUAUACUAU....GAAA....GUAGUACGUACAGUUCUGA...
L36897.1/2659-2743      GAAAGCCGUAUGAUGG....GAAA....CUAUCACGUACGGUUUGG....
AJ011856.1/26154-26228  GUGAGCCGUAUGCGAU....GAAA....GUCGCACGUACGGUUCUUA...
AJ251292.1/2399-2492    AGGAGCCGUAUGCAUU....GAAA....GAUGCACGUACGGUUCUA....
X02819.1/3326-3410      GAGAGCCGUAUAAUUAC...GAAA....GUAUCCCGUACGGUUCGG....
X73671.1/1293-1367      UUGAGCCGUAUGCGAU....GAAA....GUUGCACGUACGGUUCUUA...
AF087656.1/10795-10873  UUGAGCUGUAUGCGAU....GAAA....GUCGCACGUACAGUUCUUA...
U41288.1/27369-27451    GAGAGCCGUAUGCGGU....GAAA....GUUGCACGUACGGUUCGG....
M68929.1/41010-41093    GUGAGCCGUGUAAUGG....GCAA....CUAUUUCGCACGGUUCGG....
X04465.1/21511-21432    AGGAGCCGAAUGAAAG....AAAA....CUUUCACGUUCGGUUUUGAA..
X04465.1/19125-19199    GAAAGCCGAAUGAAUU....GAAA....AGUUCAUGUUCGGUUUGG....
X04465.1/71857-71924    UUAAGCUGUAAGAUUA....UAAA....UAAUCAUUUACGGUUUUUC...
X03698.1/100-176        AGAAGCCGUAUGAAAU....GAAA....AUAUCAAGUACGGUUUUGU...
X04465.1/68119-68052    UUAAGCUGUAUGCGCUU...AAAA....AGUGCUUGUACAGUUUUAU...
X04465.1/754-816        AAAAGCCGUAUUCG....UUGAAAAU....CGGAUGUACGGUUUGG....
X04465.1/47942-47868    AGGAGCCGUAUGAAGU....UUAA....ACUUCAUGUACGGUUUUGAA..
X04465.1/101010-100933  AGGAGCCGUAUGAAAU....GAAAA....UUUCAUGUACGGUUUUGCA..
M68929.1/120754-120816  GGGAGCCGGAUGAGGGA...GAAA...UUUCUCACGUCCGGAUCUU....
X04465.1/79649-79574    AAAAGCUGUAUGCUU.....GAAAA....AAGCUUGUACAGUUUGG....
X04465.1/73150-73215    UGGAGCCGGAUGAUA....UUAAAU....UAUCAUGUCCGAUUCUUU...
X04465.1/116516-116403  GAGAGCACAGUACGAU....GAAA....GUUGUAAGCUGUGUUUGG....
X04465.1/4746-4826      UUAAGCCAUACAGA...GUUGAAAA....UAUCAUAUAUGGUUUUCA...
X04465.1/10044-10114    UUGAGCCGGAUGACGG....AAAA....CUUUCAUGUCCGAUUCUUA...
X04465.1/117436-117320  GAGAGCGCAGUACAAC...GGAAA....GUUGUAUGCUGCGUUCGG....
X04465.1/28100-28187    GAAAGCCGUAUGCAGU.....AAAA...AUUGCAAGUACGGUUUGG....
M68929.1/7762-7915      GAGAGCCGUAUGCGAG....GAGA....CUUGCACGUACGGUUCGG....
X04465.1/2700-2775      AGGAGCCGUGUGA....AUUGAAAAUC....UCAUGCACGGUUUUGAAUG
AJ130746.1/1754-1835    UUGAGCCGUAUGCGAAG...GAAA....CUUGCACGUGCGGUUCUUUGCU
AF143424.1/944-1083     GUGAGCCGUGUGAUGG....GAAA....CCUCCCCGCACGGUUCGGAGAG
AF143425.1/760-901      GUGAGCCGUGUGAUGG....GAAA....CCUCCCCGCACGGUUCGGAGAG
X03834.1/1418-1494      GGGAGCCGGAUGAGA....AGAAAC....UCUCAUGUCCGGUUCUGUA..
AF314856.1/1250-1311    ACGAGCCACAUGCAGG....GAAA....CUUGCACGUGUGGUUCUG....
X01088.1/1893-1955      GAGAGCUUUUUGCGGG....GAAA....CUUGCAAGUAAAGUUUGG....
X86563.2/124917-124799  AAGAGCGCAGUACAAC...GGGGA....GUUGUAUGCUGCGUUCGG....
X86563.2/75403-75477    UCGAGCCGGAUGAUGAA....AAA....UUCUCAUGUCCGGUUCCUUU..
X86563.2/93178-93102    AGGAGCCGUAUGAGGU....GAAAA....UCUCAUGUACGGUUCUGU...
X05422.1/3488-3558      UUGAGCCGUACGAGA....UGAAAU....UUUCAUAUACGGUUCUCG...
AB027572.1/1941-1862    AGGAGCCGAAUGAAAU....CAAA....AUUUCAUGUUCGGUUUUGAA..
L43910.1/323-456        AAGAGCGCAGUACAAC....GGGGA...GUUGUAUGCUGCGUUCGG....
X07106.1/1306-1373      UUGAGCUGUACGAGAU....GAAA....GUCUCAUAUACAGUUCUUA...
AJ316582.1/73932-73872  UUGAACCGUAUGCAUC....AAAA....GGCGCAUGUACGGUUCCUA...
AJ316582.1/98150-98072  AGGAGCCGUGUGAGAU....GAAA....GUCUCAUGCACGGUUUUGAAUG
X03415.1/1030-1100      UCGAGCCGUACGAGG....AGAAA....GCUUCCUAUACGUUUCUAG...
Z00044.1/44460-44392    CUGAGCCGUAUGAGG..UAAGAAA....UUCUCAAGUACGGUUCUAA...
AJ315331.1/53-130       AGGAGCCGUAUGAGAU....GAAA....AUCUCACGUACGGUUCUGUA..
Z00044.1/1956-1845      GAAAGCCGUGUGCA....AUGAAAAA....UGCAAGCACGGCUUGG....
Z00044.1/23174-23103    UUGAGCCGGAUGAAAG....GAAA....CUUUCACGUCCGAUUUUGAA..
Z00044.1/45478-45405    AGGAGCCGUAUGAGGU....GAAA....AUCUCACGUACGGUUCUGGA..
Z00044.1/12700-12613    GAGAGCCAAAUGAAUC....GAAA....GAUUCAUGUUUGGUUCGG....
V00166.1/1829-1941      GAGAGCACAGUACGAU....GAAA....GUUGUAAGCUGUGUUCGG....
Z00044.1/87253-87177    GAAAGAAGUAUGCUUU....GGAA....GAAGCUUGUACAGUUUGG....
M81726.1/5191-5288      GUGAGCCGUAUGAUGG....GCAA....CUAUCUCCUGCGGUUCGG....
X72287.1/717-859        GUGAGCCGUGUGAUGG....GAAA....CCUUCCCGCACGGUUCGG....
AF080083.1/1551-1683    GAGAGCCGUGUGAUGG....GUGA....CUAUCCAGCACGGUUCGG....
Y08501.1/135699-135828  UCGAGCCGUAUGAAGG....GAAA....CUCUCACGUACAGUUUGUUUUU
Y08501.1/169475-169584  GUGAGCCUAGUGAUAG....GAGA....CUAUCUAGCUUGGUUCGG....
Y08501.1/133100-133176  GUGAGCGCAUGCGGG.....GAGA....CCCGCACGUACGGUUUUU....
X72616.1/122-187        AAGAGCCGUACGAG......GCAG......CUCACGUACGGUUCGG....
AJ277126.1/9249-9325    AGGAGCCGUAUGAAUG....GAGA....CAUUCACGUACGGUUUUGGA..
AJ277126.1/35792-35885  GAGAGCCCGGUGCGGU....GAAA....GUCGCACGCCGGGUUCGG....
AJ277126.1/33096-33168  GCGAGCCGUAUGAUGG....GAAA....CUAUCACGUACGGUUCUG....
Z72500.1/3161-3251      GAAAGCCGUAUGAGGG....GAAA....CUUUCACGUACGGUUUGG....
AJ277126.1/6413-6487    GUGAGCCGUGUGCGAU....GAAA....GUCGCAAGCACGGUUCUGA...
AJ277126.1/8230-8302    UUGAGCCGUGUGCGUU....GAAA....GAUGCAUGCACGGUUCUUA...

U13767.1/4803-4881      ....................AG.AGAGG......................
X71404.1/2822-2898      ....................AG.ACCAG......................
AB022308.1/6486-6569    ....................GU.GGGGG......................
AF065404.1/6521-6444    ....................AG.GGGAG......................
AF243383.1/10225-10322  ....................GA.AGAGG......................
AE007285.1/6659-6583    ....................CG.AGAGG......................
AF074613.1/60570-60649  ....................AG.GGGGC......................
AF200692.2/21112-21025  ....................GG.AGGAG......................
Y18999.2/2881-2957      ....................AG.GGGAC......................
U77945.1/1848-1919      ....................UG.AGAGG......................
AF029891.1/4522-4594    ....................GG.GGGGG......................
X04336.1/3210-3313      ....................AG.GGAGG......................
X55026.1/77786-77867    ....................GA.AAAGG......................
M36911.1/2445-2539      ....................AG.GAGAG......................
X57546.1/2817-2907      ....................AG.AGGGC......................
AJ011856.1/37648-37722  ....................GU.GGGGG......................
L36897.1/2659-2743      ....................GA.AAGGC......................
AJ011856.1/26154-26228  ....................CC.GGGGG......................
AJ251292.1/2399-2492    ....................GG.GGAGA......................
X02819.1/3326-3410      ....................UG.ACGAG......................
X73671.1/1293-1367      ....................AG.AGGGG......................
AF087656.1/10795-10873  ....................GA.GGAUG......................
U41288.1/27369-27451    ....................UG.GGAGG......................
M68929.1/41010-41093    ....................AG.GGCAC......................
X04465.1/21511-21432    ....................UU.AGAGG......................
X04465.1/19125-19199    ....................GA.AGAGA......................
X04465.1/71857-71924    ....................GA.GGGGG......................
X03698.1/100-176        ....................AA.AGUGA......................
X04465.1/68119-68052    ....................AA.GAAAA......................
X04465.1/754-816        ....................AG.GGAGA......................
X04465.1/47942-47868    ....................AC.GGAGU......................
X04465.1/101010-100933  ....................AU.AGAGA......................
M68929.1/120754-120816  ....................UG.AGAGC......................
X04465.1/79649-79574    ....................GA.AGAGA......................
X04465.1/73150-73215    ....................GG.GGGGA......................
X04465.1/116516-116403  ....................GG.GGGAG......................
X04465.1/4746-4826      ....................AG.GGGGG......................
X04465.1/10044-10114    ....................GG.GGGGG......................
X04465.1/117436-117320  ....................GA.AGGAU......................
X04465.1/28100-28187    ....................GA.AGAGA......................
M68929.1/7762-7915      ....................AG.GAAGGCCAUUGAUACCUAAUGAAAAUA
X04465.1/2700-2775      ....................AG.AGAAA......................
AJ130746.1/1754-1835    UUG.................AG.GGGGG......................
AF143424.1/944-1083     CACUUCAUUCUAAUGUUCCUGG.GGGUA......................
AF143425.1/760-901      CACUUCAUUCGAAU......GG.GGUGA......................
X03834.1/1418-1494      ....................GU.AGAGA......................
AF314856.1/1250-1311    ....................GCCGGGGA......................
X01088.1/1893-1955      ....................GG.GGAGG......................
X86563.2/124917-124799  ....................GA.AGGAU......................
X86563.2/75403-75477    ....................GG.GGGAU......................
X86563.2/93178-93102    ....................AG.AGGGA......................
X05422.1/3488-3558      ....................GA.GGGGG......................
AB027572.1/1941-1862    ....................UU.AGAGA......................
L43910.1/323-456        ....................GA.AGGAU...................GAA
X07106.1/1306-1373      ....................GG.GGGGU......................
AJ316582.1/73932-73872  ....................AG.GGAUA......................
AJ316582.1/98150-98072  ....................AG.AGAAA......................
X03415.1/1030-1100      ....................GG.GGGGU......................
Z00044.1/44460-44392    ....................GG.GAAGG......................
AJ315331.1/53-130       ....................AU.AGCGA......................
Z00044.1/1956-1845      ....................GG.AGGGG......................
Z00044.1/23174-23103    ....................GG.GGGGG......................
Z00044.1/45478-45405    ....................AC.GGAGA......................
Z00044.1/12700-12613    ....................GA.AGGGA......................
V00166.1/1829-1941      ....................GG.GGGAG......................
Z00044.1/87253-87177    ....................GA.AGGGG......................
M81726.1/5191-5288      ....................AG.AGGAC......................
X72287.1/717-859        ....................AG.AGCAC.........UGAAUUAGAAUGA
AF080083.1/1551-1683    ....................AG.AGCAC...................UUU
Y08501.1/135699-135828  UUU.................GG.GGGGG......................
Y08501.1/169475-169584  ....................AG.AGCAC......................
Y08501.1/133100-133176  ....................AG.GGGGA......................
X72616.1/122-187        ....................GAGCCGAG......................
AJ277126.1/9249-9325    ....................GU.AGCAG......................
AJ277126.1/35792-35885  ....................GG.AGAAC......................
AJ277126.1/33096-33168  ....................AG.GGCAA......................
Z72500.1/3161-3251      ....................AG.GAAAG......................
AJ277126.1/6413-6487    ....................UG.GGGGG......................
AJ277126.1/8230-8302    ....................GG.GGGGG......................

U13767.1/4803-4881      ..................................................
X71404.1/2822-2898      ..................................................
AB022308.1/6486-6569    ...............................................AAA
AF065404.1/6521-6444    ..................................................
AF243383.1/10225-10322  ................................GUGGUGCAAACCAGUCAC
AE007285.1/6659-6583    ..................................................
AF074613.1/60570-60649  ..................................................
AF200692.2/21112-21025  ...........................................AGGCAGG
Y18999.2/2881-2957      ..................................................
U77945.1/1848-1919      ..................................................
AF029891.1/4522-4594    ..................................................
X04336.1/3210-3313      ..........................UCUCUCGUUGCCAGUUCUAAUCUA
X55026.1/77786-77867    ................................................UA
M36911.1/2445-2539      ...................................UUUUUGGUUUCUAAG
X57546.1/2817-2907      .......................................UCUCUUAUAUG
AJ011856.1/37648-37722  ..................................................
L36897.1/2659-2743      .............................................UCUUU
AJ011856.1/26154-26228  ..................................................
AJ251292.1/2399-2492    ....................................GGGCUUGAUCUUCC
X02819.1/3326-3410      ...............................................CCG
X73671.1/1293-1367      ..................................................
AF087656.1/10795-10873  ..................................................
U41288.1/27369-27451    ...............................................UUU
M68929.1/41010-41093    ...............................................UUC
X04465.1/21511-21432    ..................................................
X04465.1/19125-19199    ..................................................
X04465.1/71857-71924    ..................................................
X03698.1/100-176        ..................................................
X04465.1/68119-68052    ..................................................
X04465.1/754-816        ..................................................
X04465.1/47942-47868    ..................................................
X04465.1/101010-100933  ..................................................
M68929.1/120754-120816  ..................................................
X04465.1/79649-79574    ..................................................
X04465.1/73150-73215    ..................................................
X04465.1/116516-116403  ................UUAUUGUCUAUCAAAGGCCUCUAUGGUAAAAUAA
X04465.1/4746-4826      ..................................................
X04465.1/10044-10114    ..................................................
X04465.1/117436-117320  ..............GAAUCGUUCCUAAAAAAAAAGAAUUUAUAGAUUUUU
X04465.1/28100-28187    ..........................................UGAUUUUA
M68929.1/7762-7915      UCACCAUGACUAAGGUAUAAGCCGCGCCUUGAAAGUCCAGAGGACUUGGU
X04465.1/2700-2775      ..................................................
AJ130746.1/1754-1835    ..................................................
AF143424.1/944-1083     ..............CCACAUCAUUGCAAGGGUAACAGAGCUCGAUUCGCA
AF143425.1/760-901      ......ACCACCACAUCAUUGCAAGGGUAACAGAGCUCGCUCGAUUCGCA
X03834.1/1418-1494      ..................................................
AF314856.1/1250-1311    ..................................................
X01088.1/1893-1955      ..................................................
X86563.2/124917-124799  ............GGAUCGCUCCCGAAAAGGAGUCUAUUGAUUCUCUCCCA
X86563.2/75403-75477    ..................................................
X86563.2/93178-93102    ..................................................
X05422.1/3488-3558      ..................................................
AB027572.1/1941-1862    ..................................................
L43910.1/323-456        UCGCUCCCGAAAAGGGAGUCUAUUGAUUCUCUCCCCAAUUGGUUGGAUCG
X07106.1/1306-1373      ..................................................
AJ316582.1/73932-73872  ..................................................
AJ316582.1/98150-98072  ..................................................
X03415.1/1030-1100      ..................................................
Z00044.1/44460-44392    ..................................................
AJ315331.1/53-130       ..................................................
Z00044.1/1956-1845      ..................UCUUUACUUGUUUAUUUAAUUUAAGAUUAACA
Z00044.1/23174-23103    ..................................................
Z00044.1/45478-45405    ..................................................
Z00044.1/12700-12613    ...........................................UUAUGGA
V00166.1/1829-1941      .................UUAUUGUCUAUCGUUGGCCUCUAUGGUAGAAUC
Z00044.1/87253-87177    ..................................................
M81726.1/5191-5288      ................................UCAGCUGUUAGUUAGUAC
X72287.1/717-859        GAGGUUCACCACCACAUCAUUGCAUGCAAGGGGAGCUCGCUCGAUUCGCA
AF080083.1/1551-1683    UAGUCUGCGUUGGUGAAUGAAAGCCCCCCCCCAUCAAGCAAGAAAGAAGC
Y08501.1/135699-135828  ........GCAGGAGCCCGACAGGGUCCCCCACUGACUUGGCCCGGGCCU
Y08501.1/169475-169584  ...................UUGUUGGGUUAAAAACUUUUUUUGUUGCUAA
Y08501.1/133100-133176  ..................................................
X72616.1/122-187        ..................................................
AJ277126.1/9249-9325    ..................................................
AJ277126.1/35792-35885  ....................................UCUCUGUAACUAAA
AJ277126.1/33096-33168  ..................................................
Z72500.1/3161-3251      .......................................UCGGGAAGCUC
AJ277126.1/6413-6487    ..................................................
AJ277126.1/8230-8302    ..................................................

U13767.1/4803-4881      ....GACGGGGAAUAAUAUCCCCUCUCGA.CU.CU..AAC
X71404.1/2822-2898      .....CAGGAUUGGUGACAGUCUUGCUGA.GU.UU..AAU
AB022308.1/6486-6569    AGCUGGAGAUAACUUCAAAAGCUUACCUA.UC.AC..UAU
AF065404.1/6521-6444    ...AAAGAGUUGGUAACACCUCUGACUUA.CC.CG..ACU
AF243383.1/10225-10322  AGUAAUGUGAACAAGGCGGUACCUCCCUA.CU.UC...AC
AE007285.1/6659-6583    ...CCGGCUGGUGAAACUCCUCCGGCCUA.CU.CA...CC
AF074613.1/60570-60649  ...GGUGAUGCAGUAAUGCAUCACUGCUA.CC.CGAUCGU
AF200692.2/21112-21025  GAAAUAGUCCGACUACGCCCUGCCUCUUA.CU.CU..UAC
Y18999.2/2881-2957      ...GGCGGCGCAGUAAUGCGCUGCUGUUA.CC.CG...AC
U77945.1/1848-1919      ....ACGGCGGGUGUGAAUCCGCCUCCUA.CU.CG...AU
AF029891.1/4522-4594    .......AAAGUCUGAGAGGACCUACCUA.UC.CC....A
X04336.1/3210-3313      UUGAUAAGGAUCACGGUGCGGGUUAUCGA.CC.CU...AC
X55026.1/77786-77867    UAUAUACUGAUAAGAGGUAUACGUAUCUA.GU.UC...AU
M36911.1/2445-2539      GUCUAUAUAGACUAAGGACUGGCUGCUUA.UC.CU...AC
X57546.1/2817-2907      AUUGUUAUUACAAUCAGAUAGGUUUGCUA.CU.CU...AC
AJ011856.1/37648-37722  .......AAAAUUUGUAAAGAUCUACCUA.UC.AC..AAU
L36897.1/2659-2743      AACACGUGGCAACAUAGGUUAAUUUGCUA.UU.UC...AU
AJ011856.1/26154-26228  .......AAAACUUGUAAAGGUCUACCUA.UC.GG..GAU
AJ251292.1/2399-2492    AUUAUUUUAAUAUUGGACUCGGGUUCUUA.UC.CU...AC
X02819.1/3326-3410      UGUCAACCCUGCAAAGGGAAUGCGUCUUA.GUUCA...AU
X73671.1/1293-1367      .......AAAAUGAGUGAUCAUCUACCUA.UU.CU..AAC
AF087656.1/10795-10873  ......UUAAUAUAGUAAUAUUUAACGUAGCC.UCAACAG
U41288.1/27369-27451    CUUAUAUCCCUCGUGGAGUAGGCUAUCGA.CC.CA...AC
M68929.1/41010-41093    AGUAAGCCCUACAAGGGCUGAAGUCUUGA.CC.CC..UAU
X04465.1/21511-21432    ...CAUUUUUUAUUUUUAAUAAAUGUCGA.CU.AU..AAC
X04465.1/19125-19199    ......UUAUAAAAUAUAUAUAUAAUCUA.CUUUC...AU
X04465.1/71857-71924    ..............AACUUUAGUAACCUA.UC.UC..AAU
X03698.1/100-176        .....CAAUUUAGGUAACUUAUUUGUCAA.CU.UU..UCC
X04465.1/68119-68052    ...............AAAUAAUAAAAUUA.UC.UU..AAU
X04465.1/754-816        .................UAAAAAAAUCCA.CC.CU...AC
X04465.1/47942-47868    ........UUAUUUUAAAUAAAUUAACAA.CC.GU..AAC
X04465.1/101010-100933  .....UAUAAAUAGUAAUGUUCAUAUCGA.CU.AU..AAU
M68929.1/120754-120816  ...................CUCCGGGCUA.CU.CU...CU
X04465.1/79649-79574    ...UUUUAAUAUAAAAAAUUUAAAAUCUA.CU.UC...AA
X04465.1/73150-73215    ................CUUUUUUAAUCUA.CC.UU..AAU
X04465.1/116516-116403  AUCAAUAAAGUCUAAGAGACGAUGGCUUA.CC.CU...GU
X04465.1/4746-4826      ..AAAAAGAAUUAUAAAAUCUAAAACCUA.UC.CU..AAU
X04465.1/10044-10114    ...........AAUUCUAUAAAUAACCUA.UC.CC..AAU
X04465.1/117436-117320  UUUAUUGAAAUUGUAGGUGCGAUGAUUUA.CU.UC...AC
X04465.1/28100-28187    UUUUUAUUGAAAAAAAAAUUAUUUAUCUA.CU.UC...AU
M68929.1/7762-7915      UUUAUUGGGUAGUUGAGGUUGGUGGCCCA.UC.UC.UUAC
X04465.1/2700-2775      .........AAAUAAUUUUUUUUUUUCGA.CU.CU..AAC
AJ130746.1/1754-1835    .......AAAGCUUGAAAGAGCCUAUCCA.UC.CU..GAU
AF143424.1/944-1083     GAUUGGUUCGACCCGGAAUUCACUUCCGA.CC.CU...GU
AF143425.1/760-901      GAUUGGUUUGACCCGGAAUUCACUUUCGA.CC.CU...GU
X03834.1/1418-1494      ......UGGAAUAGGGAAAUAACCAUCAA.CU.AU..AAC
AF314856.1/1250-1311    ...................CCCCGGUAUA.CU.GU...AC
X01088.1/1893-1955      ...................CGGGCGUCGA.CC.CA.ACCU
X86563.2/124917-124799  AUUGGUUGGAUCGUAGGGGCGAUGAUUUA.CU.UC...AC
X86563.2/75403-75477    ........GGAUCCUAAAGAAUUCACCUA.UC.CC..AAU
X86563.2/93178-93102    .....CAGUAAGGAUGACUUAUCUGUCGA.CU.UU..UCC
X05422.1/3488-3558      ...........AGUCGGGCUAGUUACCUA.UC.UC..AAU
AB027572.1/1941-1862    ...CGUUAAAAAUAAUCAACCAACGUCGA.CU.AU..AAC
L43910.1/323-456        UAGAGCGCAGUACAAGGGGCGAUGAUUUA.CU.UC...AC
X07106.1/1306-1373      ..............UUAAUAGUUUACCUA.UC.UC..AAU
AJ316582.1/73932-73872  .....................CAAUUUUA.CC.CU..AAU
AJ316582.1/98150-98072  ......GAAGUGAGGAAUCCUCUUUUCGA.CU.CU..GAC
X03415.1/1030-1100      ...........GUUGUUCAUCUACAUCAA.UC.CC..AAU
Z00044.1/44460-44392    ...............AAUUGAACUACCUA.UU.CC..GGC
AJ315331.1/53-130       .....UGGGCACAGUGAUGUUAUCAUCGA.CU.AU..GAU
Z00044.1/1956-1845      UUUAUUUUAUUUAACAAGGAACUUAUCUA.CU.CC...AU
Z00044.1/23174-23103    ...........AGAUCCUAUAGAAUCCUA.UC.CC..AAU
Z00044.1/45478-45405    .........UUCUUUCAAUUGAAUGACGA.CC.GU..AAC
Z00044.1/12700-12613    AUUUUGGAAAGGAAUGGAAAAAUAAUCUA.CUUUC...AU
V00166.1/1829-1941      AGUCGGGGGACCUGAGAGGCGGUGGUUUA.CC.CU...GC
Z00044.1/87253-87177    ...UUUUGAUUGAUCAAAAGAAGAAUCUA.CU.UC...AA
M81726.1/5191-5288      CCCCGUCGGUUUCGGGGUGGACCCUUUUA.CU.CU...AU
X72287.1/717-859        AAUUGGUCCGACUCGUAAUUCACUUCUGA.CU.CC...GU
AF080083.1/1551-1683    GGCUCUUCCCACGGCGGAGUCACCAUUGA.CU.CU...AU
Y08501.1/135699-135828  AAGUUAAAGUGAAGUGGUGGGCCUACCCA.UC.CC..AAC
Y08501.1/169475-169584  AUGUUACAGCCUAAAUGCUGAACUAUUGA.CU.CU....A
Y08501.1/133100-133176  ..UCUGGCCGAAAGACCGGCCGGCGCCCA.CC.CG...AC
X72616.1/122-187        ...........CCCCUGCACAGGGGCUUA.GG.UC...AA
AJ277126.1/9249-9325    ......GAUAUAUGGUAACAUGUACUUGA.CU.AU..AAG
AJ277126.1/35792-35885  AUAUUUCGGUAUCACGUUAUGGUUAGUCA.CU.CC...AC
AJ277126.1/33096-33168  ........GGUAUAUUCUAAAUGCCUUGA.CCCCU...AC
Z72500.1/3161-3251      UAAGGUAUUUGCUAUGAACUCUCGGCUCA.UC.CU...AC
AJ277126.1/6413-6487    .......AAAACGAGAGAUCGUCUACCUA.UC.CA..ACU
AJ277126.1/8230-8302    .........AAAGCCGGUAACCGUACCUA.UC.CC..AAU
//
