# Supplementary material for: A comparison of RNA folding measures
Source: BMC Bioinformatics. 2005 Oct 3;6:241. doi: 10.1186/1471-2105-6-241 (PMC1274297; doi:10.1186/1471-2105-6-241)
Supplement: Additional File 1 — Data sets. This zip-file contains all the sequences we have used for this study. [file 1471-2105-6-241-S1.zip › datasets/miRNA/let-7.rfam.seed.filt80.stock]

# STOCKHOLM 1.0
#=GF ID    let-7
#=GF AC    RF00027
#=GF DE    let-7 microRNA precursor
#=GF AU    Griffiths-Jones SR
#=GF GA    13.0
#=GF NC    2.0
#=GF TC    14.0

AP001359.4/114553-114478             CCAGGUUGAGGUAGUAGGUUGUAUAGUUU..A.GA.....AUUACA.UC.
AL158152.18/40779-40863              CUAGGAAGAGGUAGUAGGUUGCAUAGUUUU.AGGGC.AGGGAUUUUGCCC
AL158152.18/38291-38377              UCAGAGUGAGGUAGUAGAUUGUAUAGUUGU.GGGGU.AGUGAUUUUACCC
AC048341.22/3536-3622                CCUGGCUGAGGUAGUAGUUUGUGCUGUUGGUCGGGU.UGUGACAUUGCCC
AL049853.1/18009-17931               UUGGGGUGAGGUAGUAGGUUGUAUAGUUUG..GGGC.......UCUGCCC
AC094021.2/47340-47253               CCAGGCUGAGGUAGUAGUUUGUACAGUUUG.AGGGUCUAUGAUACCACCC
AC018755.3/119936-120011             CCGGGCUGAGGUAGGAGGUUGUAUAGUU....GAGG....AGGACACC.C
AP000962.2/118093-118168             CCGGGUUGAGGUAGUAGGUUGUAUGGUUU..AGAGU.......UACACCC
AF210771.1/1883-1955                 UACGGU.GAGGUAGUAGGUUGUAUAGUUU..AGAAU.......AUUACUC
Z70203.2/12451-12379                 UCCGGU.GAGGUAGUAGGUUGUAUAGUU....UGG....AAUAUUA.CCA
#=GC SS_cons                         <<<<<<.<<<<<<<<<<<<<<<<<<<<<....<<<<..........>>>>

AP001359.4/114553-114478             ...AAGGGAGAUAACUGUACAGCCUCCUAGCUUUCCUUG
AL158152.18/40779-40863              ..ACAAGGAGGUAACUAUACGACCUGCUGCCUUUCUUAG
AL158152.18/38291-38377              UGUUCAGGAGAUAACUAUACAAUCUAUUGCCUUCCCUGA
AC048341.22/3536-3622                .GCUGUGGAGAUAACUGCGCAAGCUACUGCCUUGCUAGU
AL049853.1/18009-17931               .UGCUAUGGGAUAACUAUACAAUCUACUGUCUUUCCUGA
AC094021.2/47340-47253               GGUACAGGAGAUAACUGUACAGGCCACUGCCUUGCCAGG
AC018755.3/119936-120011             ....AAGGAGAUCACUAUACGGCCUCCUAGCUUUCCCCA
AP000962.2/118093-118168             ....UGGGAGUUAACUGUACAACCUUCUAGCUUUCCUUG
AF210771.1/1883-1955                 ....UCGGUG..AACUAUGCAAGUUUCUACCUCACCGAA
Z70203.2/12451-12379                 ....CCGGUG..AACUAUGCAAUUUUCUACCUUACCGGA
#=GC SS_cons                         ............>>>>>>>>>>>>>>>>>>>>>>>>>>>
//
