# Supplementary material for: A comparison of RNA folding measures
Source: BMC Bioinformatics. 2005 Oct 3;6:241. doi: 10.1186/1471-2105-6-241 (PMC1274297; doi:10.1186/1471-2105-6-241)
Supplement: Additional File 1 — Data sets. This zip-file contains all the sequences we have used for this study. [file 1471-2105-6-241-S1.zip › datasets/miRNA/mir-101.rfam.seed.filt80.stock]

# STOCKHOLM 1.0
#=GF ID    mir-101
#=GF AC    RF00253
#=GF DE    mir-101 microRNA precursor family
#=GF AU    Griffiths-Jones SR
#=GF GA    30.0
#=GF NC    0.0
#=GF TC    31.5

U53213.1/1397-1471             UGCCCUGGUUCAGUUAUCACAGUGCUGAUGCUGUCCCCAUCGAAGGUACA
AF480540.1/1-75                UGUCCUUUUUCGGUUAUCAUGGUACCGAUGCUGUAUAUCUGAAAGGUACA
#=GC SS_cons                   ...<<<<.<<<<<<<<<<<<<<<<<<<.....................>>

U53213.1/1397-1471             GUACUGUGAUAACUGAAGGAUGGCU
AF480540.1/1-75                GUACUGUGAUAACUGAAGAAUGGUG
#=GC SS_cons                   >>>>>>>>>>>>>>>>.>>>.>>..
//
