# Supplementary material for: A comparison of RNA folding measures
Source: BMC Bioinformatics. 2005 Oct 3;6:241. doi: 10.1186/1471-2105-6-241 (PMC1274297; doi:10.1186/1471-2105-6-241)
Supplement: Additional File 1 — Data sets. This zip-file contains all the sequences we have used for this study. [file 1471-2105-6-241-S1.zip › datasets/miRNA/mir-124.rfam.seed.filt80.stock]

# STOCKHOLM 1.0
#=GF ID    mir-124
#=GF AC    RF00239
#=GF DE    mir-124 microRNA precursor family
#=GF AU    Griffiths-Jones SR
#=GF GA    25.0
#=GF NC    0.0
#=GF TC    26.4

AE003655.3/181968-182044             GUUUUUCUCCUGGUAUCCACUGUAG..GCCUAUAUGUA..UUUC.....C
BX511178.6/169755-169675             .UGCUUUUCUUCGUGUUCACAGCGG..ACCUUGAUUUAAAUGUCCA...U
Z72504.1/8327-8413                   ACUUGUCAUCUGGCAUGCACCCUAGUGACUUUAGUGGACAUCUAAGUCUU
#=GC SS_cons                         ..<<<<<<<...<<<<.<<<........<<<<<<<...............

AE003655.3/181968-182044             ACCAU.AAGGCACGCGGUGAAUGCCAAGAGCGAACGC
BX511178.6/169755-169675             ACAAUUAAGGCACGCGGUGAAUGCCAAGAGAGAUGGC
Z72504.1/8327-8413                   CCAACUAAGGCACGCGGUGAAUGCCACGUGGCCAUGA
#=GC SS_cons                         ...>>>>>>>......>>>.>>>>...>>>>>>>...
//
