# Supplementary material for: A comparison of RNA folding measures
Source: BMC Bioinformatics. 2005 Oct 3;6:241. doi: 10.1186/1471-2105-6-241 (PMC1274297; doi:10.1186/1471-2105-6-241)
Supplement: Additional File 1 — Data sets. This zip-file contains all the sequences we have used for this study. [file 1471-2105-6-241-S1.zip › datasets/miRNA/mir-130.rfam.seed.filt80.stock]

# STOCKHOLM 1.0
#=GF ID    mir-130
#=GF AC    RF00258
#=GF DE    mir-130 microRNA precursor family
#=GF AU    Griffiths-Jones SR
#=GF GA    8.0
#=GF NC    0.0
#=GF TC    8.3

AC009516.19/130148-130229             GGCCUGCCCGACACUCUUUCCCUGUUGCACUACUAUAGG..CCGCUGGGA
AP000662.4/36681-36763                UGCUGGCCAGAG.CUCUUUUCACAUUGUGCUACUGUCUGCACCUGUCACU
#=GC SS_cons                          <<<.<<<<<<.<.<<<<<<<..<<<<<<<<<...................

AC009516.19/130148-130229             AGCAGUGCAAUGAUGAAAGGGCAUCGGUCAGGUC
AP000662.4/36681-36763                AGCAGUGCAAUGUUAAAAGGGCAUUGGCCGUGUA
#=GC SS_cons                          ...>>>>>>>>>..>>>>>>>>.>>>>>>..>>>
//
