# Supplementary material for: A comparison of RNA folding measures
Source: BMC Bioinformatics. 2005 Oct 3;6:241. doi: 10.1186/1471-2105-6-241 (PMC1274297; doi:10.1186/1471-2105-6-241)
Supplement: Additional File 1 — Data sets. This zip-file contains all the sequences we have used for this study. [file 1471-2105-6-241-S1.zip › datasets/miRNA/mir-135.rfam.seed.filt80.stock]

# STOCKHOLM 1.0
#=GF ID    mir-135
#=GF AC    RF00246
#=GF DE    mir-135 microRNA precursor family
#=GF AU    Griffiths-Jones SR
#=GF GA    35.0
#=GF NC    11.6
#=GF TC    36.5

AC018659.35/133427-133338             AUUCACUCUAGUGCUUUAUGGCUUUUUAUUCCUAUGUGAUA.GUAAUAAA
AC098936.2/102185-102095              CCACUCUGCUGUGGCCUAUGGCUUUUCAUUCCUAUGUGAUUGCUGUCCCA
AC094021.2/73294-73205                AGGCCUCGCUGUUCUCUAUGGCUUUUUAUUCCUAUGUGAUU.CUACUGCU
#=GC SS_cons                          ...<<<....<<<<<<<<<<<<<<<....<<<<<<<<<<...........

AC018659.35/133427-133338             GUCUCAUGUAGGGAUGGAAGCCAUGAAAUACAUUGUGAAAA
AC098936.2/102185-102095              AACUCAUGUAGGGCUAAAAGCCAUGGGCUACAGUGAGGGGC
AC094021.2/73294-73205                CACUCAUAUAGGGAUUGGAGCCGUGGCGCACGGCGGGGACA
#=GC SS_cons                          ...>>>>>>>>>>...>>>>>>>>>>>>>>>...>>>....
//
