# Supplementary material for: A comparison of RNA folding measures
Source: BMC Bioinformatics. 2005 Oct 3;6:241. doi: 10.1186/1471-2105-6-241 (PMC1274297; doi:10.1186/1471-2105-6-241)
Supplement: Additional File 1 — Data sets. This zip-file contains all the sequences we have used for this study. [file 1471-2105-6-241-S1.zip › datasets/miRNA/mir-148.rfam.seed.filt80.stock]

# STOCKHOLM 1.0
#=GF ID    mir-148
#=GF AC    RF00248
#=GF DE    mir-148/mir-152 microRNA precursor family
#=GF AU    Griffiths-Jones SR
#=GF GA    30.0
#=GF NC    0.0
#=GF TC    32.4

AL953901.14/62198-62283             UGUUCACCU.GGCUCAAGUUCUGUGAUACACUCAGACUUUGAAUCAG.UG
AC078778.34/32602-32516             UUAGCAUUUGAGGUGAAGUUCUGUUAUACACUCAGGCUGUGGCUCUCUGA
AC010719.4/30463-30378              UGGUCUUUUGAGGCAAAGUUCUG..AGACACUCCGACUCUGAGUAUGAUA
#=GC SS_cons                        .<<<<.....<<<<<<<<<<<<<<....<<<<..<<<<............

AL953901.14/62198-62283             GUAGUCAGUGCAUGACAGAACUUUGGCCCGGACGGACC
AC078778.34/32602-32516             .AAGUCAGUGCAUCACAGAACUUUGUCUCGAAAGCUUU
AC010719.4/30463-30378              GAAGUCAGUGCACUACAGAACUUUGUCUCUAGAGGCUG
#=GC SS_cons                        ..>>>>>>>>....>>>>>>>>>>>>>>.....>>>>.
//
