# Supplementary material for: A comparison of RNA folding measures
Source: BMC Bioinformatics. 2005 Oct 3;6:241. doi: 10.1186/1471-2105-6-241 (PMC1274297; doi:10.1186/1471-2105-6-241)
Supplement: Additional File 1 — Data sets. This zip-file contains all the sequences we have used for this study. [file 1471-2105-6-241-S1.zip › datasets/miRNA/mir-16.rfam.seed.filt80.stock]

# STOCKHOLM 1.0
#=GF ID    mir-16
#=GF AC    RF00254
#=GF DE    mir-16 microRNA precursor family
#=GF AU    Griffiths-Jones SR
#=GF GA    15.0
#=GF NC    0.0
#=GF TC    15.2

AF480551.1/1-81             GCAGUGCCUUAGCAGCACGUAAAUAUUGGCGUUAAGAUUCUAAAAUUAU.
AF480552.1/1-81             GUUCCACUCUAGCAGCACGUAAAUAUUGGCGUAGUGAAAUAUAUAUUAAA
#=GC SS_cons                ....<<<...<<<<<<<<...<<<<<<<<.....................

AF480551.1/1-81             CUCCAGUAUUAACUGUGCUGCUGAAGUAAGGU
AF480552.1/1-81             CACCAAUAUU.ACUGUGCUGCUUUAGUGUGAC
#=GC SS_cons                ..>>>>>>>>....>>>>>>>>...>>>....
//
