# Supplementary material for: A comparison of RNA folding measures
Source: BMC Bioinformatics. 2005 Oct 3;6:241. doi: 10.1186/1471-2105-6-241 (PMC1274297; doi:10.1186/1471-2105-6-241)
Supplement: Additional File 1 — Data sets. This zip-file contains all the sequences we have used for this study. [file 1471-2105-6-241-S1.zip › datasets/miRNA/mir-160.rfam.seed.filt80.stock]

# STOCKHOLM 1.0
#=GF ID    mir-160
#=GF AC    RF00247
#=GF DE    mir-160 microRNA precursor family
#=GF AU    Griffiths-Jones SR
#=GF GA    15.0
#=GF NC    0.0
#=GF TC    15.5

AK071620.1/251-338                    GCGUGCCUGGCUCCCUGUAUGCCACUCAUGUAGCCCAAUCCAUGGUGUGU
AP004591.3/100727-100819              AUGUGCCUGGCUCCCUGUAUGCCACUCAUCUAGAGCAACAAACUUCUGCG
AC084320.10/152194-152329             AUAUGCCUGGCUCCCUGUAUGCCACUCGCGUAGCUGCCAAACUCAGUUGA
AB022221.1/11161-11075                UUAUGCCUGGCUCCCUGUAUGCCACGAGUGGAUACCGAUUUUGGUUUU..
AL161547.2/49332-49418                UCGUGCCUGGCUCCCUGUAUGCCACAAGAAAACAUCGAUUUAGUUUC...
AC004697.3/97809-97725                GUAUGCCUGGCUCCCUGUAUGCCAUAUGCUGAGCCCAUCGAGUAUCGAUG
#=GC SS_cons                          <<<<<<.<<<<<<<.<<<<<<<<<..<<<.....................

AK071620.1/251-338                    U................................................U
AP004591.3/100727-100819              AGAG...........................................GUU
AC084320.10/152194-152329             AACAACUGCCUUCUCCCGGCGAGAUUCAGGCAUUGUGUUCGUACGUUUGG
AB022221.1/11161-11075                ...............................................AAA
AL161547.2/49332-49418                ...............................................AAA
AC004697.3/97809-97725                A.................................................
#=GC SS_cons                          ..................................................

AK071620.1/251-338                    GGAUGCUGUGGGUGGCGUGCA.AGGAGCCAAGCAUGC
AP004591.3/100727-100819              GCCUAUGAUGGAUGGCGUGCA.CGGAGCCAAGCAUAU
AC084320.10/152194-152329             CUCUACUGCGGAUGGCGUGCG.AGGAGCCAAGCAUGA
AB022221.1/11161-11075                AUCGGCUGCCGGUGGCGUACA.AGGAGUCAAGCAUGA
AL161547.2/49332-49418                AUCGAUCACUAGUGGCGUACAGAGUAGUCAAGCAUGA
AC004697.3/97809-97725                ..CCUCCGUGGAUGGCGUAUG.AGGAGCCAUGCAUAU
#=GC SS_cons                          .......>>>..>>>>>>>>>..>>>>>>>.>>>>>>
//
