# Supplementary material for: A comparison of RNA folding measures
Source: BMC Bioinformatics. 2005 Oct 3;6:241. doi: 10.1186/1471-2105-6-241 (PMC1274297; doi:10.1186/1471-2105-6-241)
Supplement: Additional File 1 — Data sets. This zip-file contains all the sequences we have used for this study. [file 1471-2105-6-241-S1.zip › datasets/miRNA/mir-19.rfam.seed.filt80.stock]

# STOCKHOLM 1.0
#=GF ID    mir-19
#=GF AC    RF00245
#=GF DE    mir-19 microRNA precursor family
#=GF AU    Griffiths-Jones SR
#=GF GA    7.0
#=GF NC    4.4
#=GF TC    7.3

AF480556.1/2-81             UACAAUUAGUUUUGCAGGUUUGCAUUUCAGCGUAUAUAUGUAUAUGUGGC
AF480554.1/6-77             CUCUGUUAGUUUUGCAUAGUUGCACUACAAG......AAG..AAUGUAGU
#=GC SS_cons                ..<<<<<<<<<<<<<<...<<<<<...<<<...................>

AF480556.1/2-81             UGUGCAAAUCCAUGCAAAACUGAUUGUGAU
AF480554.1/6-77             UGUGCAAAUCUAUGCAAAACUGAUGGUGGC
#=GC SS_cons                >>>>>>>.....>>>>>>>>>>>>>>....
//
