# Supplementary material for: A comparison of RNA folding measures
Source: BMC Bioinformatics. 2005 Oct 3;6:241. doi: 10.1186/1471-2105-6-241 (PMC1274297; doi:10.1186/1471-2105-6-241)
Supplement: Additional File 1 — Data sets. This zip-file contains all the sequences we have used for this study. [file 1471-2105-6-241-S1.zip › datasets/miRNA/mir-194.rfam.seed.filt80.stock]

# STOCKHOLM 1.0
#=GF ID    mir-194
#=GF AC    RF00257
#=GF DE    mir-194 microRNA precursor family
#=GF AU    Griffiths-Jones SR
#=GF GA    20.0
#=GF NC    0.0
#=GF TC    23.5

AC000159.6/81267-81351               UGGUUCCCGCCCCCUGUAACAGCAACUCCAUGUGGAAGUGCCCACUGGUU
AC103590.2/171205-171121             AUGGUGUUAUCAAGUGUAACAGCAACUCCAUGUGGAC.UGUGUACCAAUU
#=GC SS_cons                         ..<<<<.<<<<<<..<<<<<<<<<.<<<<<..<<<<.............>

AC000159.6/81267-81351               .CCAGUGGGGCUGCUGUUAUCUGGGGCGAGGGCCAG
AC103590.2/171205-171121             UCCAGUGGAGAUGCUGUUACUUUUGAUGGUUACCAA
#=GC SS_cons                         .>>>.>>>>>.>>>>>>>>>..>>>>>>..>>>>..
//
