# Supplementary material for: A comparison of RNA folding measures
Source: BMC Bioinformatics. 2005 Oct 3;6:241. doi: 10.1186/1471-2105-6-241 (PMC1274297; doi:10.1186/1471-2105-6-241)
Supplement: Additional File 1 — Data sets. This zip-file contains all the sequences we have used for this study. [file 1471-2105-6-241-S1.zip › datasets/miRNA/mir-196.rfam.seed.filt80.stock]

# STOCKHOLM 1.0
#=GF ID    mir-196
#=GF AC    RF00256
#=GF DE    mir-196 microRNA precursor family
#=GF AU    Griffiths-Jones SR
#=GF GA    30.0
#=GF NC    4.3
#=GF TC    32.4

AF224262.1/4259-4347                 UAGAA.CUGGCGUGUGAUUUAGGUAGUUUCAUGUUGUUGGGGCUCAAGUC
AF533976.1/31698-31785               UCG.A.CUGUCGAGUGGUUUAGGUAGUUUCAUGUUGUUGGGGUCCA.UUU
AL645795.3/72052-71960               GACAA.CUGCUAAGUGAUUUAGGUAGUUUUAUGUUGUUGGGCUCUAUUUU
BX005254.9/126100-126009             GCGCGGCUGGUGCGUGGUUUAGGUAGUUUCAUGUUGUUGGGAUUGGCUUC
AC129959.6/149884-149793             UGGAA.CUGCUGAGUGAAUUAGGUAGUUUCAUGUUGUUGGGCCUGGAUUU
AC004080.2/42937-42848               CAGAA.CUGGUCGGUGAUUUAGGUAGUUUCCUGUUGUUGGGAUCCACCUU
#=GC SS_cons                         ....<.<<<....<<<<<...<<<<<<<<..<<<<<<<<<<.........

AF224262.1/4259-4347                 .U.AUCUCUACAACACGAAACUGCCUGAAUUAC..UGCAGUUA.U
AF533976.1/31698-31785               CU.AACUCUGCAACAUGAAACUGUCUUAAUUGC..CCCAGUUAC.
AL645795.3/72052-71960               AU.AUCCCCGCAACACGAAACUGUCUUAAUUGCCUCGCAGUGAGA
BX005254.9/126100-126009             CUGG.CUCGACAACAAGAAACUGCCUUGAUUAC..GUCAGUUCGU
AC129959.6/149884-149793             CUGAACACAACGACAUUAAACCACCCGACUCAC..GGCAGUUACU
AC004080.2/42937-42848               .U.CUCUCGACAGCACGACACUGCCUUCAUUAC..UUCAGUUGAA
#=GC SS_cons                         .....>>>>>>>>>>..>>>>>>>>...>>>>>....>>>>....
//
