# Supplementary material for: A comparison of RNA folding measures
Source: BMC Bioinformatics. 2005 Oct 3;6:241. doi: 10.1186/1471-2105-6-241 (PMC1274297; doi:10.1186/1471-2105-6-241)
Supplement: Additional File 1 — Data sets. This zip-file contains all the sequences we have used for this study. [file 1471-2105-6-241-S1.zip › datasets/miRNA/mir-218.rfam.seed.filt80.stock]

# STOCKHOLM 1.0
#=GF ID    mir-218
#=GF AC    RF00255
#=GF DE    mir-218 microRNA precursor family
#=GF AU    Griffiths-Jones SR
#=GF GA    18.0
#=GF NC    0.0
#=GF TC    18.4

AC021118.6/58844-58939             UGUAGCGAGAUUUUCUGUUGUGCUUGAUCUAACCAUGUGGUUGCGAGGUA
AC011365.5/25751-25846             CGCUGCGGGGCUUUCCUUUGUGCUUGAUCUAACCAUGUGGUGGAACGAUG
#=GC SS_cons                       ....<<<<<<<<<<<<...<<<<<<<<...<<<<<<<<............

AC021118.6/58844-58939             UGAGUAAAACAUGGUUCCGUCAAGCACCAUGGAACGUCACGCAGCU
AC011365.5/25751-25846             GAAACGGAACAUGGUUCUGUCAAGCACCGCGGAAAGCACCGUGCUC
#=GC SS_cons                       ........>>>>>>>>...>>>>>>>>...>>>>>>>>>>>>....
//
