# Supplementary material for: A comparison of RNA folding measures
Source: BMC Bioinformatics. 2005 Oct 3;6:241. doi: 10.1186/1471-2105-6-241 (PMC1274297; doi:10.1186/1471-2105-6-241)
Supplement: Additional File 1 — Data sets. This zip-file contains all the sequences we have used for this study. [file 1471-2105-6-241-S1.zip › datasets/miRNA/mir-219.rfam.seed.filt80.stock]

# STOCKHOLM 1.0
#=GF ID    mir-219
#=GF AC    RF00251
#=GF DE    mir-219 microRNA precursor family
#=GF AU    Griffiths-Jones SR
#=GF GA    30.0
#=GF NC    14.4
#=GF TC    34.0

AE003524.3/156598-156666             GCUA.UGAUUGUCCAAACGCAAUUCUUGU.UGA.UAUUCAAU...AUUCA
AY152826.1/42824-42753               GCUCUUGAUUGUCCAAACGCAAUUCU....CGAGUCUAUGGCUCCGGCCG
AL359091.10/91897-91825              GCCACUGAUUGUCCAAACGCAAUUCUUGUACGAGUCUGCGGC..CAACCG
#=GC SS_cons                         .........<<<<<<..<<<<<<<<<....<<................>>

AE003524.3/156598-156666             AGGGUUGCGACUGGGCAUCGCG.GCU
AY152826.1/42824-42753               AGAGUUGAGUCUGGACGUCCCGAGCC
AL359091.10/91897-91825              AGAAUUGUGGCUGGACAUCU.GUGGC
#=GC SS_cons                         >>>>>>>>>..>>>>>>.........
//
