# Supplementary material for: A comparison of RNA folding measures
Source: BMC Bioinformatics. 2005 Oct 3;6:241. doi: 10.1186/1471-2105-6-241 (PMC1274297; doi:10.1186/1471-2105-6-241)
Supplement: Additional File 1 — Data sets. This zip-file contains all the sequences we have used for this study. [file 1471-2105-6-241-S1.zip › datasets/miRNA/mir-24.rfam.seed.filt80.stock]

# STOCKHOLM 1.0
#=GF ID    mir-24
#=GF AC    RF00178
#=GF DE    mir-24 microRNA precursor family
#=GF AU    Griffiths-Jones SR
#=GF GA    13.0
#=GF NC    0.0
#=GF TC    13.7

AF480560.1/3-70              CUCCGGUGCCUACUGAGCUGAUAUCAGUUCUCAUUUUACACACUGGCUCA
AF480559.1/14-81             CUCCCGUGCCUACUGAGCUGAAACACAGUUGGUUUGUGUACACUGGCUCA
#=GC SS_cons                 <<<<....<<<.<<<<<<<<<..........................>>>

AF480560.1/3-70              GUUCAGCAGGAACAGCAU
AF480559.1/14-81             GUUCAGCAGGAACAGGGG
#=GC SS_cons                 >>>>>>.>>>....>>>>
//
