# Supplementary material for: A comparison of RNA folding measures
Source: BMC Bioinformatics. 2005 Oct 3;6:241. doi: 10.1186/1471-2105-6-241 (PMC1274297; doi:10.1186/1471-2105-6-241)
Supplement: Additional File 1 — Data sets. This zip-file contains all the sequences we have used for this study. [file 1471-2105-6-241-S1.zip › datasets/miRNA/mir-26.rfam.seed.filt80.stock]

# STOCKHOLM 1.0
#=GF ID    mir-26
#=GF AC    RF00244
#=GF DE    mir-26 microRNA precursor family
#=GF AU    Griffiths-Jones SR
#=GF GA    25.0
#=GF NC    10.9
#=GF TC    25.9

AC099740.2/37721-37649             CAACCGGGUUCAAGUAAUCCAGGAUAGGCUCUGUAUCUGUCUU..GGCCU
AP000497.1/44360-44431             UGGCCUCGUUCAAGUAAUCCAGGAUAGGCUGUGCAGGUCCCAAUG.GCCU
AF229163.1/26516-26586             GGACCCAGUUCAAGUAAUUCAGGAUAGGUUGUG.UGCUGUCCA...GCCU
AC121759.9/5238-5311               UGGCUGGAUUCAAGUAAUCCAGGAUAGGCUGUU.UCCAUCUGUGAGGCCU
#=GC SS_cons                       ..........<<<<<<<<<.<<<<<<<<<.................>>>>

AC099740.2/37721-37649             AUGCUUGAUUACUUG.CUCUUGGAGG
AP000497.1/44360-44431             AU.CUUGGUUACUUG.CACG.GGGAC
AF229163.1/26516-26586             GUUCUCCAUUACUUGGCUCG.GGGAC
AC121759.9/5238-5311               AUUCUUGAUUACUUGUUUCU.GGAGG
#=GC SS_cons                       >>>>>.>>>>>>>>>...........
//
