# Supplementary material for: A comparison of RNA folding measures
Source: BMC Bioinformatics. 2005 Oct 3;6:241. doi: 10.1186/1471-2105-6-241 (PMC1274297; doi:10.1186/1471-2105-6-241)
Supplement: Additional File 1 — Data sets. This zip-file contains all the sequences we have used for this study. [file 1471-2105-6-241-S1.zip › datasets/miRNA/mir-46.rfam.seed.filt80.stock]

# STOCKHOLM 1.0
#=GF ID    mir-46
#=GF AC    RF00249
#=GF DE    mir-46/mir-47/mir-281 microRNA precursor family
#=GF AU    Griffiths-Jones SR
#=GF GA    16.0
#=GF NC    0.0
#=GF TC    16.0

AE003823.3/174524-174448             AAAUGAAGAGAGCUAUCCGUCGACAGUCAAGUUAAGACCGAU.UGUAAUA
Z69663.1/519-592                     AACUGAAGAGAGCAGUCUAUUGACAGUCGGUUAC...UCGAAAUCUUU.A
Z82094.1/4737-4814                   AGCUGAAGAGAGCCGUCUAUUGACAGUUCAAGACCACGAGUCGUUGUGUG
#=GC SS_cons                         ..<<<<<<<<<<<..<<<<<.<<<<<<......................>

AE003823.3/174524-174448             CUGUCAUGGAAUUGCUCUCUUUGUAUAA
Z69663.1/519-592                     CUGUCAUGGAGGCGCUCUCUUCAGAUGA
Z82094.1/4737-4814                   CUGUCAUGGAGUCGCUCUCUUCAGAUGA
#=GC SS_cons                         >>>>>>>>>>...>>>>>>>>>>>....
//
