# Supplementary material for: A comparison of RNA folding measures
Source: BMC Bioinformatics. 2005 Oct 3;6:241. doi: 10.1186/1471-2105-6-241 (PMC1274297; doi:10.1186/1471-2105-6-241)
Supplement: Additional File 1 — Data sets. This zip-file contains all the sequences we have used for this study. [file 1471-2105-6-241-S1.zip › datasets/miRNA/mir-8.rfam.seed.filt80.stock]

# STOCKHOLM 1.0
#=GF ID    mir-8
#=GF AC    RF00241
#=GF DE    mir-8/mir-141/mir-200 microRNA precursor family
#=GF AU    Griffiths-Jones SR
#=GF GA    30.0
#=GF NC    2.2
#=GF TC    36.7

AC099021.1/85263-85337                AUCUGUUCACAUCUUACCGGGCAGCAUUAGAUCCUUUUU.....AUAACU
AL390719.47/106206-106279             AGCCGUGGCCAUCUUACUGGGCAGCAUUGGAUGGAGUC......AGGUCU
U47924.1/175703-175780                GGGGGCCCUCGUCUUACCCAGCAGUGUUUGGGUGCGGUUGG...GAGUCU
U47924.1/176113-176193                CCCUGGGUCCAUCUUCCAGUACAGUGUUGGAUGGUCUAAUUGUGAAGCUC
AL390719.47/106960-107036             CCCUGUGAGCAUCUUACCGGACAGUGCUGGAUUUCCCAGC....UUGACU
#=GC SS_cons                          .....<<.<<<<<<<<<...<<<<<<<<<<....................

AC099021.1/85263-85337                CUAAUACUGUCAGGUAAAGAUGU.CGUCCGU
AL390719.47/106206-106279             CUAAUACUGCCUGGUAAUGAUGA.CGGCGGA
U47924.1/175703-175780                CUAAUACUGCCGGGUAAUGAUGGAGGCCCCU
U47924.1/176113-176193                CUAACACUGUCUGGUAAAGAUGGCUCCCGGG
AL390719.47/106960-107036             CUAACACUGUCUGGUAACGAUGUUCAAAGGU
#=GC SS_cons                          >>>>>>>>>>...>>>>.>>>>>.>>.....
//
