# Supplementary material for: A comparison of RNA folding measures
Source: BMC Bioinformatics. 2005 Oct 3;6:241. doi: 10.1186/1471-2105-6-241 (PMC1274297; doi:10.1186/1471-2105-6-241)
Supplement: Additional File 1 — Data sets. This zip-file contains all the sequences we have used for this study. [file 1471-2105-6-241-S1.zip › datasets/miRNA/mir-9.rfam.seed.filt80.stock]

# STOCKHOLM 1.0
#=GF ID    mir-9
#=GF AC    RF00237
#=GF DE    mir-9/mir-79 microRNA precursor family
#=GF AU    Griffiths-Jones SR
#=GF GA    12.0
#=GF NC    8.7
#=GF TC    12.4

AE003516.3/109215-109275             GUCUUUGGUUAUCUAGCUGUA.UGAGUGA.UAAAUA..ACGU.CAUAAAG
AF155142.1/45725-45784               AUCUUUGGUUAUCUAGCUGUA.UGAGUGU.AUUGG...UCUU.CAUAAAG
Z81467.1/13319-13384                 AUCUUUGGUGAUUCAGCUUCAAUGAUUGGCUACAGGUUUCUUUCAUAAAG
#=GC SS_cons                         ...<<<<<<<<<<<<<<<..<.<<<................>.>>>..>>

AE003516.3/109215-109275             CUAGCUUACCGAAGUU
AF155142.1/45725-45784               CUAGAUAACCGAAAGU
Z81467.1/13319-13384                 CUAGGUUACCAAAGCU
#=GC SS_cons                         >>>>>>>>>>>>>...
//
