# Supplementary material for: A comparison of RNA folding measures
Source: BMC Bioinformatics. 2005 Oct 3;6:241. doi: 10.1186/1471-2105-6-241 (PMC1274297; doi:10.1186/1471-2105-6-241)
Supplement: Additional File 1 — Data sets. This zip-file contains all the sequences we have used for this study. [file 1471-2105-6-241-S1.zip › datasets/miRNA/mir-BART1.rfam.seed.filt80.stock]

# STOCKHOLM 1.0
#=GF ID    mir-BART1
#=GF AC    RF00363
#=GF DE    mir-BART1 microRNA precursor family
#=GF AU    Moxon SJ
#=GF GA    20.0
#=GF NC    0.0
#=GF TC    20.4

M80517.1/151635-151704             GGGGGUCUUAGUGGAAGUGACGUGCUGUGAAUACAGGUCCAUAGCACCGC
#=GC SS_cons                       ..<<<...<<<<<<<<<<<..<<<<<<<<.<<....>>.>>>>>>>>>>>

M80517.1/151635-151704             UAUCCACUAUGUCUCGCCCG
#=GC SS_cons                       >.>>>>>>>...>>>.....
//
