# Supplementary material for: A comparison of RNA folding measures
Source: BMC Bioinformatics. 2005 Oct 3;6:241. doi: 10.1186/1471-2105-6-241 (PMC1274297; doi:10.1186/1471-2105-6-241)
Supplement: Additional File 1 — Data sets. This zip-file contains all the sequences we have used for this study. [file 1471-2105-6-241-S1.zip › datasets/miRNA/mir-BART2.rfam.seed.filt80.stock]

# STOCKHOLM 1.0
#=GF ID    mir-BART2
#=GF AC    RF00364
#=GF DE    mir-BART2 microRNA precursor family
#=GF AU    Moxon SJ
#=GF GA    10.0
#=GF NC    6.1
#=GF TC    11.8

L06828.1/499-438             AAUUAAAUUUUUAUUCGCCCUUGCGUGUCCAUUGUUGCAAGGAGCGAUUU
#=GC SS_cons                 ..<<<<<<<<.<<.<<<<<<<<<<<..........>>>>>>>.>>>>..>

L06828.1/499-438             GGAGAAAAUAAA
#=GC SS_cons                 >.>>>>>>>>..
//
