# Supplementary material for: A comparison of RNA folding measures
Source: BMC Bioinformatics. 2005 Oct 3;6:241. doi: 10.1186/1471-2105-6-241 (PMC1274297; doi:10.1186/1471-2105-6-241)
Supplement: Additional File 1 — Data sets. This zip-file contains all the sequences we have used for this study. [file 1471-2105-6-241-S1.zip › datasets/miRNA/mir-BHRF1-2.rfam.seed.filt80.stock]

# STOCKHOLM 1.0
#=GF ID    mir-BHRF1-2
#=GF AC    RF00366
#=GF DE    mir-BHRF1-2 microRNA precursor family
#=GF AU    Moxon SJ
#=GF GA    20.0
#=GF NC    0.0
#=GF TC    24.0

AF231983.1/56-120              CUUUUAAAUUUUGCCGUAGCAGAUAGUUGAUACUUAAUGCUAUCUUUUGC
AF231984.1/771-835             CUUCCAAAUUCUGCCGCAGCAGAUAGCUGAUACUCCGUGUUAUCUUUUGC
#=GC SS_cons                   <<<<<<<.<<<<<<<<<<<.<<<<<<<...........>>>>>>>.>>>>

AF231983.1/56-120              GGUGAAAUUUGAAAG
AF231984.1/771-835             GGCAGGAUUUUAAAG
#=GC SS_cons                   >>>>>>>.>>>>>>>
//
