# Supplementary material for: A comparison of RNA folding measures
Source: BMC Bioinformatics. 2005 Oct 3;6:241. doi: 10.1186/1471-2105-6-241 (PMC1274297; doi:10.1186/1471-2105-6-241)
Supplement: Additional File 1 — Data sets. This zip-file contains all the sequences we have used for this study. [file 1471-2105-6-241-S1.zip › datasets/miRNA/mir-BHRF1-3.rfam.seed.filt80.stock]

# STOCKHOLM 1.0
#=GF ID    mir-BHRF1-3
#=GF AC    RF00367
#=GF DE    mir-BHRF1-3 microRNA precursor family
#=GF AU    Moxon SJ
#=GF GA    20.0
#=GF NC    0.0
#=GF TC    24.8

M11923.1/401-465             UCUAACGGGAAGUGUGUAAGCACACACGUAAUUUGCAAGCGGUGCUUCAC
#=GC SS_cons                 ..<<<<<<<.<<<<<<.<<<<<<...<<<.........>>>>>>>>>>>>

M11923.1/401-465             GCUCUUCGUUAAAAU
#=GC SS_cons                 >>>.>>>>>>>....
//
