# Supplementary material for: A comparison of RNA folding measures
Source: BMC Bioinformatics. 2005 Oct 3;6:241. doi: 10.1186/1471-2105-6-241 (PMC1274297; doi:10.1186/1471-2105-6-241)
Supplement: Additional File 1 — Data sets. This zip-file contains all the sequences we have used for this study. [file 1471-2105-6-241-S1.zip › datasets/mRNA/protein_controls.fasta]

>gi|52346213|ref|NM_001005151.1| Sus scrofa chemokine (C-C motif) ligand 21 (CCL21), mRNA
ATGGCTCAGTCACTGGTTCTGCGCATCCTTGTCCTGGTCCTGGCCTTCTGCATCCCCCACACCCAAGGCA
GTGATGGAGGAGCCCAGGACTGTTGCCTCAAATACAGCCTAAGGAAGATTCCTACTCACGTTGTACGCAG
CTACCGGAAGCAGGAGCCAAGCCTGGGTTGCCCCATCCCAGCTATCCTGTTCTCGCCCCGGAAGCGCTCT
CAGCCAGAGCTATGTGCAGACCCCCAAAAGGCCTGGGTGCAGGAACTGATGCGCCATCTGGACAAGCCAC
CAGTCCCACGGACACAAGCCCGGGACTGTAAGAAGGACAAGAGGGCCTCCAAATCTGGCAAGAAGGGGAA
GGGCTCCAAAGGCTGTAAGAGGACTGAGACCCCCAAAAGGGCCATAGCCCAGTGA
>gi|51556226|ref|NM_001003967.1| Canis familiaris eosinophil chemotactic protein-2 (CCL24), mRNA
ATGGCAGGCCTTGCAACCTTTGTGGTTAGCCTCCTGCTTGTGACCTTGTGTGCCCACTGCATCGATCCTG
CAGGCTCTGTGTCCATCCCCTCCTCCTGCTGCATGTTCTTCATTTCCAAGAAAGTTCCGGAGAACCGAGT
GGTTACCTACCAGCTGCTCAATGGGAGCGTCTGTCCTAAGGCAGGAGTGGTCTTCACCACCAAGAAGAAC
CAGAAGTTCTGTGGCGATCCCCAGCTGCACTGGGTCCAGAAGTTGATGAAGAACATAGAGGCCAGGAGGA
AGAAGGTGTCTCCTGGGGTCAGGGCAATGAGCACCAAAGCCCTGGTGCAGAGGTACCCTGCCAACAGCAC
CTCCATCTAA
>gi|33519476|ref|NM_177233.4| Mus musculus RIKEN cDNA C130034I18 gene (C130034I18Rik), mRNA     CDS             423..830
ATGAGAGTCTGTGCTAAGTGGGTGCTGCTGTCACGCTGGCTGGTTCTGACCTATGTGTTAATGGTCTG
CTGTAAGCTGATGTCCGCCTCGAGCCAGCACCTCCGGGGACATGCAGGTCACCACCTGATCAAGCCAGGT
ACCTGCGAGGTGGTCGCCGTGCACCGCTGCTGCAATAAGAACCGCATAGAGGAGCGCTCTCAGACGGTCA
AATGTTCCTGCTTCCCAGGCCAGGTGGCTGGCACAACTCGGGCACAGCCTTCTTGTGTTGAAGCTGCCAT
TGTGATTGAGAAGTGGTGGTGCCACATGAATCCTTGCTTGGAAGGAGAGGACTGTAAAGTGCTTCCAGAC
TCTTCGGGTTGGTCCTGTAGCAGTGGCAATAAAGTCAAAACCACCAAGGTGACCCGGTAG
>gi|51921838|gb|AY675236.1| Canis familiaris eotaxin 3 mRNA, complete cds
ATGAAAAGCTTTCCTGTTGCCTTTCTTGTTCTCCTGATCTTCATCCTGAGTGTCCATCGTGGAGTTACCA
CACGTGGCAGTGATGTGGCCAAGTTCTGCTGCTTCCAATATAGCCACAAGATCCTTCCCTGGAAGTGGAT
ACAGTCCTATAAATTCACCAGGAGCAGCTGCTCCCAGCAGGCTGTGATATTCACTACTAAAAAAGGCCAT
AAAGTCTGTGCACAGCCAAAGGAAAAATGGGTGCAAAGATATATTGCTTTACTCAGAGAACAGCAGCAAT
CGTGA
>gi|51948375|ref|NM_001004202.1| Rattus norvegicus chemokine (C-C motif) ligand 6 (Ccl6), mRNA    CDS             33..380
ATGAGACATTCCAAGACTGCCATTTCATTCTTTATCCT
TGTGGCCGTCCTTGGGTCCCAGGCTGGGCTCATACAAGATACGGTAAAAGAAGATCGTCCCTTTAATCCT
ACAATAATTCACCAAGGCTTTCAAGACTCTTCAGACTGCTGCTTCTCCTATGCCTCACAGATCCCATGTT
CAAGATTTATATATTATTTTCCAACCAGTGGTGGGTGCACCAAGCCAGGCATCATCTTTGTCACCAGGAA
GAGGAAGCGGGTCTGTGCCAACCCGAGTGATCAGAGAGTTCAGACGTGCATAAGCACCCTGAAGCTAGGC
CCAAGATCTGGGAACAGTGCCATTGCTTGA
>gi|31341766|ref|NM_178539.2| Homo sapiens TAFA2 protein (TAFA2), mRNA   CDS             935..1330
ATGAGTAAGAGATACTTACAGAAAGCAACAAAAGGAAAACTGCTAA
TAATAATATTTATTGTAACCTTGTGGGGGAAAGTTGTATCCAGTGCAAACCATCATAAAGCTCACCATGT
TAAAACGGGAACTTGTGAGGTGGTGGCACTCCACAGATGCTGTAATAAGAACAAGATAGAAGAACGGTCA
CAAACAGTCAAGTGCTCCTGCTTCCCTGGGCAGGTGGCAGGCACCACGCGAGCTGCTCCATCATGTGTGG
ATGCTTCAATAGTGGAACAGAAATGGTGGTGCCATATGCAGCCATGTCTAGAGGGAGAAGAATGTAAAGT
TCTTCCGGATCGGAAAGGATGGAGCTGTTCCTCTGGGAATAAAGTCAAAACAACTAGGGTAACCCATTAA
>gi|51849661|dbj|AB164385.1| Canis familiaris CCL20 mRNA for CC chemokine ligand 20, complete cds
ATGTGCAGTAGCAAGAATTTGCTCTTGGCTGCTTTGATGATGTCAGTGCTGCTACTCCACCTCTGCAGCA
AGTCAGAAGCAGCAAGCAACTTTGATTGCTGTCTTCGATATACAGAACATATGGTTCCTCCCGGATCTAT
CATGGGCTTCACACAACAGCTGGCCAATGAAGCTTGTGACATCAATGCCGTTATCTTTTACACAAAGAAA
AAAAAGGCTGTGTGTGCAGATCCAAAGAAGAAATGGGTGAAACGGACTGTGCGTCTCCTCAGCCATAGAG
TCAAGAAGATGTAA
>gi|49175652|gb|AY555511.1| Ictalurus furcatus CC chemokine SCYA114 mRNA, complete cds     CDS             15..350
ATGCAGACTTATACAACACTGATGAGGAGCCTGGCTGCCATAGTTGTCATTTCCTT
TACCATCTGGACTGTAACAGATGCAGAAAAAGTGAGCCCCTGCTGTGTTGCTGTCTCCAGGTCCATGGAG
AATGTTACCATCGAAGGTTACAGATTACAGGAGAAAAACCTTCCATGCGTTAAAGCTGTCATTTTTCAGA
CAGAAAGGGGACAGTTCTGCATTGATCCATATCAACCCTGGGTGAAGAGGAAGATCATTGAATTTAGGAG
GTCACAAAAGAACAAAATGTCTCCAACCACTGCCTCCCTGCATCTGACCTTCTCAACACCACAGAACTGA
>gi|51775937|dbj|AB189435.1| Homo sapiens XCR1 mRNA for chemokine C motif receptor 1, partial cds
CTTTAAGTGAAATATGAAACAGAGAAGCACCATTTCTGCCTCAAGACGCATGTAAAGAGGTGTAGATTCA
GATGCTCTAAACGTCCCTGCCATCTGGTCCAGATGGAGTCCTCAGGCAACCCAGAGAGCACCACCTTTTT
TTACTATGACCTTCAGAGCCAGCCGTGTGAGAACCAGGCCTGGGTCTTTGCTACCCTCGCCACCACTGTC
>gi|50582983|ref|NM_178307.2| Danio rerio chemokine (C-X-C motif) ligand 12a (stromal cell-derived factor 1) (cxcl12a), mRNA   CDS             67..366
ATGG
ATCTCAAAGTGATCGTAGTAGTCGCTCTGATGGCGGTCGCCATTCATGCACCGATTTCCAACGCCAAGCC
CATCAGCCTGGTAGAGAGATGCTGGTGCCGTTCCACAGTCAACACAGTCCCACAGAGAAGCATTCGCGAG
CTCAAGTTCCTCCACACACCCAACTGCCCCTTCCAAGTCATTGCCAAACTGAAGAACAACAAGGAGGTGT
GCATTAACCCAGAGACCAAATGGCTTCAGCAGTACCTGAAGAACGCCATCAACAAAATGAAAAAAGCCCA
ACAGCAGCAGGTCTAA
>gi|51556232|ref|NM_001003966.1| Canis familiaris chemokine (C-C motif) ligand 13 (CCL13), mRNA
ATGAAGGTCTCTGCAGCGCTCCTGTGCCTGCTGCTCACAGCCGCCATCCTCACCACCCAGGTGCCCGCTC
AGCCAGATGCACTCAGTGCCCTATTCACTTGCTGCTTCACATTTAACAATAAGAAGATCCCCTTGCAGAG
GCTGGAGAGCTATCGAATCACCAGCAGCCACTGTCCCCGGAAAGCTGTCATCTTCAGTACGAAACTGGCC
AAGGCTATCTGTGCCGACCCAAAGGAGAAATGGGTCCAGGATTATGTGAAACACCTGGATCAAAGAACTC
AAACGCCGAAGACTTGA
>gi|49169792|ref|NM_205498.1| Gallus gallus embryo fibroblast protein 1 (EMF-1), mRNA  CDS             78..389
ATGAACGGCAAGCTTGGAGCTGTCCTGGCCCTCCTCCTGGTTTCAGCTGCTCTGTCGCAAGGT
AGGACGCTGGTAAAGATGGGGAATGAGCTGCGGTGCCAGTGCATTAGCACTCATTCTAAGTTCATCCACC
CTAAATCCATTCAAGATGTGAAGCTGACGCCAAGCGGCCCCCACTGCAAGAATGTTGAAATCATAGCTAC
TCTAAAGGATGGAAGAGAGGTGTGCTTGGACCCCACTGCTCCCTGGGTACAGCTGATCGTAAAGGCACTT
ATGGCCAAGGCTCAGCTCAATTCTGATGCACCACTGTGA


>gi|34328346:6-374 Mus musculus insulin-like 3 (Insl3), mRNA
ATGCGCGCGCCGCTGCTACTGATGCTCCTGGCTCTGGGGTCCGCGCTGCGCTCCCCGCAGCCCCCCGAGG
CACGCGCCAAGCTCTGCGGCCACCACCTGGTGCGCACGCTGGTGCGGGTGTGCGGCGGCCCACGCTGGTC
GCCCGAGGCCACGCAGCCTGTGGAGACCCGGGACCGGGAGCTGCTGCAGTGGCTAGAGCAGAGACATCTC
CTGCACGCGCTGGTGGCCGACGTGGACCCAGCGCTAGACCCGCAGCTTCCTCGGCAGGCTTCTCAGCGCC
AGCGCCGCAGTGCCGCCACCAACGCTGTGCACCGCTGCTGTCTTACTGGCTGCACCCAGCAAGACCTGTT
GGGTCTGTGTCCCCACTGA

>(gi|2814564:c2921-2869, gi|1627897:c32784-32683, c32055-31968, c31920-31783) Caenorhabditis elegans cosmid F58G1, complete sequence - knottin cds
ATGCTTTTCCTATTTTTCGCGTTTCTTCTCTCGTTGCAGCCGTTCAGGGTCAGAGGCGCGTGCACTTTTC
TCGACCATCAAGCATGTGACGAAGTGTGTAAGACGGATAGTTTTTGGTATGGACATTGTAATGGGTGGGA
TGGGTTCAATTTCAGCTGCAAATGCTATGAATACATTACCCCACTAGATGGAAGTATTTGCGAAACCCGA
CAAATGGCATGCTCGGAAAAGTGCAAGGATCAGGGCTCCGAAGGCGGCTTCTGCTTCCCACAACTCGATT
CTCACAAATCGCTCCGCACCGCGTGTGAATGTTTCAAGAAGCTGCAGGTCTTGCGACGAAAGCGCCGAAG
CATTCAGAAGAGGTCTTATAAACGAGTCTGA

>gi|52345400:131-571 Danio rerio midkine-related growth factor (mdka), mRNA
ATGCGGGGCCTGTTTTCCACCCTCCTCGTGGTGCTGGTGGCCTTAATGATCGTGACATCAGAGGCTGGGA
AAAACAAGAAAGAGAAGAATAAGGGAGGTAAGGGTGGTGCCGACTGTGCGGAGTGGCTCTATGGCAGCTG
CGTGGCCAATAACGGCGACTGTGGCCAAGGCATGAGGGAGGGAACCTGCAACGAACAGACCAGGAAAGTC
AAATGCAGAGTGCCATGCAACTGGAAGAAAGAATTTGGAGCTGACTGCAAGTATAAGTTTGGTAACTGGG
GTGAATGTGACGCAGCCACGAGCACAAAGAGCCGCACTGGCACTCTGCAGAAGGCTCTCTTCAACGTCGA
ATGTCAGCAAACCGTCTCTGTGACCAAACCCTGCACCACCAAGGTCAAAAACAAACCCAAAGGAAAGAAA
GGCAAGGGGAAAGGGAACTAA

>gi|17679:27-249 A.trifida mRNA for Amb t V allergen
ATGAAGAACATATTTATGCTTACACTTTTTATTCTTATTATTACTTCGACCATTAAGGCTATAGGATCCA
CAAATGAAGTCGATGAAATAAAACAAGAAGACGATGGACTTTGTTATGAGGGGACCAATTGTGGTAAAGT
GGGCAAATACTGTTGTAGCCCCATTGGGAAGTACTGTGTCTGTTATGATTCCAAGGCAATATGCAACAAA
AATTGTACTTAAT

>gi|26337484:326-751 Mus musculus adult male corpora quadrigemina cDNA, RIKEN full-length enriched library, clone:B230214B19 product:hypothetical Snake toxin-like structure containing protein, full insert sequence
ATGTGGGTTCTCGGCATCGCAGCAACTTTTTGCGGATTGTTCTGGCTTCCAGGGCTGGCGCTGCAAATTC
AGTGCTACCAGTGTGAAGAATTCCAGCTGAACAACGATTGCTCATCCCCTGAGTTCATCGTAAATTGCAC
CGTGAACGTTCAAGACATGTGTCAGAAAGAAGTGATGGAGCAAAGTGCTGGGATCATGTACCGGAAGTCG
TGTGCATCGTCAGCAGCCTGTCTCATTGCTTCAGCTGGGTACCAGTCCTTCTGTTCCCCTGGGAAACTGA
ACTCCGTGTGCATCAGCTGCTGCAACACCCCTCTTTGCAATGGGCCGAGGCCCAAGAAGAGAGGCAGCTC
TGCCTCGGCCATCAGGCCAGGGCTTCTCACCACTCTCCTGTTCTTCCACTTAGCCCTCTGCTTGGCACAC
TGCTGA

>gi|21435982:22-270 Ornithodoros savignyi savignygrin mRNA, complete cds
ATGCAAGCCAACATCTTTGTCTTCGCCTTCCTGCTTCTCAGCGTCGCTGTTGCTGCATACGGATATCAGC
CCGAATGCCTCGAGCCATCCCTTTATGGTTGCCGGGGCGATGAAGACGCAACATTTGGTTGGACATTCGA
TCGTGAAGATGGCGGATGCAGACAAGGTTCATACTGCACACGTTTCGGACAGCCAAAGAACTATTTCCGC
TCTGAAGGTGACTGCAAGAAAGCATGCGGAGGTGCGTGA

>gi|42476290:66-317 Mus musculus defensin beta 19 (Defb19), mRNA
ATGAGGCTGGCTCTCCTGCTTCTTGCCATACTTGTGGCAACGGAACTGGTCGTGTCTGGCAAAAATCCTA
TCCTTCAATGCATGGGTAACAGAGGATTCTGTAGGTCTTCCTGCAAAAAGAGTGAACAGGCCTACTTCTA
CTGCAGAACTTTCCAGATGTGCTGCCTCCAGTCCTACGTGAGGATCAGCCTCACAGGAGTAGATGACAAC
ACTAACTGGTCTTACGAGAAGCACTGGCCAAGAATACCGTGA

>gi|29747947:<1-385 Mus musculus trefoil factor 2 (spasmolytic protein 1), mRNA (cDNA clone IMAGE:6431145), partial cds
ACCTCGAGGTGCCCCCCTGCTGGCAGTGGTCCTGGTTTTGGGACTGCATGCTCTGGTAGAGGGCGAGAAA
CCTTCCCCCTGTCGGTGCTCCAGGCTGACACCCCACAACAGAAAGAACTGTGGCTTCCCGGGCATCACCA
GTGAGCAGTGCTTTGATCTTGGATGCTGCTTTGACTCTAGCGTCGCTGGGGTCCCTTGGTGTTTCCACCC
ACTTCCAAACCAAGAATCGGAGCAGTGTGTCATGGAAGTGTCAGCTCGCAAGAATTGTGGGTACCCGGGC
ATCAGTCCCGAGGACTGTGCCAGTCGAAACTGCTGCTTTTCCAACCTGATCTTTGAAGTGCCCTGGTGTT
TCTTCCCACAGTCTGTGGAAGATTGTCACTACTGA

>gi|27477083:347-676 Homo sapiens interleukin 17F (IL17F), transcript variant 2, mRNA
ATGAAGCTTGACATTGGCATCATCAATGAAAACCAGCGCGTTTCCATGTCACGTAACATCGAGAGCCGCT
CCACCTCCCCCTGGAATTACACTGTCACTTGGGACCCCAACCGGTACCCCTCGGAAGTTGTACAGGCCCA
GTGTAGGAACTTGGGCTGCATCAATGCTCAAGGAAAGGAAGACATCTCCATGAATTCCGTTCCCATCCAG
CAAGAGACCCTGGTCGTCCGGAGGAAGCACCAAGGCTGCTCTGTTTCTTTCCAGTTGGAGAAGGTGCTGG
TGACTGTTGGCTGCACCTGCGTCACCCCTGTCATCCACCATGTGCAGTAA

>gi|34148266:1-225 Trigonella foenum-graecum antifungal protein defensin mRNA, complete cds
ATGGAGAAGAAATCACTAGCTGCCTTGAGCTTCCTCTTCCTCGTCCTCTTTGTTACACAAGAAATTGTGG
TGACTGAAGCAGCTACTTGTGAGAATTTGGCTGATACATTTAGGGGACCATGTTTTGGTAACTCAAACTG
TAACTTTCACTGCAAAACCAAAGAGCATTTACTTAGTGGCAGGTGCAGGGATGACTTTCGCTGCTGGTGT
ACTAAAAGATGTTAA

>gi|38197339:72-527 Rattus norvegicus tumor-associated calcium signal transducer 1, mRNA (cDNA clone IMAGE:5623760), complete cds
ATGGCGCCCCCCAAGGCCCTCGCGTTCGGGCTCCTGCTCGCGGTGGTCACGGCGACGCTGGCCGCAGCTC
AGAAAGACTGTGTCTGTAACAACTACAAGCTGACGTCACGGTGCTATGAGAATGAGAATGGTGAATGCCA
GTGTACTTCCTATGGGACACAAAATACTGTCATTTGCTCCAAACTGGCATCCAAGTGCTTGGTGATGAAG
GCGGAGATGACTCACAGCAAGTCTGGGAGGAGGATGAAACCCGAGGGGGCGATCCAGAACAACGACGGTC
TGTATGATCCCGAGTGTGACGAGCAAGGGCTCTTCAAAGCCAAGCAGTGCAACGGCACCGCCACGTGCTG
GTGCGTGAACACCGCGGGTGTCCGGAGAACCGACAAGGACACGGAGATCACGTGCTCCGAGAGAGTGAGG
ACCTACTGGATCATCATTGAGCTCAAACACAAATAA


>gi|51862688|gb|CV127341.1|CV127341 GL4-1-E06 Xiphinema index basal bulb Xiphinema index cDNA similar to chitin binding, mRNA sequence
GGGGTCCATTGGGATACGTTTGCAATGTGGCCAATGGCAGATGTTGCTGGTCAACTGAAAGATGTCCGAA
TGGAGCAGTGAATGGTGGACCCTGCTTGGGCCCTCCTTCTCCAGCAATATGCACACCTGGATTAGCATGC
AATTCTGTATTGAATTTATGCTGCCCGGCTTGTCCTGATGGACACGAGCCAGTTGGAATGTGTTTTCCTG
GTTCAGCCTGTGGTACTGGCCATGTTTGTGAAAACAATATGTGCTGTAACAAGGCTGATCAGGCCAATGC
AACAGGACCAACCAATGCTGATGAAACAGTCACAGCCGCCCCTGGCTCACCTGAAACTACAGAAGGCTCC
AATTCTGGTGAAGCAGTCACAGCCGCCCCTGGCTCTCCTGAAACTACAGGAGACTTCAATTCTTCTGACA
GTACTACCATGGGGAGTATTACAACCAGCACCAACAGTACAAGCACTGAAGATG


>gi|29377895:6776-6964 Enterococcus faecalis V583 plasmid pTEF2, complete sequence
ATGACAAAAAAAGAGCAAAGTATTTGGCGTAAAGAGATGTTGGCATTGATGAATGAAGACGCAGACTGGT
ATAGGAATGAAGATACCGAGCGTTTTAAACGAATACAAGAACTTGCAAAAAAGATAGAAACAGCAAGCAC
CAGACAATTTTCTTCTCATATTAGCAAGGAAAGATTTGAAGCCTATTAA


>gi|32995:251-793 Homo sapiens mRNA for preproinsulin-like growth factor II (IGF-II), (IGF2 gene)
ATGGGAATCCCAATGGGGAAGTCGATGCTGGTGCTTCTCACCTTCTTGGCCTTCGCCTCGTGCTGCATTG
CTGCTTACCGCCCCAGTGAGACCCTGTGCGGCGGGGAGCTGGTGGACACCCTCCAGTTCGTCTGTGGGGA
CCGCGGCTTCTACTTCAGCAGGCCCGCAAGCCGTGTGAGCCGTCGCAGCCGTGGCATCGTTGAGGAGTGC
TGTTTCCGCAGCTGTGACCTGGCCCTCCTGGAGACGTACTGTGCTACCCCCGCCAAGTCCGAGAGGGACG
TGTCGACCCCTCCGACCGTGCTTCCGGACAACTTCCCCAGATACCCCGTGGGCAAGTTCTTCCAATATGA
CACCTGGAAGCAGTCCACCCAGCGCCTGCGCAGGGGCCTGCCTGCCCTCCTGCGTGCCCGCCGGGGTCAC
GTGCTCGCCAAGGAGCTCGAGGCGTTCAGGGAGGCCAAACGTCACCGTCCCCTGATTGCTCTACCCACCC
AAGACCCCGCCCACGGGGGCGCCCCCCCAGAGATGGCCAGCAATCGGAAGTGA


>gi|29469529:<41->204 Homo sapiens coagulant factor IX gene, exon 2 and partial cds
TTTTTCTTGATCATGAAAACGCCAACAAAATTCTGAATCGGCCAAAGAGGTATAATTCAGGTAAATTGGA
AGAGTTTGTTCAAGGGAACCTTGAGAGAGAATGTATGGAAGAAAAGTGTAGTTTTGAAGAAGCACGAGAA
GTTTTTGAAAACACTGAAAGAACA


>gi|41222517:121->390 Acidithiobacillus ferrooxidans partial purA gene and partial iro gene
ATGAGTGAAAAGGACAAGATGATTACCCGTCGCGATGCGCTGAGAAATATTGCGGTTGTCGTCGGATCGG
TGGCTACCACGACGATGATGGGCGTCGGTGTGGCAGATGCTGGAAGCATGCCTAAGGCAGCGGTGCAATA
TCAGGATACACCTAAAGGCAAGGACCACTGTTCAGTCTGTGCGCAGTTTATTGCTCCACATAGTTGTAAG
GTGGTGGCGGGTAACATCAGCCCCAATGGCTGGTGTGTAGCCTTTGTTCCTAAGTCAGCA


>gi|51713249|gb|CV122154.1|CV122154 Mdlv4001f23.y1 Mdlv Malus x domestica cDNA clone Mdlv4001f23 5' similar to SW:FTRV_MAIZE P80680 FERREDOXIN-THIOREDOXIN REDUCTASE, VARIABLE CHAIN ;, mRNA sequence
GATATTTCAACTCCTCCTCCTTGAGATGGGCGAAAAACTTAACTGGCCCACGGCCTTGAACGTCGACGAC
GAACTGCACCTTATAAGGGAGATTGGCTGAAATCCGCTTGCCCTTCCACAGCCCAACGTACTGCTTCAGC
TCACCTTCCATGCCAGTAATGTCTACCTCCGGAACTCTGGGCACGTGGTACACCTTCAGAGGCACCTTCA
CTGTTACCCTAGCTCCGATCTTTGAGGAGGCGGCGGC

>gi|312344:16-333 R.norvegicus mRNA for ribosomal protein L36
ATGGCCCTGCGCTACCCCATGGCCGTGGGCCTCAACAAAGGCCACAAAGTGACGAAAAACGTCAGCAAGC
CGAGACACAGCCGCCGCCGCGGGCGCCTCACCAAGCACACCAAGTTCGTGCGAGATATGATCCGGGAGGT
GTGCGCGTTCGCGCCCTACGAGCGGCGTGCCATGGAGCTGCTCAAGGTGTCCAAGGACAAGCGAGCACTC
AAGTTTATCAAGAAGAGGGTGGGCACGCACATCCGCGCCAAGAGAAAGAGGGAGGAGCTGAGCAACGTGC
TGGCAGCCATGCGGAAGGCGGCGGCCAAGAAGGATTGA

>gi|52128022|gb|CV199185.1|CV199185 km37g08.y1 Pratylenchus vulnus NEM3 Pratylenchus vulnus cDNA 5' similar to SW:MT_STENE P55953 METALLOTHIONEIN ;, mRNA sequence
AAGTCATCGTATTAGTCAACTGATCCTCTTCCTTCTTTTAAATTCTCCACACTGAAAAATGTCCTGCGAA
AACGAGTGCTGCAAGGAAAAGAAATGTTGTGCCAATGGCGATTGCTGCCAGGAGGATGGTTGCAAATGTG
AAGGATGCAAATGCAGCAAAGGCGGCGAATGCCAAGCCACTCCTGCACCAGCCGATGCGCCTCCGGCCGA
ACAACCGCAAGCCGCTTCATGAAGATGTACTAATACGAAGAAATAATTGAACACTGAAATAAAAAGACAC
TGAAAAATCAACAAAAATAATTTCTAATTTGTAACATGCATTCACTTAGGCATACATAAAGAGAATCTGG
AAAGGAGGATTTATTATAGAATGCAACAGTATCGTTAAAAAATACAAAATAAATATTAT


>gi|51994437|gb|CV183892.1|CV183892 taj01e07.y1 Hydra EST UCI 5 ALP Hydra magnipapillata cDNA 5' similar to TR:O60884 O60884 DNAJ PROTEIN. ;, mRNA sequence
CAAGCTTTACGATTTACTAGAGGTCTCACCAAATGCATCAATTAACGATATAAAAAAGCAATACAAAAAG
CTGGCCAGACAGTTTCACCCTGATAAAGCAGGTGCAGAATTTGAAGAAAAATTTAAAGAAATATCAGTTG
CATATGAAGTTTTAAGTGATCCAGAAAAGCGAGAAATGTATGATAGATATGGTGAAAAAGGTCTTTCTGA
AGGAGGATTTGGAGGGGGTATGGAAGATATCCTCNNGCTTATTTTT
