# Supplementary material for: A comparison of RNA folding measures
Source: BMC Bioinformatics. 2005 Oct 3;6:241. doi: 10.1186/1471-2105-6-241 (PMC1274297; doi:10.1186/1471-2105-6-241)
Supplement: Additional File 1 — Data sets. This zip-file contains all the sequences we have used for this study. [file 1471-2105-6-241-S1.zip › datasets/regulatory/HIV_PBS.rfam.filt80.stock]

# STOCKHOLM 1.0

AF254676.1/517-615  CUCUGGUAACUAGAGAUCCCUCAGACCUCUUUAGUCUGUGGGGAAAAUCU
L28846.1/453-551    CCCUGGUAGCUAGAGAUUCCUUAGACCCUUUUAGUCAGUGUGGAAAAUCU

AF254676.1/517-615  CUAGCAGUGGCGCCCAACGUGGGGCACGAAAGCGAAAGUAAGACCAGAG
L28846.1/453-551    CUAGCAGUGGCGCCCGRACAGGGACUUGAAAGUGAAAGGGGAACCAGAG
//
