# Supplementary material for: A comparison of RNA folding measures
Source: BMC Bioinformatics. 2005 Oct 3;6:241. doi: 10.1186/1471-2105-6-241 (PMC1274297; doi:10.1186/1471-2105-6-241)
Supplement: Additional File 1 — Data sets. This zip-file contains all the sequences we have used for this study. [file 1471-2105-6-241-S1.zip › datasets/regulatory/IRE.rfam.filt80.stock]

# STOCKHOLM 1.0

AY120878.1/50-76    GGUCGC..GUCAACAGUGUUUGAU.CGAAC
AF266195.1/14-43    AUUCUUGCUUCAACAGUGUUUGAACGGAAU
AF338763.1/11-40    UUACCUGCUUCAACAGUGCUUGAACGGCAA
X13753.1/1434-1460  UAUAUC..GGAGGCAGUGACCUCC.AUAUG
M16343.1/1306-1335  GUUCCUGCGUCAACAGUGCUUGGACGGAAC
X13753.1/1371-1397  AUUAUC..GGGGGCAGUGUCUUCC.AUAAU
X13753.1/830-856    UUUAUC..AGUGACAGCGUUCACU.AUAAA
AF086786.1/2-28     UCGUUC..GUCCUCAGUGCAGGGC.AACAG
X03744.1/2-29       UCUUGC..UUCAACAGUGUUUGGACGGAAG
//
