# Supplementary material for: A comparison of RNA folding measures
Source: BMC Bioinformatics. 2005 Oct 3;6:241. doi: 10.1186/1471-2105-6-241 (PMC1274297; doi:10.1186/1471-2105-6-241)
Supplement: Additional File 1 — Data sets. This zip-file contains all the sequences we have used for this study. [file 1471-2105-6-241-S1.zip › datasets/regulatory/IRES_pico.rfam.filt80.stock]

# STOCKHOLM 1.0

L76395.1/344-595    AUGGGACGCUCUAAAACAGACACGGUGCG.AAGAGUCUAUUGAGCUAGUU
AJ295190.1/353-605  CACAGGACGCUAGUUGUGAACAAGGUGUGGAAGAGCCUAUUCAGCUACAU
AY062275.1/288-534  AUGAGACGCU-AGACAUGAACAAGGUGUG.AAGAGUCUAUUGAGCUGCUA
Y14459.1/388-637    AUAGGACGCCUCUUAGAUGACAGGGUGUG.AAGAGCCUACUGAGCUGGGU

L76395.1/344-595    GGUAGUCCUCCGGCCCCUGAAUGCGGCCAAUCCUAACUGCGGAGCACAUA
AJ295190.1/353-605  GAGAGUCCUCCGGCCCCUGAAUGCGGCUAAUCCUAACCACGGAGCAGGCG
AY062275.1/288-534  UAGAGUCCUCCGGCCCCUGAAUGCGGCUAAUCCUAACCAUGGAGCAAGUG
Y14459.1/388-637    AGUAGU-CUCCGGCCCCUGAAUGCGGCUAAUCCUAACCACGGAGCGUCCA

L76395.1/344-595    CUCCCAAUCCAGGGAGCAGUGUGUCGUAAUGGGUAACUCUGCAGCGGAAC
AJ295190.1/353-605  AUCGCAAACCAGCAAUUAGCCUGUCGUAACGCGAAAGUCUGUGGCGGAAC
AY062275.1/288-534  CUCACAAACCAGUGAGUUACUUGUCGUAACGCGCAAGUCCGUGGCGGAAC
Y14459.1/388-637    CCAGCAAUCCAGCUGGCAGGGCGUCGUAACGGGCAACUCUGUGGCGGAAC

L76395.1/344-595    CGACUACUUUGGGUGUCCGUGUUUCCUUUU.AUUCUCACAU.UGACUGCU
AJ295190.1/353-605  CGACUACUUUGGGUGACCGUGUUUC-UCUU.AUUUUUAUUCAUGGCUGCU
AY062275.1/288-534  CGACUACUUUGGGUGUCCGUGUUUCACUUU.UUACUUUUAU.-GACUGCU
Y14459.1/388-637    CGACUACUUUGGGUGUCCGUGUUUCCUUUUGAUCCU-AUUU.UGGCUGCU

L76395.1/344-595    UAUGGUGACAAUUGAAAGAUUGUUACCAUAUAGCUA.UUGGAUUGGUCNN
AJ295190.1/353-605  UAUGGUGACAA-UCAUAGAUUGUUAUCAUAAAGCGAGUUGGAUUGGCCAU
AY062275.1/288-534  AAUGGUGACAAUUU-AAUAUUGUUACCAUUUGGCUUGUCGAAUUG---AU
Y14459.1/388-637    UAUGGUGACAA-CGAUAAGUUGUUAUCAUAAAGCUC.UUGGGUUGGCCAC

L76395.1/344-595    CCGGUG
AJ295190.1/353-605  CCGGUA
AY062275.1/288-534  CACAUA
Y14459.1/388-637    CUGGAA
//
