# Supplementary material for: A comparison of RNA folding measures
Source: BMC Bioinformatics. 2005 Oct 3;6:241. doi: 10.1186/1471-2105-6-241 (PMC1274297; doi:10.1186/1471-2105-6-241)
Supplement: Additional File 1 — Data sets. This zip-file contains all the sequences we have used for this study. [file 1471-2105-6-241-S1.zip › datasets/regulatory/SECIS.rfam.filt80.stock]

# STOCKHOLM 1.0

AE003628.2/106178-106240   UUCAACUU...AUGAGGAUUAUUUCU.UAAA.GGCCUCU...GGC..U..
AY119185.1/838-902         GAGCC.CU...AUGAUCGAUGAUUGG.CAAA.UCCUCUCG..AGG..A..
AY060611.1/560-627         GUGGCGCU..UAUGACGCAGUUGUCU.UAAA.CUCGAAC..UCGAG.C..
AC092237.1/57223-57161     CAUUCAAC.UUAUGAGGAUUAUUUCU.UAAA.GGCCUCU...GGC..U..
Y11111.1/1260-1324         GUGUCUCU...GUGAAGUUCGGUUUU.UAAA.AGGGUCA...UCC..A..
Y11109.1/927-987           UGUUUAUU..AAUGACGGCUACAGAU.UAAA..CCUUU....AGC.....
Y11109.1/1272-1330         GUUUCUCA...GUGAAGGCUACAGAU.UAAA..CCUCU....GGC.....
AF322071.1/1577-1642       AUGUGGUCUUUAUGAAGGCAGGUGCA.GAAA.CUAUGCA...CUAG.U..
L28111.1/1299-1365         GUGUUUGC.AAAUGACGACCGAUUUU.GAAAUGGUCUCA.CGGCC..A..
Y11273.1/1139-1211         UAUUUCUU..UGUGAUGACCGAUUUU.GAAA.UGGGUUU..CUCUAAUGC
Y11110.1/1218-1277         UAUUUGUC...AUGACAGUCACAGCA.UAAA..GCGCA....GAC.....
AF125575.1/5781-5843       GUGUGUUU...AUGAAGAGCACUAAC.AAAA.GAGUAAU.UGACU..C..
AF053984.1/1951-2017       GAUGCGUC..CAUGAAGUCACCAGCC.CCAA.GCCCCUC...GUGG.U..
AB022283.1/1669-1729       GCCAGAUG...AUGAGGACCUGUGCG.GAAA.CCCCCC.G.CGGG..C..
AB032826.1/1401-1464       ACUUGCGU.UAAUGAGAACAGAAACG.UAAA..CUAUAA.CCUAGG....
X13684.1/700-760           UUUUGCCC...AUGAAGGUGUUCCCUCUAAA..CCUAC....GUG.....
AB017534.1/661-726         CCCGGUGC.CUAUGACGGUCUGUCUG.AAAA.CCAGCCC...CUGG.U..
U67853.1/375-442           GACGCUUC...AUGACAGGAAGGACU.GAAA.UGUCUCU.UGGACG.C..
S48220.1/1731-1788         UAUUUGUU..UAUGAUGGCCACAGCC.UAAA..GUACA....CAC.....
AF195141.1/689-759         GACUGACA.UUAUGAAGGCCUGUACU.GAA.GACAGCAAG..CUG..U..
AL049837.4/130674-130738   GUGUGCGG...AUGAUAACUACUGAC.GAAA.GAGUCAU.CGACU..C..
AL833575.1/1110-1179       UUUGCGUU..AAUGAAGACUACACAG.AAAA..CCUUUC..UAGGG.A..
X53463.1/847-903           UUCACAGA...AUGAUGGCACCUUCC.UAA...ACCCU....CAU.....
AL110205.1/668-723         ...GCCCC...AUGAUGGCUGAAUCC.GAAA..UCCUC....GAU.....
X58295.1/1384-1453         UGGCGUCU.UCAUGAGGGAGGGGCCC..AAA.GCCCUU.G.UGGG..C..
BC003127.1/865-928         GUCACUGC...AUGAUCCGCUCUGGU.CAAA.CCCUUCC...AGG..C..
X71973.1/730-791           CCGGCACU..CAUGACGGCCUGCCUG.CAAA..CCUGC....UGG..U..
U43286.1/2054-2120         CUCUGUUA...AUGACGUCUCUCCCUCUAAA.CCCCAUU.AAGGA..C..
AL833145.1/1479-1545       UUUGCUUU..AAUGAGAAUAGAAACG.UAAA..CUAUGA.CCUAGG....
S79854.1/1605-1666         CACUGCUG...AUGACGAACUAUCUC.UAA.CUGGUCUUG..ACC..A..
X13710.1/946-1008          UUUUCAUC..UAUGAGGGUGUUUCCUCUAAA..CCUAC.G..AGG.....
AF166127.1/1919-1981       GCCGGAUG...AUGACGACCUGGGUG.GAAACCUACCCU...GUGG....
AC002327.1/156204-156268   CUCAGCAG..GAUGAUGAGAAGGGCU.GAAA.UGCUGCC..AAAC..C..
X84742.1/5239-5302         GUGUCUCU...AUGAAGGAGGGGCCC.GAA..GCCCUU.G.UGGG..C..
X03920.1/1172-1235         GGUUCUUC..CAUGAUGGUGUUUCCUCUAAA..UUUGC....ACG.....
AF288740.1/1291-1357       UUUGCAUU..AAUGAGGAUUACACAG.AAAA.CCUUUGU..UAAGG.A..
AL645723.11/192421-192359  UAUUUGUG..UAUGAUGGUCACAGUG.UAAA..GUUCC....CAC.....
AF333036.1/2190-2249       CAUGCGUC..CAUGAAGUCACUGGCC.UCAA.GCCCAA....GUGG.U..
U61947.2/4246-4309         GAGGCAGCUUUGUGACGACCUUUGGC.UAAA.CUCCAUCG.UGAG..C..
L37762.1/2940-3006         CUCGCUAU...AUGACGAUGGCAAUC.UCAA..AUGUU....CAU..U..

AE003628.2/106178-106240   ...CGGAAAUAGUCUGAA....CCUU......AUUGUA
AY119185.1/838-902         ...ACCGAUCGUUGAGAA...CCCCU.....UUGCCUU
AY060611.1/560-627         ....GGGCAAUUGCUGAU..UACGAU.....UAACCAC
AC092237.1/57223-57161     ...CGGAAAUAGUCUGAA....CCU........UAUUG
Y11111.1/1260-1324         ..GAAAACCGACACUGAU...GUUU.C.....CGACAC
Y11109.1/927-987           ....CUCUGGAGCCAGAU...GCAUUC......AAACA
Y11109.1/1272-1330         ....CUCUGGAGCCAGAU...GCAUU.......GAAAC
AF322071.1/1577-1642       ....GGUGUCUGUCUGAU...GUUUG.......GCCAU
L28111.1/1299-1365         ..AAAACUCGUGUCCGAC....AUC........AACCC
Y11273.1/1139-1211         CAGGAAAUCGUGUCUGAU....GUUG.....UCAAGUA
Y11110.1/1218-1277         ....GGCUGUGACCUGAU...UUUAG......AAAAUA
AF125575.1/5781-5843       ...AGUUGGUGUUCAGAU....GCU........CUCAC
AF053984.1/1951-2017       ....GGGUGGUGAUGGAA...CCGU.C...AAAGCAGU
AB022283.1/1669-1729       ....UGCCCAUGUCUGAG....CCC........CUGGC
AB032826.1/1401-1464       ....GGUUUCUGUUGGAU...GGUUG......GCAA..
X13684.1/700-760           ....GAGGAAUGCCUGAU..GUCCAG.......GAAAA
AB017534.1/661-726         ....GGGGCAGACCUGAG..AACCUG.......GCGUG
U67853.1/375-442           ..CUGGUCCUUCCUUGAU...GUUCUC......ACGGC
S48220.1/1731-1788         ....GGCUGUGACUUGAU....UCA........AAAGA
AF195141.1/689-759         ...UAGUACAGACCAGAU...GCUUUC..UUGGCAGGC
AL049837.4/130674-130738   ...AGUUAGUGGUUGGAU....GUAG......UCACAU
AL833575.1/1110-1179       ..UUUGUGUGGAUCAGAU...ACAUAC...UUGGCAAA
X53463.1/847-903           ....GGGUGGUGUCUGAG..AGGC.........GUGAA
AL110205.1/668-723         ....GGGUCCAGCUUGAU..GUCUUU.......GCAG.
X58295.1/1384-1453         ....GGACCUCCCCUGAGCCUGUCUG....AGGGGCCA
BC003127.1/865-928         ..CAGCCAGAGUGGGGAU...GGUCU.......GUGAC
X71973.1/730-791           ....GGGGCAGACCCGAA...AAUC.C.....AGCGUG
U43286.1/2054-2120         ....UGGGAGAGGCAGAG.CAAGCCU.......CAGAG
AL833145.1/1479-1545       ....GGUUUCUGUUGGAU..AAUUAGC.....AGUUUA
S79854.1/1605-1666         ...CGAGCUAGUUCUGAA....UU.G.......CAGGG
X13710.1/946-1008          ....GAGGAACACCUGAU....CUUAC.....AGAAAA
AF166127.1/1919-1981       ...GCACCCAUGUCCGAG....CCC.C......CUGGC
AC002327.1/156204-156268   ...AGGUCCUUUUCUGAU...GGU.G......GCUGGG
X84742.1/5239-5302         ....GGGCCUCCCCUGAG....CCCG....UCUGUGGU
X03920.1/1172-1235         ....GAGAAACACCUGAU..UUCCAG.....GAAAAUC
AF288740.1/1291-1357       ..CUUGUGUAGAUCUGAU...AAUUG.......GCAAA
AL645723.11/192421-192359  ....AGCUGUGACUUGAU....UUUU...AAAAAUGUC
AF333036.1/2190-2249       ....GGGCAGUGACAGAA....GA.........GCUGC
U61947.2/4246-4309         ....GCCUCUGGUCUGAU....GC.........GCCUC
L37762.1/2940-3006         ....GGUUGCCAUUUGAU...GAAAUCAGUUUUGUGUG
//
