# Supplementary material for: A comparison of RNA folding measures
Source: BMC Bioinformatics. 2005 Oct 3;6:241. doi: 10.1186/1471-2105-6-241 (PMC1274297; doi:10.1186/1471-2105-6-241)
Supplement: Additional File 1 — Data sets. This zip-file contains all the sequences we have used for this study. [file 1471-2105-6-241-S1.zip › datasets/regulatory/VARNA.rfam.filt80.stock]

# STOCKHOLM 1.0

U52534.1/362-535        GGCUCG.CGCCCGUAGUCUGGAGAAUCAGUCGCCAGGGUUGCGUUGCG.G
U52574.1/118-289        GGCUCGAC.UCCGUGGCCUGGGGGA..ACGUGAACGGGUUGGGUCGCG.G
U52544.1/333-482        GGCUCG.CGCCCGUAGUCUGGAGAA.GCUUUGCCAGGGUUGAGUCGCG.G
AF108105.1/10236-10395  GGCUCUUCCUCCGUAGCCUGGCGGA..ACGCAAACGGGUUAGGCCGCGCG
AF394196.1/10641-10799  GGCUCGUCUGCCGUAGUCUGGAGAA.GAAUCGCCAGGGUUGCGUUGCG.G

U52534.1/362-535        UAUGCCCCGGUUGGAGCCU..A.......AGCGCGGCUCGUAUCGGCCGG
U52574.1/118-289        UGUACCCCGGUUCGAGUCCAAAGCUAAGCAAUCACACUCGGAUC.GGCCG
U52544.1/333-482        CAGAACCCGGUUCGCG.......................G.........A
AF108105.1/10236-10395  UGUACCCCGGUUCGAGUC...........C.....CCUCGAAUCAGGCUG
AF394196.1/10641-10799  UGUGCCCCGGUUCGAG.........................GCCGGCCGG

U52534.1/362-535        UUUCCGCGACAAGCGAGGGUUUGGCAGCCCCGUU......AUUUCCAAG.
U52574.1/118-289        GAGCCGCGGCUAACGUGGUAUUGGCUAUCCCGUC......UCGACCC...
U52544.1/333-482        CGGCCGCGGCGAGCG.GGACUUGGUCACCCCGCCGAUUUAAAGACCCAC.
AF108105.1/10236-10395  GAGCCGCGACUAACGUGGUAUUGGCACUCCCGUC......UCGACCCG..
AF394196.1/10641-10799  AUUCCGCGGCUAACGAGGGCGUGGCUGCCCCGUCGUUUCCAAGACCCCAU

U52534.1/362-535        ACCCCGCCAGCCGACUUCUCCAGUUUACGGGAGC.GAGCCCUU
U52574.1/118-289        AGCCGACG.....AAU.AUCCAGGGUACGGAGUA.GAGUCGUU
U52544.1/333-482        AGCCAGCC....GACUUCUCCAGU.UACGGGAGC.GAGCCCCC
AF108105.1/10236-10395  AGCCCGAU.....AGC.CGCCAGGAUACGCGGGAAGAGCCCU.
AF394196.1/10641-10799  AGCCAGCC....GACUUCUCCAGU.UACGG.AGC.GAGCCCCU
//
