# Supplementary material for: A comparison of RNA folding measures
Source: BMC Bioinformatics. 2005 Oct 3;6:241. doi: 10.1186/1471-2105-6-241 (PMC1274297; doi:10.1186/1471-2105-6-241)
Supplement: Additional File 1 — Data sets. This zip-file contains all the sequences we have used for this study. [file 1471-2105-6-241-S1.zip › datasets/riboswitch/cobalamin.rfam.filt80.stock]

# STOCKHOLM 1.0

AL583920.1/130414-130202  CACACGGCGCCAGUAUCGAGU..GAUGCU................AGCUC
AE006935.1/7116-6957      UUCCCGUCAGGCGAUGACGAU.............................
AE006995.1/10193-9953     ....UUGACCACGCAGCUGGUC.UGCUGGCGUCCGAAAGGGCGUCGGCAU
AY033236.1/563-353        GUGUAGGCUAGUAGUGCUGGUU.CGGCUGCC..............CCAC.
AL939107.1/147400-147583  CAGACCGUAGUAUCAGCGGGU..CAUCG.................CCG..
AL939107.1/141879-142126  ACGCUGAUGCCCGCAGUUGGU..UCGCGCCUCCUGUCC......GAUCA.
AL939125.1/243357-243171  CUACUGUCGCCACGCCUUGGU.............................
AL939123.1/7465-7321      AUGCUCAUGCUCGCUGUCGCC.............................
AL939107.1/133849-134073  AGGCUGGCCCGUGCAGCUGGUU.CGCCCCGUCC............GCCA.
AF263012.1/9229-9015      AGGCUGACCGGUGCAGCUGGUU.CGCCCUGUCC............GCCA.
AY043208.1/560-782        UAUCUUUGCUCCCUGAUCGGU..UCCGAAUAG............UCAUUC
AE012832.1/3064-3332      GAGUUCUUUCAGCAUUACGGUG.CCGGAU................GAAAG
AE012820.1/3705-3927      AAUAAAUAAUUCAGUUACGGU..UUCCGGUGCCC...........GGUG.
AE012818.1/1974-2213      UUCUUUCUCGCCAUGACAGGUG.CCGGUU................UAAA.
AJ000758.1/1191-1370      UCAAACAGCAACAGUAAAGGU..GCC...................AAGAA
AP001508.1/166824-166626  UUUCAUCGUUUGGGAACAGGU..ACGUUAAGUC..........ACAUGAU
AP001509.1/273579-273768  AAGCACGCUCAAGCAUUAGGU..GGUUCAA.............ACAAUCG
AP001512.1/161758-161939  UCGUAUAUCGCGCUGAAGGGU..CGUUCAA................UGU.
AP001508.1/228774-228971  AGUGUUUGUGGACGGUAAGGU..GCC..................CGAAGC
Z99120.2/190378-190239    GGAUACGAAUGUCAAAUAGGU..GCCGGUCCGU............GAACA
AL591978.1/19809-19999    UUAAAUAGGUCUUAUGUUGGU..GGAAUGU...............AUGU.
AE007648.1/1506-1693      UUGCUACUAAAAUUUGUAGGU..UCAACUGAG.............GAGU.
AE007744.1/3364-3542      AAAUAAUACCAUAUUUUAGGC..ACCUA.................AUCU.
AP003190.2/44501-44328    AAUAAAAUAAGAGCAUUAGGU..GUU...................UAGU.
AP003185.1/248249-248449  AUUAAAUAUUUAGAAAUAGGU..UAAAUAGUUAC...........AUUU.
AP003189.2/224311-224132  UAAUAUUUUAUAUUUUUAGGU..UUG...................AUUU.
AP003189.2/34729-34907    GUUGAUUAACUAAUAAUUGGU..GUG...................AUUUU
AE013011.1/30-270         GAAUAUAAAAAGCCUUAUGGU..CCC..................GUGAU.
AE010542.1/7559-7740      UUAAUAUCAUGUCAAUUAUGUU.CCUUA.................UUUUU
AE005721.1/1901-2129      GUCUGUUGCCGUUGUCGUGGU..CUGCGGACG.............UUCG.
AE005849.1/870-1059       AGCUCUAGCUUCGCGUCAGGU..UCCUC.................GAAA.
AF322013.1/174308-174510  GAUAAUCCAAGUCGUCGAGGUU.CUCCGGUUC.............CCAUU
AP005947.1/24717-24919    AUCCUAGAUGCUCGCGACGGUU.UCCCCC................GAGA.
AP005947.1/7905-8125      AAAUGGUGGCCCGGCGUUGGUU.CCUGUC................CUAU.
AP005952.1/179489-179275  CGUAGAUUGAUCGGUGACGGU..UCUCC.................GCAC.
AP005947.1/21272-21492    GGCACACAGGACGGGCAUGGU..GCUCGAGGUGGCGC.........AAA.
AE014429.1/551-314        GUGUCAAACCAUGUGACAGGU..UUUGCCGG............AACGAAU
AE014432.1/6199-5971      UCGCAAUUUUCAGGAGACGGU..UCCGCC................AUUGC
AE014531.1/11156-11369    ACCAUAUCUUGUGUUCGAGGUU.CUUUCGAUUC............GAC..
AE014570.1/13585-13353    CCGUAAUACCGUCAUGACGGU..UCCCCGACCG............AGAG.
AP002997.2/104964-105169  CCUAAAUCCGCUCCAGACGGU..CCCUUGCC.............CGCAAC
AP003011.2/321703-321523  AGGUCGCCGCCACUGCCUGGUG.CCCGC.................CGCAA
AP003008.2/135512-135312  UGAUUGUGCGCAUGUCGUGGUU.CUCCGCGCGGC............ACU.
AP003005.2/245680-245479  UUAGAUCAUGUCAUCUCAGGUG.CCGCUUCGU.............GACG.
AP003013.2/206912-207118  CUACGGUGGGUGCGUGAUGGU..CCCCGCGCC.............GAAA.
AP002997.2/56937-56739    UAUAGUCAUGCAGUCGUCGGU..UCC...................GUUUU
U45329.1/408-194          CUAAAGUGGCAGCGUAUCGGU..UCUGCAAGUGU...........CAAA.
AE009314.1/45-254         ACAUUGGUUAGCCAUCGUGGUU.CUGCGGAC..............GAAG.
AE009270.1/3802-3567      CUUAUGUGAGAAAGCGACGGU..UCCUACAGCC............GAAA.
AE009122.1/6687-6504      CCAUAGCUUCUCCGGUCAGGUG.CCCGCC................CUUGC
AE008981.1/4074-4298      ACUAUAUGUGGUGUUCAAGGUU.CUUCCGAUUC............GCUA.
AE009054.1/2448-2676      GGAUAACAUGUCCGUGAUGGUU.CCUUCCGGG.............CGU..
AE009228.1/1838-1621      UAAGGGUAAGGGACUGACGGU..CUUUUCCCG.............GCAA.
AL603642.1/66246-66476    ACAUUAACUGGGACCGACGGU..UCCCCUACCC............GUGA.
AL591785.1/88210-88413    UUAGAUGAGGACACUCAAGGUG.CCGCCUC...............GAAG.
AL591788.1/218367-218154  GGCCAUAUGCCGCCGUCAGGUG.CCCGC.................GAAAU
AL591789.1/35311-34896    AAUUAACGCAGUAUGGAUGGU..UCUCUCGUGCC...........GAGGU
AL603644.1/10383-10598    CAUACCAGAUCAUGUGAUGGU..UCCGCC............CGACUGAAG
AF010496.1/105318-105541  CCACUCAGGGCGGGCGCUGGUU.UCUGUC................CUAU.
AF010496.1/39869-39652    GGCACCUUCGCGGCAGAUGGUU.CCCGGCCAAGC...........CAC..
AF010496.1/116971-117194  GCUACUCCAACAGGCGAUGGU..UCCC................AACUGGA
AF193754.1/4343-4142      GCAAUGAGGAAGGAUUAAGGUU.CUUUGU...............CAUUG.
AF193754.1/24966-24788    GGAAAUUUUUUUGCAUAGGGU..UUCCUUC...............GAGU.
AL646070.1/4253-3997      UUACACUCGCCGCGUCCUGGUGCCCGCAGA...............GCCGA
AE015526.1/127-357        UUUGAGUCAACCUUCUGUGGUG.CUUGCGAUG.............AUAG.
AE015548.1/1057-1279      CCUAUGCUAUUGCAUUAAGGUC.AUAAACGCCGGA...............
AE005628.1/5121-5311      CUGUAGCAUCCACUUGCCGGUC.CU.....................GUG.
AL627279.1/139350-139157  CGGUAGCAUCCGUGGGCCGGUC.CU....................GUG..
AE016837.1/31933-32108    CCAUAACGUAAACCAACAGGUUUGCCAC.................AUUU.
AE013632.1/2524-2791      ACUUGAUCGUAGCAUUGUGGUCCGGCCUCAUGCUGUU........AUUUA
M34485.1/360-150          UUUACACAAUUCGUAACAAGUUAAAAGC.................AUUC.
AE004721.1/1433-1242      GUAGCCUUGCCGGUUCGAGGUU.CCUCGCCG..............GCGA.
AE016786.1/232051-232274  CCUUAUGCCUCGCGUUCAGGUG.CCCC..................UCAG.
AE016783.1/53812-53604    AGAUGCGCGCCAGUUUCAGGUG.CCCUGCGC.............CGCCGC
AE016783.1/50062-49864    UCUACCAUGCGGGCCGCCGGU..UUCC..................ACCAC
AE016787.1/55358-55152    GUAGCCUUGCCACUUCGAGGUU.CUUCGGC...............CUG..
AE004105.1/5235-5438      UACUAUCAGCGCCAAGCUGGU..GCUAUUUAGAUGCC........UGGAU
AE016800.1/261827-262025  UAGUAUGCGCUUCAAGCUGGU..GCUAUCUG.............GAAGUA
AE012421.1/6485-6262      UACCAUGCGCGCCCCUGAGGUG.ACUGCCGG..............AAUU.
AE011315.1/3425-3605      UCUUGGAACGGAAAACUUGUUU.AUU..................CUCGU.

AL583920.1/130414-130202  ................AGCAUCGC..GAGA.GGGAAC.CCGGUGA.....
AE006935.1/7116-6957      .............................GCAGGAAG.CCGGUGA.....
AE006995.1/10193-9953     CGAGCGGGGCAACGAUGCUUCGC...GAGA.GGGAAC.CUGGUGA.....
AY033236.1/563-353        ..............GGCAGUCGUCGCAAGA.GGGAAU.CCGGUGU.....
AL939107.1/147400-147583  .................CGACGGG..AGAC.AGGAAG.CCGGUGU.....
AL939107.1/141879-142126  ......GGUCUCGGCGGCGCGACGC.AAGA.GGGAAC.CCGGUGG.....
AL939125.1/243357-243171  ..........................GAAC.GGGAAAUCCGGUGU.....
AL939123.1/7465-7321      ..........................GCAG.GGGAAU.CCGGUGC.....
AL939107.1/133849-134073  ...........GGCGGGAUGCGUCGCAAGA.GGGAAC.CCGGUGG.....
AF263012.1/9229-9015      .............GGCAGGGUGUCGCAAGA.GGGAAC.CCGGUGG.....
AY043208.1/560-782        CU...........CUAUCCGGAUU..AAAA.GGGAAU.CGGGUGU.....
AE012832.1/3064-3332      ...............AUGCCGGAU..AAUA.GGGAAG.UGCGUGU.....
AE012820.1/3705-3927      ...........GGGCGCCGGAAUG..AAAA.GGGAAC.CCGGUGA.....
AE012818.1/1974-2213      ................AGCCGGAG..AAUA.GGGAAG.UACGUGA.....
AJ000758.1/1191-1370      ...................GGCUU..AAUA.GGGAAA.CUGGUGA.....
AP001508.1/166824-166626  A...........GACUUAAUGUUU..AAAA.GGGAAU.CCGGUGC.....
AP001509.1/273579-273768  G..............UUGAAUCUG..AAAA.GGGAAG.CUGGUGA.....
AP001512.1/161758-161939  ...............UUGAGCGUG..AAAA.GGGAAG.UCGGUGA.....
AP001508.1/228774-228971  ...................GGCUU..AAAA.GGGAAU.CUGGUGC.....
Z99120.2/190378-190239    .............ACAGCCGGCUU..AAAA.GGGAAA.CCGGUA......
AL591978.1/19809-19999    ................ACAUUUCUG.AAAG.AGGAAU.UCGGUGC.....
AE007648.1/1506-1693      .............CUUAGUUGAUU..AAAA.AGGAAU.CAGGUGA.....
AE007744.1/3364-3542      .................UAGGUUU..AAUA.GGGAAA.UUGGUGA.....
AP003190.2/44501-44328    ...................AACUU..AAUA.GGGAAA.GUU.........
AP003185.1/248249-248449  ...........GUAACUAUAUAUU..AAAA.GGGAAGUUGGGUUU.....
AP003189.2/224311-224132  ...................UAAUU..AAAA.GGGAAA.GUGGUUA.....
AP003189.2/34729-34907    ...................CGCUU..AAUA.GGGAAU.GAAGUUA.....
AE013011.1/30-270         ...................GGGUU..AAAA.GGGAAGACGGGUGA.....
AE010542.1/7559-7740      .................UAAGGCU..AAGA.GGGAAU.UUGGUGA.....
AE005721.1/1901-2129      .............CGUCCGGAGCU..AAGA.GGGAAG.UCGGUG.AGGG.
AE005849.1/870-1059       .................GAGGAUG..AAAA.GGGAAC.GAGGUUG.....
AF322013.1/174308-174510  .............GAUCCGGAGCU..AAGA.GGGAAG.CCGGUGC.....
AP005947.1/24717-24919    .................GGGGAUG..AAAA.GGGAAU.GCGGUGCGGGGA
AP005947.1/7905-8125      ................GACAGGCG..AAGA.GGGAAU.GCGAUA.GGGUC
AP005952.1/179489-179275  .................GGAGAUC..AAAA.GGGAAC.GUGGUGCGAGAU
AP005947.1/21272-21492    ............GCGCCGGAGCAU..AAUC.GGGAAU.GGGGAU.GGGCG
AE014429.1/551-314        CC...........CCGGCAAUACC..AAAA.GGGAAU.GCGACG.GACGG
AE014432.1/6199-5971      ................GGCGGAUG..AAAA.GGGAAC.ACGGUGAAGCC.
AE014531.1/11156-11369    ............GAGUCGGGAGCU..AAGACGGGAAU.CCGGUGCGCUUG
AE014570.1/13585-13353    .............CGAAGGGGAUU..AAUA.GGGAAC.ACGGUGAGGACG
AP002997.2/104964-105169  ...............GGCAGGGGCU.AAGA.GGGAAU.GCGGUGCGGGAU
AP003011.2/321703-321523  .................GCGGGAG..AAUC.GGGAAC.ACGGUUG.....
AP003008.2/135512-135312  ..........GCCGUAGCGGAGCU..AAGA.GGGAAG.CCGGUGC.....
AP003005.2/245680-245479  .............ACGGGGCGGAG..AAUU.GGGAAG.CCGGUCA.....
AP003013.2/206912-207118  .............GGCAAGGGGUG..AAAA.GGGAAC.ACGGUGAGACCU
AP002997.2/56937-56739    ...................GGAGCC.AAGA.GGGAAU.GCGGUGCGGGCG
U45329.1/408-194          ...........ACGCNCGCGGAUG..AAAA.GGGAAU.ACGGUGAGGACG
AE009314.1/45-254         ..............GUCCGGAGCU..AAGA.GGGAAU.UCGGUGAGGGCU
AE009270.1/3802-3567      ............GGCGAAGGGAUU..AAUA.GGGAAC.AUGGUGCGGGCG
AE009122.1/6687-6504      ................GGCGGGAG..AAUC.GGGAAU.CCGGUGA.....
AE008981.1/4074-4298      ............GGGUUGGGAGCU..AAGACGGGAAU.UCGGUGCGUAAC
AE009054.1/2448-2676      .............UCCGGAAGGUG..AAAA.GGGAAC.ACGAUAGGGA..
AE009228.1/1838-1621      .............CGGGAAAAGCU..AAGA.GGGAAC.ACGGUUCCGCCC
AL603642.1/66246-66476    ...........GGUGGAGGGGAUU..AAUA.GGGAAC.ACGGUGCGGACG
AL591785.1/88210-88413    .............GGAGGGCGGAG..AAUU.GGGAAG.CCGGUCA.....
AL591788.1/218367-218154  .................GCGGGGG..AAUC.GGGAAG.CCGGUGC.....
AL591789.1/35311-34896    ...........GGGGCGAGGGAGU..AAAU.GGGAAU.GCGAAGGGGCGG
AL603644.1/10383-10598    AAC.............GGCGGAUG..AAAA.GGGAAC.ACGGUGAGGACG
AF010496.1/105318-105541  ................GACAGGCG..AAGA.GGGAAU.GUGAAGGGAAUU
AF010496.1/39869-39652    ...........GCGCGGCCGGGUG..AAAA.GGGAAU.ACGGUGUGGUGU
AF010496.1/116971-117194  C.................GGGAUU..AAUA.GGGAAC.ACGGUGAGGAUU
AF193754.1/4343-4142      ................GCAAAGCU..AAGA.GGGAAA.CUGGUGCGAAA.
AF193754.1/24966-24788    ...............GAAGGAA....AAUU.GGGAAC.AAGGUGC.....
AL646070.1/4253-3997      ...............UCUGCAGUU..AAAC.GGGAAG.CAGGGAGCGGCC
AE015526.1/127-357        .............CGUCGCGAGAU..AAUC.GGGAAG.CCAGUGA.....
AE015548.1/1057-1279      .........UCAACCCAAAUAU....AAUA.GGGAAU.CGGGGCGCUG..
AE005628.1/5121-5311      ....................AGUU..AAUA.GGGAAU.CCAGUGC.....
AL627279.1/139350-139157  ....................AGUU..AAUA.GGGAAU.CCAGUGA.....
AE016837.1/31933-32108    .................GUGGU.......A.GGGAAG.GGGGUGA.....
AE013632.1/2524-2791      ..........AACACCUAAGAGUU..AAAA.GGGAAU.CCGGUGU.....
M34485.1/360-150          .................GCUUU.......A.GGGAAA.CUGGUGC.....
AE004721.1/1433-1242      ..............CGGCGGGGCU..AAGA.GGGAAC.GCGGUCG.....
AE016786.1/232051-232274  ..................GGGGUG..AAAC.GGGAAA.CCGGUGCGUCCC
AE016783.1/53812-53604    ..............GCGCAGGGUG..AAAC.GGGAAA.CCGGUGCGUCGU
AE016783.1/50062-49864    ..................GGAACU..AACA.GGGAAU.CCCA...GGCCU
AE016787.1/55358-55152    ...............GCCGAAGCU..AAGACGGGAAC.GCGGUAC.....
AE004105.1/5235-5438      .........GGCUAAAAAUGGCUG..AAAA.GGGAAU.CCGGUGU.....
AE016800.1/261827-262025  ..............UAGAUGGCUG..AAAA.GGGAAU.CCGGUGU.....
AE012421.1/6485-6262      ..............CCGGUGGUUU..AAAC.GGGAAU.CCGGUGCGCGCA
AE011315.1/3425-3605      ...................GAUGA..GGAA.GGGAAU.CCGGUUC.....

AL583920.1/130414-130202  .......................GAAUCCGGGACUGU.CCCGCAGCGGUA
AE006935.1/7116-6957      .......................GAAUCCGGCGCGGU.CCCGCCACUGUC
AE006995.1/10193-9953     .......................GAAUCCGGGACUGU.CCCGCAGCGGUA
AY033236.1/563-353        .......................AAUUCCGGAACUGU.CCCGCAGCGGUC
AL939107.1/147400-147583  .......................GAAUCCGGCACGGUCCC.GCCACUGUG
AL939107.1/141879-142126  .......................GAAUCCGGGACUGU.CCCGCAGCGGUG
AL939125.1/243357-243171  .......................GAUGCCGGUGCGGCCCUCGCCACUGUG
AL939123.1/7465-7321      .......................GAAUCCGGAACUGU.CCCGCAACGGUG
AL939107.1/133849-134073  .......................GAAUCCGGGACUGC.CCCGCAGCGGUG
AF263012.1/9229-9015      .......................AAAUCCGGGACUGC.CCCGCAGCGGUG
AY043208.1/560-782        .......................AAAUCCCGGACAGU.CCCGCUGCUGUG
AE012832.1/3064-3332      .......................GAAUCGCACACUGUGCCCGCAACUGUA
AE012820.1/3705-3927      .......................AAAUCCGGGACAGUGCCCGCUGCUGUG
AE012818.1/1974-2213      .......................GAUUCGUACACUGUACCCGCAACUGUA
AJ000758.1/1191-1370      .......................AAGACCAGUACUGCCCCCGCAACUGUA
AP001508.1/166824-166626  .......................AAAUCCGGAGCGGUCCC.GCCACUGUC
AP001509.1/273579-273768  .......................AAGUCCAGCACGGU.CGCGCCACUGUA
AP001512.1/161758-161939  .......................AAAUCCGACACGGU.CCCGCCACUGUA
AP001508.1/228774-228971  .......................AAAUCCGGAGCUGUCCCCGCAACUGUG
Z99120.2/190378-190239    .......................AAAGCCGGUGCGGU.CCCGCCACUGUA
AL591978.1/19809-19999    .......................GAUGCCGAAACUGCCCCCGCAACUGUA
AE007648.1/1506-1693      .......................AAAGCCUGAGCGGU.CCCGCCACUGUA
AE007744.1/3364-3542      .......................AAAUCCAAUGCAACCCCCGUUACUGUA
AP003190.2/44501-44328    .......................AAA..AACUGCAGCCCCCGCUACUGUU
AP003185.1/248249-248449  .......................AAAUCCCACGCGGU.CCCGCCGCUGUA
AP003189.2/224311-224132  .......................AAGUCCACUACAGCCCCCGCUACUGUG
AP003189.2/34729-34907    .......................AAGUCUUCAACUACCUCAGUAACCGUG
AE013011.1/30-270         .......................GAAUCCCGCGCAGCCCCCGCUACUGUG
AE010542.1/7559-7740      .......................GAUACCAAAACGAG.CCCGUCGCUGUA
AE005721.1/1901-2129      .....CGUGAAA.......CCCUGAAUCCGGCGCUGCCCCCGCAACUGUG
AE005849.1/870-1059       .......................AAGACCUCGGCUGCCCCCGCAACUGUA
AF322013.1/174308-174510  ......................AAAUGCCGGCUCUGCCCCCGCAACUGUG
AP005947.1/24717-24919    .......UGUU.......UCCCCAAUGCCGCGGCUGCCCCCGCAACUGUA
AP005947.1/7905-8125      CGAAUCGGCAA.GAUUUGGGUCCAAAAU.GCAGCCGCCCCCGCGACCGUG
AP005952.1/179489-179275  UGUCCCAAUGCCGGGAUUGUCCCAACGCCACGGCUGCCCCCGCAACUGUA
AP005947.1/21272-21492    GACCC.AGUUGC....GGCGCCCAAAACCCCAGCCGCCCCCGCGACUGUA
AE014429.1/551-314        ACCC..ACGCC.....GGGCGUCUUUAUCGCAGCCGACCCCGCGACUGUA
AE014432.1/6199-5971      .......AUAG........GGCUGAAACCGAGACUGCCCCCGCAACUGUA
AE014531.1/11156-11369    CCC...AUGGU....GGGCGGGCAAUGCCGGAGCUGCCCCCGCAACUGUA
AE014570.1/13585-13353    ACCC..AUCAA......GGGGCCGAGACCGUGGCUGCCCCCGCAACUGUA
AP002997.2/104964-105169  .......UUCG.......AUCUCAAAUCCGCGGCUGUCCCCGCAACUGUA
AP003011.2/321703-321523  .......................AACUCCGUGGCGUG.CCCAACGCUGUA
AP003008.2/135512-135312  .......................GAUGCCGGCGCUGCCCCCGCAACUGUU
AP003005.2/245680-245479  .......................AAGUCCGGCGCUGCCCCCGCAACGGUG
AP003013.2/206912-207118  .......CAAA.......AGGUCGAGACCGUGGCUGCCCCCGCAACUGUA
AP002997.2/56937-56739    A.....AAUUC......UUGCCCAAUGCCGUGGCUGCCCCCGCAACUGUG
U45329.1/408-194          ACCC..AAGUAA......GGGCCGAAACCGUGGCUGCCCCCGCAACUGUG
AE009314.1/45-254         .....UUAAUCAC.....AGCCUGAAUCCGAAGCUGCCCCCGCAACUGUA
AE009270.1/3802-3567      A.....UCUUUU.....UCGUCCAAUGCCUUGGCUGCCCCCGCAACUGUA
AE009122.1/6687-6504      .......................AAGACCGGAACGUG.CCCAACGCUGUA
AE008981.1/4074-4298      GCC...AUCAC....GGCGGAGCAAGGCCGAAACUGCCCCCGCAACUGUG
AE009054.1/2448-2676      .......CAAA.........UCCUCAUUCGUGGCUGCCCCCGCAACUGUG
AE009228.1/1838-1621      ......CGAGAAA......GGGUCAUUCCGUGGCUGCCCCCGCAACUGUA
AL603642.1/66246-66476    ACCC...AAGA......GGGACCAAAACCGUGGCUGCCCCCGCAACUGUA
AL591785.1/88210-88413    .......................AAUCCCGGCGCUGCCCCCGCAACGGUG
AL591788.1/218367-218154  .......................AGUUCCGGCACGUG.CCCAACGCUGUG
AL591789.1/35311-34896    ACCC..ACGCC.....GGGCGCCCUUAUCGCAGCCGACCCCGCGACUGUA
AL603644.1/10383-10598    ACCC...AUCA......GGGGCUAAAACCGUGGCUGCCCCCGCAACUGUG
AF010496.1/105318-105541  GCGACGGCUUU..GCCGCGAAACCCGACCGCAGCCGCCCCCGCGACCGUG
AF010496.1/39869-39652    AGGC...AUCA......GCCGCCAAAUCCGUAACUGCCCCCGCAACUGUA
AF010496.1/116971-117194  ACCC...AUCA......GGGGCCUAAUCCGUGGCUGCCCCCGCAACUGUG
AF193754.1/4343-4142      .......GAAU........UUUCAAAGCCAGUGCUGCCCCCGCAACUGUA
AF193754.1/24966-24788    .......................AAAACCUUGGCUGCCCCUGCAACUGUA
AL646070.1/4253-3997      GCC...CCAAAC.....GGUGCGCCAACCUGCGCUGCCCCCGCAACGGUA
AE015526.1/127-357        .......................AAUUCUGGCACUGCCCCCGCAACGGUA
AE015548.1/1057-1279      ......CCCGU.........CAGCCAGCCCGAACUGUACCCGCAACUGUG
AE005628.1/5121-5311      .......................GAAUCUGGAGCUGA.CGCGCAGCGGUA
AL627279.1/139350-139157  .......................AAAUCUGGAGCUGA.CGCGCAGCGGUA
AE016837.1/31933-32108    .......................AAAUCCCCCGCAGCCCCCGCUGCUGUG
AE013632.1/2524-2791      .......................AAAUCCGGAGCUGA.CGCGCAGCGGUA
M34485.1/360-150          .......................AAAUCCAGUGCUGCCCCCGCAACGGUA
AE004721.1/1433-1242      ........................AUGCCGCGGCUGCCCCCGCAACUGUG
AE016786.1/232051-232274  AGGCCCUUCAGC.AGGGCCGGACAAUGCCGGUGCUGCCCCCGCAACGGUA
AE016783.1/53812-53604    G.....UUGCC......CACGACAAGUCCGGUGCUGCCCCCGCAACGGUA
AE016783.1/50062-49864    G.....CCAAUA.....CAGGCC..AAUCGGAACUGCCCCCGCAACUGUA
AE016787.1/55358-55152    ........................AAGCCGCGGCUGCCCCCGCAACUGUA
AE004105.1/5235-5438      .......................AACUCCGGAACUGA.CGCGCAGCGGUA
AE016800.1/261827-262025  .......................GAAUCCGGAACUGA.CGCGCAGCGGUA
AE012421.1/6485-6262      UCGC...CUUG...GCGAGACGCAAGUCCGGAGCUGCCCCCGCAACGGUG
AE011315.1/3425-3605      .......................AAAUCCGGAGCUGAACCCGCAGCUGUA

AL583920.1/130414-130202  U.G.CAGG..........................................
AE006935.1/7116-6957      A.C.CGGG..........................................
AE006995.1/10193-9953     U.G.CAGG..........................................
AY033236.1/563-353        A.A.UGGG..........................................
AL939107.1/147400-147583  A.C.CGGG..........................................
AL939107.1/141879-142126  A.G.UGGG..........................................
AL939125.1/243357-243171  A.AUCGGG..........................................
AL939123.1/7465-7321      U.A.C.............................................
AL939107.1/133849-134073  A.G.CGGG..........................................
AF263012.1/9229-9015      A.G.UGGG..........................................
AY043208.1/560-782        AAG.CUCC..........................................
AE012832.1/3064-3332      A.G.AUGGU.....AUGUCGCGCGACGACAGGAGCAGCUCUGCUUUUGUG
AE012820.1/3705-3927      A.U.CCUC.......................CCGUCGGCCACAAUCGGGU
AE012818.1/1974-2213      CAA.CGGU........UAACCGCCGGGCAAAUUCCGUGGCCACACGGAUG
AJ000758.1/1191-1370      A.G.UGUG..........................................
AP001508.1/166824-166626  A.U.AGC...........................................
AP001509.1/273579-273768  AUA.AGG...........................................
AP001512.1/161758-161939  A.A.UG............................................
AP001508.1/228774-228971  A.G.UGCU..........................................
Z99120.2/190378-190239    A.U.UGGC..........................................
AL591978.1/19809-19999    A.G.GU............................................
AE007648.1/1506-1693      AUA.AAGG..........................................
AE007744.1/3364-3542      U.A.CAGUU.........................................
AP003190.2/44501-44328    G.A.UAAG..........................................
AP003185.1/248249-248449  A.U.AG............................................
AP003189.2/224311-224132  AUA.GG............................................
AP003189.2/34729-34907    AAG.C.............................................
AE013011.1/30-270         A.G.GGA...........................................
AE010542.1/7559-7740      AUU.GA............................................
AE005721.1/1901-2129      A.G.CGG...........................................
AE005849.1/870-1059       A.G.CGG...........................................
AF322013.1/174308-174510  A.G.CGG...........................................
AP005947.1/24717-24919    A.G.CGG...........................................
AP005947.1/7905-8125      ACC.GGAG..........................................
AP005952.1/179489-179275  A.G.CGG...........................................
AP005947.1/21272-21492    A.G.CGGU..........................................
AE014429.1/551-314        GAG.CGG...........................................
AE014432.1/6199-5971      A.C.CGG...........................................
AE014531.1/11156-11369    A.G.CGGC..........................................
AE014570.1/13585-13353    A.G.CGGA..........................................
AP002997.2/104964-105169  A.G.CG............................................
AP003011.2/321703-321523  A.G.GGG...........................................
AP003008.2/135512-135312  A.G.CGG...........................................
AP003005.2/245680-245479  G.U.GGAG..........................................
AP003013.2/206912-207118  A.G.CGG...........................................
AP002997.2/56937-56739    U.G.CGG...........................................
U45329.1/408-194          A.A.CGG...........................................
AE009314.1/45-254         A.G.CG............................................
AE009270.1/3802-3567      A.G.CGGAUU........................................
AE009122.1/6687-6504      A.G.GC............................................
AE008981.1/4074-4298      A.G.CGG...........................................
AE009054.1/2448-2676      A.G.CGG..................................AGAGCCUGA
AE009228.1/1838-1621      A.G.CGGU..........................................
AL603642.1/66246-66476    AGC.GGAU..........................................
AL591785.1/88210-88413    G.U.GGAGC.........................................
AL591788.1/218367-218154  AAG.GG............................................
AL591789.1/35311-34896    GAA.CGGUCAGGGUUCGCCAUCGGGCAUUUCGCCGGAUUUCAACGCGCUG
AL603644.1/10383-10598    A.G.CGG...........................................
AF010496.1/105318-105541  ACC.GGA...........................................
AF010496.1/39869-39652    A.G.CGG...........................................
AF010496.1/116971-117194  A.G.CGG...........................................
AF193754.1/4343-4142      A.A.CGG...........................................
AF193754.1/24966-24788    A.A.CAGU..........................................
AL646070.1/4253-3997      AGC.GAACGCCGUCGAAGGCCGCGCUACCUCUGGCCAGAAGAGGGCGCGG
AE015526.1/127-357        AAA.GGU...........................................
AE015548.1/1057-1279      A.G.UAG...........................................
AE005628.1/5121-5311      A.G.GA............................................
AL627279.1/139350-139157  A.G.GA............................................
AE016837.1/31933-32108    AUG.C.............................................
AE013632.1/2524-2791      AGG.GGA...........................................
M34485.1/360-150          A.A.AAUG..........................................
AE004721.1/1433-1242      A.A.CGG...........................................
AE016786.1/232051-232274  A.G.CGAG..........................................
AE016783.1/53812-53604    A.G.CGAG..........................................
AE016783.1/50062-49864    G.G.UGC...........................................
AE016787.1/55358-55152    A.G.CACCG.........................................
AE004105.1/5235-5438      A.G.AGAG..........................................
AE016800.1/261827-262025  AUA.GAG...........................................
AE012421.1/6485-6262      G.G.CGAG..........................................
AE011315.1/3425-3605      A.U.CGCCGA........................................

AL583920.1/130414-130202  ......AACGACCGCCGUCUGGAA.........................G
AE006935.1/7116-6957      .......GAGCGACCCUCGUAA..........................GC
AE006995.1/10193-9953     .....AACGACCGCCGUCUUGGAAGUAGACAA.................G
AY033236.1/563-353        .......AACGACACAACGUAAG..........................G
AL939107.1/147400-147583  .....GAGUGCACCCUUCGACAC.........................GC
AL939107.1/141879-142126  .....AACGAAAGCCGUCAACA...........................G
AL939125.1/243357-243171  ......AAGUCCGGCUCCGGCCCUGACGGGCA................GC
AL939123.1/7465-7321      ..........UUGCGUGCAUC............................C
AL939107.1/133849-134073  .....AACGACCGCCGUCAUA...........................CG
AF263012.1/9229-9015      ......AACGACCGCCGUCAUA..........................CG
AY043208.1/560-782        ...GUCUGAAUUUCCGAUAACAACUGUU....................GC
AE012832.1/3064-3332      GCCGUUGCGGAUCGGGUGUAU............................C
AE012820.1/3705-3927      CGGCGGACGAUCGCUUCCGAUGA........................GGC
AE012818.1/1974-2213      CGCAAGGCGGGCUUUCAG..............................GU
AJ000758.1/1191-1370      ........GACGAACGAGUAU..........................AAC
AP001508.1/166824-166626  ......UGAGUUGUAACGAUAUU.........................GU
AP001509.1/273579-273768  .......AGCUACAUGUGAGGAA.........................AC
AP001512.1/161758-161939  ......GGAGAGGCUUGCAAGA..........................UC
AP001508.1/228774-228971  ........ACGAACGGAACGAUUU........................GC
Z99120.2/190378-190239    ..................................................
AL591978.1/19809-19999    ....GGACAAGAAUCGAGAU...........................AAC
AE007648.1/1506-1693      .......AGUUUAAGUACAAUAU.........................GU
AE007744.1/3364-3542      .........ACAAAACCAAUG...........................UC
AP003190.2/44501-44328    .......GACGAGAAUAAAAAG...........................C
AP003185.1/248249-248449  .....AGGAGCUUUUUGUACUUUAA.......................GC
AP003189.2/224311-224132  ......AUACAAGUUUCUAUUUGA.........................C
AP003189.2/34729-34907    ......AGACAAAAUCUCAAUAU.........................GU
AE013011.1/30-270         ......GGACGAAGCCCUAGUAA.........................GC
AE010542.1/7559-7740      ........GUUUUUUCUUGUUUUA.......................UAC
AE005721.1/1901-2129      .....CGAGCCGCUGUCCGUUUCGU.......................GU
AE005849.1/870-1059       .....CGAGCUUCGCGUCACAU..........................GC
AF322013.1/174308-174510  ....CGAGCCGCUGUCCGACGAU.........................GU
AP005947.1/24717-24919    .....AUAAUCCUUCGUCAGAA..........................GC
AP005947.1/7905-8125      ..........AGAUGCCCGAG...........................GC
AP005952.1/179489-179275  .....UGAAUCUUUCGUCAUAU..........................GC
AP005947.1/21272-21492    .......GAGGGGCUCCGAACC..........................GC
AE014429.1/551-314        .....AGAGGGAAGAGGCAAGCCGGGCAACCGGCA.............GC
AE014432.1/6199-5971      .....AGAGCUAUCCUCCACAGGCCGCGCAAGCGGCCAAA........GC
AE014531.1/11156-11369    .....GAGCUUUGCGCCCCAU...........................GC
AE014570.1/13585-13353    ......UUGCCGUUCAUCCUCGUGACGCCGAAAGCGUCAU........GC
AP002997.2/104964-105169  ....AAGAGCCAAGGCCGAAAG...........................C
AP003011.2/321703-321523  ......GACCGCGCCGGUAAAU..........................GC
AP003008.2/135512-135312  ......CGAGCCAAGCCCAUUGGU........................GU
AP003005.2/245680-245479  .....UUCAAGUCGCAACGGGAG.........................AC
AP003013.2/206912-207118  ......AGAGCAAGAUCCGACA.........................UGC
AP002997.2/56937-56739    .......UAGUCCUCUCCAUAU..........................GC
U45329.1/408-194          ......CGAGCGAUGUCCAUCAU.........................GC
AE009314.1/45-254         ....ACGAGCGAAAGUCCAUCAU.........................GU
AE009270.1/3802-3567      ........GUUGUUCAUCCCAGUGACGCUUGAAGGCGUCAU.......GC
AE009122.1/6687-6504      .....GGAUGCUCUUUUUCUCAU.........................GC
AE008981.1/4074-4298      CGAGCAUCGUUCCGAUUUG............................AGC
AE009054.1/2448-2676      AACGAAAUGCCACUGGCAA.............................GC
AE009228.1/1838-1621      .......AAGCCCGCACCGUAAA.........................GC
AL603642.1/66246-66476    .......CGUCGUUCAUCCUUGUGGCGCCAAGGCGCCA..........GC
AL591785.1/88210-88413    .....GAACAGCCACGGCAGAAG.........................GC
AL591788.1/218367-218154  ......GACGUUCUCGCCAAAAAGGGCUCUGAAUCUUUUCAGAGCUUUGC
AL591789.1/35311-34896    CAUGGGCAGUCUCGUGAAGUUUGGCGGCAUGUCGGAAAA.........GC
AL603644.1/10383-10598    ......CGAGCAAAGUCCAAGGAU........................GC
AF010496.1/105318-105541  .......GAGGGCGCCCCGAG...........................GC
AF010496.1/39869-39652    ........CGAGCACCCCCCGGCA........................AC
AF010496.1/116971-117194  .....CGAGACGACGGUCGAAG..........................AC
AF193754.1/4343-4142      .....CGAGCAAAGAUCAAAAU..........................GC
AF193754.1/24966-24788    .........UGAAACGCCAAAAA.........................GC
AL646070.1/4253-3997      CGUCGCGCAGGUCCGUCCACAU..........................GC
AE015526.1/127-357        ..GAGAGACGGCCGCAUU.............................CGA
AE015548.1/1057-1279      .UUAAAAGAAGCGCCUAGAUU............................C
AE005628.1/5121-5311      .....AAGGUGCGAUGAUUGCGUUAUGCG...................GA
AL627279.1/139350-139157  ......AAGGUGAGAUGAGAGCGUAAGCA...................GA
AE016837.1/31933-32108    ......UGACGACCCCGUAAAGA..........................C
AE013632.1/2524-2791      ......AGUCACGGCGAUAGGUUUCUAACA..................GA
M34485.1/360-150          .......UAAACCAUAUUAAAAAAGUCAUUUAGACUUA.........CGC
AE004721.1/1433-1242      ......CGAUCGUUCCCCAAU...........................GC
AE016786.1/232051-232274  .........UGAAGCGUCUGU...........................AC
AE016783.1/53812-53604    ........CGAACCCUUCGAGAU.........................AC
AE016783.1/50062-49864    ......CGAGCCUGCUCCAUCGAU........................GC
AE016787.1/55358-55152    .....ACAACGGAUCGACACA...........................GC
AE004105.1/5235-5438      .......AACGAACGCUCAAAC..........................GA
AE016800.1/261827-262025  .......AACGAAAGCUUAAUCA.........................GA
AE012421.1/6485-6262      ......GUCAGGUGCCGCAACAG.........................GC
AE011315.1/3425-3605      .....AUGAGAUUUCGCAAUCAU.........................GC

AL583920.1/130414-130202  CACUGGUCUUAGA........................AAAA.........
AE006935.1/7116-6957      CACGGCC..............................ACA..........
AE006995.1/10193-9953     CACUGGUC............................UCAAC.........
AY033236.1/563-353        CACUGGGCG...........................GCAA..........
AL939107.1/147400-147583  CACUGCGC.............................GCC..........
AL939107.1/141879-142126  CACUGGGCCCCAG.......................AUGAG.........
AL939125.1/243357-243171  CACUGGAUCG..........................CUUG..........
AL939123.1/7465-7321      GUACGU.............................CUUCGC.........
AL939107.1/133849-134073  CACUGGGCCCG.........................ACGUAC........
AF263012.1/9229-9015      CACUGGGCCC..........................GGAC..........
AY043208.1/560-782        CACUGGGAUACCUUUUUG..................UAAA..........
AE012832.1/3064-3332      CACUCCGCCAACCUCUG..................AUAAC..........
AE012820.1/3705-3927      CACUGGUUCGC........................GCCC...........
AE012818.1/1974-2213      CACUGCCGGUUUUCC.....................UCCAC.........
AJ000758.1/1191-1370      CACUGUGA...........................AAAAA..........
AP001508.1/166824-166626  CACUGACCG..........................UUCAU..........
AP001509.1/273579-273768  CACUGUCC.............................AAA..........
AP001512.1/161758-161939  CACUGUC..............................UAGC.........
AP001508.1/228774-228971  CACUGUACAUCCUC...................UACUUCUU.........
Z99120.2/190378-190239    .....................................CAAGC........
AL591978.1/19809-19999    CACUGUACGU.........................UUUUA..........
AE007648.1/1506-1693      CACUGG..............................GAAA..........
AE007744.1/3364-3542      CACUGGAG............................UUUU..........
AP003190.2/44501-44328    CACUGUGAU...........................AAAUA.........
AP003185.1/248249-248449  CACUGGAAUA...........................UAA..........
AP003189.2/224311-224132  CACUGAUU............................AUAUA.........
AP003189.2/34729-34907    CACUGCAU............................UUUUU.........
AE013011.1/30-270         CACUGUCCGGCACUCAACUGAGCGCG...UUAGUAAGGAGAAAAGAGGGA
AE010542.1/7559-7740      CACUGGAU............................UUUU..........
AE005721.1/1901-2129      CACUGACGCGCCGAA.....................GCUGG.........
AE005849.1/870-1059       CACUGGGCC...........................CAAAA.........
AF322013.1/174308-174510  CGCUGAAGCC...........................UGCAC........
AP005947.1/24717-24919    CACUGGG............................UCCUCGGU.......
AP005947.1/7905-8125      CACUGAUCCC...........................UGAC.........
AP005952.1/179489-179275  CACUGGGA...........................AUCUCGG........
AP005947.1/21272-21492    CACUGGGCC.............................GCAA........
AE014429.1/551-314        CACUGGAAAUC.........................AGAUA.........
AE014432.1/6199-5971      CACUGAAAGCAGC.......................AAUAU.........
AE014531.1/11156-11369    CACUGGC.............................GAAA..........
AE014570.1/13585-13353    CACUGUGCC............................CAC..........
AP002997.2/104964-105169  CACUGGG.............................ACGUU.........
AP003011.2/321703-321523  CACUGUC..............................GAU..........
AP003008.2/135512-135312  CACUGAGGC...........................GAACG.........
AP003005.2/245680-245479  CACUGGGC............................AAAA..........
AP003013.2/206912-207118  CACUGGCC.............................GGCAA........
AP002997.2/56937-56739    CACUGAAGA...........................UUCG..........
U45329.1/408-194          CAUUGGCC............................CCAC..........
AE009314.1/45-254         CACUGAGG.............................CCGG.........
AE009270.1/3802-3567      CACUGUUUUU...........................UUCG.........
AE009122.1/6687-6504      CACUGAA...............................GCAA........
AE008981.1/4074-4298      CACUGGAGC...........................CAAAA.........
AE009054.1/2448-2676      CAUCUC...........................GCCUCCAUCAA......
AE009228.1/1838-1621      CACUGAACC........................UUUAUGAUC........
AL603642.1/66246-66476    CACUGCGC............................GCGUU.........
AL591785.1/88210-88413    CACUGGAC............................ACCGC.........
AL591788.1/218367-218154  CACUGAAUA..........................UUGAAGC........
AL591789.1/35311-34896    CACUGGCGUGGCAUUGCGAUCAGCCGGGCAGGACGCCUCUUCUUCUACGA
AL603644.1/10383-10598    CAUUGGCC...........................AUGAAUC........
AF010496.1/105318-105541  CACUGGC............................ACCA...........
AF010496.1/39869-39652    CACUGGCCCCG........................ACCG...........
AF010496.1/116971-117194  CACUGGCCCCCCCG....................AUCCAC..........
AF193754.1/4343-4142      CACUGAUA...........................UUAU...........
AF193754.1/24966-24788    CACUGAA.............................UCUA..........
AL646070.1/4253-3997      CACUGUUC............................CGCG..........
AE015526.1/127-357        UAGGUGUUC...........................ACGAU.........
AE015548.1/1057-1279      UAGAUUCUAGAUUCUAG...................AUU...........
AE005628.1/5121-5311      CACUGCC.............................AUUC..........
AL627279.1/139350-139157  CACUGCC..............................UCC..........
AE016837.1/31933-32108    CACUGAUC............................GCAA..........
AE013632.1/2524-2791      CACUGUCC............................GCAA..........
M34485.1/360-150          CACUGCAU...........................GCAUAG.........
AE004721.1/1433-1242      CACUGCG..............................UGA..........
AE016786.1/232051-232274  CACUGUGCC........................UCGUAGUAC........
AE016783.1/53812-53604    CACUGUGC............................UCAA..........
AE016783.1/50062-49864    CACUGGGC...........................CUGCC..........
AE016787.1/55358-55152    CACUGCGC............................CAAC..........
AE004105.1/5235-5438      CACUGCU.............................UUUCG.........
AE016800.1/261827-262025  CACUGCACGAU.........................GGA...........
AE012421.1/6485-6262      CACUGUGC............................ACAC..........
AE011315.1/3425-3605      CACUGCGU...........................UAAAU..........

AL583920.1/130414-130202  ......................UCCGAGACUGGGAAGC..GAUGGCCAUU
AE006935.1/7116-6957      ............................GGCUGGAAGGC..GAGGCAAGC
AE006995.1/10193-9953     ...........................GACUGGGAAGC...GACGGCCAG
AY033236.1/563-353        ..........................CGCCUGGGAAGU..AGUAGUGGAG
AL939107.1/147400-147583  ...........................GCGCGGGAAGGCCAGGGAGGAGC
AL939107.1/141879-142126  ......................UUGGAGCCCGGGAAGC...GACGGCCGG
AL939125.1/243357-243171  .........................CGGUCCGGGAAGGC..GGAGCACGG
AL939123.1/7465-7321      ...............................ACGUGCG..CGCACGCCU.
AL939107.1/133849-134073  ........................CGGGCCCGGGAAGCG..ACGGCCAGU
AF263012.1/9229-9015      .........................GGGUCUGGGAAGCG..ACGGCCACU
AY043208.1/560-782        ...............UAGAUAAGGAGUCACCGGGAAGGC..GUCGGAAAC
AE012832.1/3064-3332      .................CACGGGGAAUGCGGGGGAAGG..CUGCCCGGAG
AE012820.1/3705-3927      ........................GCGAACCGGGAAGGCC.GGAAGCGA.
AE012818.1/1974-2213      .....................GGAAAACUGCGGGAAGGU..UUGGAGGCG
AJ000758.1/1191-1370      ...........................UCACGGGAAGGUU.CUCAAGUAG
AP001508.1/166824-166626  ..........................UGGUUGGGAAGAC..UGUUGCAAU
AP001509.1/273579-273768  ...........................GGAUGGGAAGGU.ACACAUGGAG
AP001512.1/161758-161939  ............................GACGGGAAGGG.GGCAAGUACU
AP001508.1/228774-228971  ....................GAGAAAUGUAUGGGAAGGC..UUCUAAGUA
Z99120.2/190378-190239    ..................................................
AL591978.1/19809-19999    .........................GCGUAUGGGAAGGUU.CGAUUGUUG
AE007648.1/1506-1693      .............................CUGGGAAGGC..GUACUUAAG
AE007744.1/3364-3542      ...........................CUCUGGGAAGGA..UGGUUGAGG
AP003190.2/44501-44328    ..........................GUCAUGGAAAGG..AUUGUUUUAG
AP003185.1/248249-248449  .........................UAUUUUGGGAAGGC.CACAAAAAGU
AP003189.2/224311-224132  ...........................AAUUGGGAAGG..GAGAAAUGAG
AP003189.2/34729-34907    ...........................GUGUGGGAAGAC..GAGAUGGAG
AE013011.1/30-270         GAGAAAU..UGCGUUCAGUUGAGUGCCGGAUGGGAAGGC..AGGGUGGAG
AE010542.1/7559-7740      ...........................AUUUGGGAAGGUA.AAGAAAUAU
AE005721.1/1901-2129      .................UUCGGGGAUGCGUCGGGAAGGCCAGGGCAGGGG
AE005849.1/870-1059       ..........................GGCCUGGGAAGGC..GACGCCCAG
AF322013.1/174308-174510  .........................GGCUUCGGGAAGGC..CGGACAGCA
AP005947.1/24717-24919    ............................CCCGGGAAGGC..GACGAAGUG
AP005947.1/7905-8125      .........................GGGAUCGGGAAGGC..GGGGAUCGA
AP005952.1/179489-179275  ...........................UCCUGGGAAGGC..GACGUAAGG
AP005947.1/21272-21492    ..........................GGUCCGGGAAGGC..CGGAGAACC
AE014429.1/551-314        ........................GAUUUCUGGGAAGGC..GCUUUAUUC
AE014432.1/6199-5971      ......................GCUGCAAUCGGGAAGGC..GGAGGCAAA
AE014531.1/11156-11369    ............................GCCGGGAAGGC..GGGUGGAAG
AE014570.1/13585-13353    ..........................GGCACGGGAAGGC.AGAUGGACGG
AP002997.2/104964-105169  ............................CCCGGGAAGG...CGGCACCCA
AP003011.2/321703-321523  ............................GACGGGAAGGC..ACCGGACGC
AP003008.2/135512-135312  ..........................GCCUCGGGAAGAC..GGGCAGAGG
AP003005.2/245680-245479  ...........................GCCUGGGAAGGU..GUCGCGACC
AP003013.2/206912-207118  ...........................GGCUGGGAAGGCA.GGAUUGCGC
AP002997.2/56937-56739    ..........................UCUUCGGGAAGGU..GGGGAAGGG
U45329.1/408-194          ...........................GGCCGAUAAGGC..GGACAAAGC
AE009314.1/45-254         ...........................CCUCGGGAAGAC..GGACCAAAG
AE009270.1/3802-3567      .........................GAAUGCGGGAAGGC.AGAUGAGGGA
AE009122.1/6687-6504      ............................UUCGGGAAGGC..GAAAGGGGC
AE008981.1/4074-4298      ..........................GCUCCGGGAAGGCUGGAAUAGAUG
AE009054.1/2448-2676      .............................GGGGGAAGGCAAUGCCGGGAA
AE009228.1/1838-1621      ..........................GGUUCGGGAAGGC..GGUGACAGG
AL603642.1/66246-66476    ...........................GCGCGGGAAGGC.AGAUGAGCGA
AL591785.1/88210-88413    ...........................GUCCGGGAAGGC..GCCGGGC..
AL591788.1/218367-218154  ..........................UAUUCGGGAAGGC..GGCGCGAAC
AL591789.1/35311-34896    AUCGUCCGCCUUUCGCGAUGCCGCAAACGCCGGGAAGGCGAGGCGAGCCC
AL603644.1/10383-10598    ...........................GGCUGAUAAGGC..GGACAAAGC
AF010496.1/105318-105541  ............................GCCGGGAAGGC..GGGGCGACC
AF010496.1/39869-39652    ........................CGGGGCCGGGAAGGU..GGGGAAGCC
AF010496.1/116971-117194  .................CGGGGAGAACGGCCGGGAAGGU..GACCCGAGU
AF193754.1/4343-4142      ...........................UAUCGGGAAGGC..UGAUCGGAC
AF193754.1/24966-24788    ............................UUCGGGAAGGC..GGUUGUUUC
AL646070.1/4253-3997      ...........................GAACGGGAAGGC..GGCCGGACC
AE015526.1/127-357        ..........................GAACCCGUAAAUCGCAGUGUGCAA
AE015548.1/1057-1279      ..................CUAGAUUCUAGAUUCUAAAG..CCUAGCACCU
AE005628.1/5121-5311      ............................GGUGGGAAGUC..AUCAUCUCU
AL627279.1/139350-139157  ............................GGCGGGAAGUC.AUCAUUUCUG
AE016837.1/31933-32108    ...........................GAUUGGGAAGG...ACGGGCGAG
AE013632.1/2524-2791      ...........................GGAUGGGAAGUC..AUCGCCUGC
M34485.1/360-150          ...........................AUGUGGGAAGGUG.AAUAUGCUU
AE004721.1/1433-1242      ............................CGCGGGAAGGC..GGGGAACCG
AE016786.1/232051-232274  ..........................GGCAUGGGAAGGU..GACGCGUUC
AE016783.1/53812-53604    ...........................GCAUGGGAAGGU..GAAGGUUUC
AE016783.1/50062-49864    ...........................GCCCGGGAAGGC.CGGAGCCGGG
AE016787.1/55358-55152    ...........................GCGCGGGAAGGC..GUCAUCCCG
AE004105.1/5235-5438      ............................AGUGGGAAGUC..GAGCCAGUA
AE016800.1/261827-262025  ........................AUCGUGUGGGAAGUC..AGGCAAGUA
AE012421.1/6485-6262      ...........................GCAUGGGAAGGC..GCGGUACCG
AE011315.1/3425-3605      ...........................ACGCGGGAAGGC..UGCGAAA..

AL583920.1/130414-130202  AGAAGCACCUAUCCAGUGCGCG............................
AE006935.1/7116-6957      AACGA.............................................
AE006995.1/10193-9953     UAGGAGCACCCACCGGGUGCGAG...........................
AY033236.1/563-353        GAAGUCGGGAGUGAUCUCGCAAUG..........................
AL939107.1/147400-147583  GUCGA.............................................
AL939107.1/141879-142126  UAGGUGCCCGCCGGUGAUCCGUGUCCCCGGUGAGCGCG............
AL939125.1/243357-243171  GCGGUGGUA.........................................
AL939123.1/7465-7321      ..................................................
AL939107.1/133849-134073  AGGUGUCCUCCGGACAGGAGGGUGGG........................
AF263012.1/9229-9015      AGGUGUCUGCCCGGCAGACGUG............................
AY043208.1/560-782        AA................................................
AE012832.1/3064-3332      GAAAACGUCGAAGUAAUUUCGCA...........................
AE012820.1/3705-3927      ..................................................
AE012818.1/1974-2213      CUCGAU............................................
AJ000758.1/1191-1370      AAUGA.............................................
AP001508.1/166824-166626  GUUGAC............................................
AP001509.1/273579-273768  UGUUGA............................................
AP001512.1/161758-161939  CGAUGAA...........................................
AP001508.1/228774-228971  GGUAA.............................................
Z99120.2/190378-190239    ..................................................
AL591978.1/19809-19999    GAUGAA............................................
AE007648.1/1506-1693      CAAUGA............................................
AE007744.1/3364-3542      CUA...............................................
AP003190.2/44501-44328    GAUGA.............................................
AP003185.1/248249-248449  GAUGAUA...........................................
AP003189.2/224311-224132  GAUAAG............................................
AP003189.2/34729-34907    GAAGAA............................................
AE013011.1/30-270         GAUGAG............................................
AE010542.1/7559-7740      AAA...............................................
AE005721.1/1901-2129      UGACGAC...........................................
AE005849.1/870-1059       AAGCAUUGAC........................................
AF322013.1/174308-174510  GCGAUGA...........................................
AP005947.1/24717-24919    GUGACGAC..........................................
AP005947.1/7905-8125      AGGGCAAAACCCUG....................................
AP005952.1/179489-179275  UAACGAC...........................................
AP005947.1/21272-21492    CCAGUGA...........................................
AE014429.1/551-314        CCCAAGAC..........................................
AE014432.1/6199-5971      GCGAAGAC..........................................
AE014531.1/11156-11369    CGUUGA............................................
AE014570.1/13585-13353    CGAUUA............................................
AP002997.2/104964-105169  AGGCGAUGACC.......................................
AP003011.2/321703-321523  GGGUUGA...........................................
AP003008.2/135512-135312  CUUUGAC...........................................
AP003005.2/245680-245479  GUCCGCAAGGACA.....................................
AP003013.2/206912-207118  UGAGAC............................................
AP002997.2/56937-56739    CGCUGAU...........................................
U45329.1/408-194          CCAGAC............................................
AE009314.1/45-254         CUAUGACC..........................................
AE009270.1/3802-3567      CGCA..............................................
AE009122.1/6687-6504      GGAUGAA...........................................
AE008981.1/4074-4298      UUGUGAC...........................................
AE009054.1/2448-2676      GGUGUUUCAGGUUUUGAC................................
AE009228.1/1838-1621      GUGUUGAUA.........................................
AL603642.1/66246-66476    CUCU..............................................
AL591785.1/88210-88413    ...AGGUCCCUUGCGGACG...............................
AL591788.1/218367-218154  GGAUGA............................................
AL591789.1/35311-34896    GUUCGGUCUUUUGCCGCAUCGUUUUUCGGGCCGAGCCGGUCCGGCGAACG
AL603644.1/10383-10598    UACGAC............................................
AF010496.1/105318-105541  GUGAGGGGACCCCCCCUCGCA.............................
AF010496.1/39869-39652    ACGAC.............................................
AF010496.1/116971-117194  UGAUCGAA..........................................
AF193754.1/4343-4142      GCGGUGAC..........................................
AF193754.1/24966-24788    GAU...............................................
AL646070.1/4253-3997      CG................................................
AE015526.1/127-357        AGGUCAGUUUCGCGUUUAUCUCUAGUGAGAUGGAUUAUA...........
AE015548.1/1057-1279      UCUUUU............................................
AE005628.1/5121-5311      UAGUAUCUUAGAUACCCC................................
AL627279.1/139350-139157  CUAUCCAGUCAACGGAUAACCC............................
AE016837.1/31933-32108    GAGGAC............................................
AE013632.1/2524-2791      UCUAUUUCGCGCCAUUUAUUUAUCACAGUAUUUUUACUGUCAUAACCAUG
M34485.1/360-150          GUCUCUUUUUGAGAUGC.................................
AE004721.1/1433-1242      GCGGAGACGCCAGA....................................
AE016786.1/232051-232274  CAGGAGCCCAGCUCUUC.................................
AE016783.1/53812-53604    AUGCCC............................................
AE016783.1/50062-49864    CCGUGAC...........................................
AE016787.1/55358-55152    CCAGCCCGAACGGGGACAUGGAA...........................
AE004105.1/5235-5438      GGCCAACAGUG.......................................
AE016800.1/261827-262025  GGUUAACAG.........................................
AE012421.1/6485-6262      GAAGCGCAGGCUUCCA..................................
AE011315.1/3425-3605      ..................................................

AL583920.1/130414-130202  .....................CCUGC..GAGUCCGAAGACCUGCCGGCUG
AE006935.1/7116-6957      .....................UCCGG..GAGCCAGGAGACUCGCGUCAUC
AE006995.1/10193-9953     .....................CCUGC..GAGUCCGAAGACCUGCCAGCCG
AY033236.1/563-353        .....................CCCAU..GAGUCCGAAGACCUGCCAGCAG
AL939107.1/147400-147583  .....................UCCGG..GAGUCAGGACACUGGCCUGUCG
AL939107.1/141879-142126  .....................CCCAC..GAGUCCGAAGACCUGCCACUGC
AL939125.1/243357-243171  .....................CCCGU..AAGCCAGGAGACCGGCCAAGGC
AL939123.1/7465-7321      ........................GU.CCAGUCCGAGGACCUGCCGACAG
AL939107.1/133849-134073  .....................CCCGC..GAGUCCGAAGACCUGCCACCUG
AF263012.1/9229-9015      .....................CCCGC..GAGUCCGAAGACCUGCCCGCUG
AY043208.1/560-782        .....................GGAGU..CAGUCAGAAGACCUGCCGCUUA
AE012832.1/3064-3332      ....................GCCAUC.GAAGUCAGGAGACCUGCCGUAGU
AE012820.1/3705-3927      .....................GGGGA..GAGUCAGAAGACCUGCCGUAAU
AE012818.1/1974-2213      .....................GCCGUGAAAGUCAGGAGACCUGCCAGUCA
AJ000758.1/1191-1370      .....................UACAC..AAGUCAGGAGACCUGUCUUUAU
AP001508.1/166824-166626  ......................GCUA..GAGCCAGGAGACCUGCCUGUUC
AP001509.1/273579-273768  ......................UCUU..AAGUCAGGAGACCUGCCUAAUG
AP001512.1/161758-161939  .......................CAU..AAGUCAGGAGACCUGCCUUUCA
AP001508.1/228774-228971  .....................AGCAC..GAGUCAGGAGACCUGCCUUACU
Z99120.2/190378-190239    .....................GCCAA..GAGCCAGGAUACCUGCCUGUUU
AL591978.1/19809-19999    .......................GCC..AAGUCAGGAUACUCGCCAAAUA
AE007648.1/1506-1693      .....................UUUUU..GAGCCAGGAUACUUGCCAUAUU
AE007744.1/3364-3542      ....................AACUGU..GAGCCAGGAGACCUACCUAAAA
AP003190.2/44501-44328    .....................UUUAU..UAGCCAGGAGACCUGCCUAGUA
AP003185.1/248249-248449  .......................CUU..GAGCCAGAAGACCUGCCUAUUU
AP003189.2/224311-224132  .......................CCU.UAAGUCAGGAUACCUGCCUAAAG
AP003189.2/34729-34907    ........................GC.AAAGUCGGGAUACCUGCCUUUUA
AE013011.1/30-270         ......................UCCC..GAGCCAGGAGACCUGCCAUAAG
AE010542.1/7559-7740      .......................UCA.UAAGUCAGAAGACCUGCAUAAUU
AE005721.1/1901-2129      ......................CCGU..GAGCCAGGAGACCUGCCUCGAC
AE005849.1/870-1059       ......................CCGU..GAGCCAGGAGACCUGCCCGGCG
AF322013.1/174308-174510  .....................CCAGC..AAGCCAGGAGACCGGCCCCGAC
AP005947.1/24717-24919    ......................CCGC..GAGCCAGGAGACCUGCCGUCAG
AP005947.1/7905-8125      .....................CUCCG.CAAGCCGGGAGACCUGCCAGCGC
AP005952.1/179489-179275  ......................CCGC..GAGCCAGGAGACCUGCCGUCAG
AP005947.1/21272-21492    .....................ACCGC..GAGCCAGGAGACCGGCCGUGCA
AE014429.1/551-314        ......................CCGC..GAGCCAGGAGACCUGCCUGUUG
AE014432.1/6199-5971      ......................CCGG..AAGUCAGGAGACCUGCCGUAUC
AE014531.1/11156-11369    .....................GCCGU..GAGCCAGGAGACCUGCCUUGAG
AE014570.1/13585-13353    .....................UCCGC..AAGCCAGGAGACCUGCCGUCUU
AP002997.2/104964-105169  .......................CGC..GAGCCAGGAGACCUGCCGUCUG
AP003011.2/321703-321523  ......................UCCC..GAGCCAGAAGACCGGCCUGGCA
AP003008.2/135512-135312  ......................CCGC..GAGCCAGGAGACCUGCCACGAC
AP003005.2/245680-245479  .....................CUCCA..GAGCCCGGAAACCAGCCCGAGA
AP003013.2/206912-207118  ......................CCGC..GAGCCAGGAGACCUGCCAUCAC
AP002997.2/56937-56739    ......................CCGU..GAGCCAGGAGACCUGCCGACGA
U45329.1/408-194          ......................CCGU..GAGCCAGGAGACCUGCCGAUAA
AE009314.1/45-254         .......................CGC..AAGCCAGGAGACCUGCCGCGAU
AE009270.1/3802-3567      ...................AAUCCGU..GAGCCAGGAGACCUGCCGUCAA
AE009122.1/6687-6504      .......................GCU..UAGUCAGAAGACCGGCCUGGCA
AE008981.1/4074-4298      ......................CCGC..AAGUCAGGAGACCUGCCUUGAG
AE009054.1/2448-2676      ......................CCGU..AAGCCAGGAGACCUGCCAUCAC
AE009228.1/1838-1621      .....................GCCGC..AAGCCAGGAGACCUGCCGUUUC
AL603642.1/66246-66476    .....................GUCCG.UGAGCCAGGAGACCUGCCGUCAA
AL591785.1/88210-88413    ....................GCUCCA..GAGCCCGGAAACCAGCCUUGAA
AL591788.1/218367-218154  .......................UCC.GAAGUCAGAAGACCGGCCUGGCG
AL591789.1/35311-34896    UGCGGCCAUGAGGAUCGUGACGCCGU..GAGCCAGGAGACCUGCCAUCCG
AL603644.1/10383-10598    ......................CCGC..AAGCCAGGAGACCUGCCAUCAC
AF010496.1/105318-105541  ......................UCCG.CAAGCCGGGAGACCUGCCAGCGC
AF010496.1/39869-39652    ......................CCGC..AAGUCAGGAGACCUGCCAUCAG
AF010496.1/116971-117194  ......................CCGC..AAGUCAGGAGACCUGCCAUCGC
AF193754.1/4343-4142      ......................CCGU.CAAGUCAGGAGACCUGCCUUAAA
AF193754.1/24966-24788    .....................GCUGU..GAGCCAGGAGACCGACCCUAUG
AL646070.1/4253-3997      ....................GUUCGC..CAGCCCGGAUACCGGCCAGGAC
AE015526.1/127-357        ......................GCCU..AAGUCCGGAGACCGGCCCUAAA
AE015548.1/1057-1279      ......................CUAC..AAGUCAGGAGACCUGCCUAUUG
AE005628.1/5121-5311      .......................UCC..AAGCCCGAAGACCUGCCGGCCA
AL627279.1/139350-139157  .......................UCC..AAGCCCGAAGACCUGCCGGCUA
AE016837.1/31933-32108    ........................GC.UAAGCCAGAAGACCUGCCUGUCG
AE013632.1/2524-2791      GCCUGAUACCAGAGA.......UCCU..AAGCCCGAAGACCUGCCGGUAU
M34485.1/360-150          .....................CAUUU..GAGUCCGGAGACCUGCUUGUUA
AE004721.1/1433-1242      ......................CCGU..GAGCCAGGAGACCUGCCUCGUC
AE016786.1/232051-232274  .....................CUCGC..AAGCCCGGAGACCGGCCUGGCG
AE016783.1/53812-53604    .....................CUCGC..AAGCCCGGAGACCGGCCUGGAG
AE016783.1/50062-49864    ......................GCAC..CAGUCAGGAGACCUGCCGGCCU
AE016787.1/55358-55152    ....................CGGUGC..AAGCCAGGAGACCUGCCUCGUC
AE004105.1/5235-5438      .....................CUCUC..AAGUCCGAAGACCUGCCAGCAA
AE016800.1/261827-262025  ......................CUCU.UGAGUCCGAAUACCUGCCAGCAA
AE012421.1/6485-6262      .....................CUCGC..GAGCCCGGAGACCGGCCUGAGG
AE011315.1/3425-3605      ...................UCGGCGA..AAGCCAGAAGACCUAACAAGUA

AL583920.1/130414-130202  UGUCGGGCGCGCC
AE006935.1/7116-6957      GCGUCCUGCCACC
AE006995.1/10193-9953     UGCCGGACGCGCC
AY033236.1/563-353        CGACAACAUCUGU
AL939107.1/147400-147583  CGGGCCCGUUCCG
AL939107.1/141879-142126  GCCCGUACGCGAU
AL939125.1/243357-243171  GCGUCGUCCAUCC
AL939123.1/7465-7321      UGCGCCCGGCCGC
AL939107.1/133849-134073  CCCGCGCGCGGAC
AF263012.1/9229-9015      CCCGCACGCGACC
AY043208.1/560-782        UCAAAGGCUGUUU
AE012832.1/3064-3332      GGUUGGCGCCGAA
AE012820.1/3705-3927      GCAGUAAAUGCUC
AE012818.1/1974-2213      UGCAUUUGCACCA
AJ000758.1/1191-1370      UGUGAAGUUUCUA
AP001508.1/166824-166626  UAACAGCACUGCU
AP001509.1/273579-273768  UAUGCACUUGCAC
AP001512.1/161758-161939  GUUUGAGUGUGUA
AP001508.1/228774-228971  UCCACAAGUUUCG
Z99120.2/190378-190239    GAUCAGCACGAAU
AL591978.1/19809-19999    AGACGGAAGCAAC
AE007648.1/1506-1693      CUAGUAUGUUUUU
AE007744.1/3364-3542      UAUUAUGGAACUU
AP003190.2/44501-44328    UGCUAUUCUUAUU
AP003185.1/248249-248449  UUAAAACAUCAAG
AP003189.2/224311-224132  AUCAUGAACUAAG
AP003189.2/34729-34907    UUUAAGUACUAUU
AE013011.1/30-270         GUUUUUAAAAGUU
AE010542.1/7559-7740      GAAUUACUCUAUC
AE005721.1/1901-2129      AGAUAACGUCCUC
AE005849.1/870-1059       CAGUCGUUCAUCG
AF322013.1/174308-174510  AAUAUAUUGGUCC
AP005947.1/24717-24919    CCGUGGUCACACG
AP005947.1/7905-8125      GGACGAUUUUGGA
AP005952.1/179489-179275  CCGUGGUCACACG
AP005947.1/21272-21492    UGUUUUGAGGCCA
AE014429.1/551-314        CAUGAGGGCAUUG
AE014432.1/6199-5971      CGGUCACCCAUGC
AE014531.1/11156-11369    CGUGAACGUCCAC
AE014570.1/13585-13353    ACGUAGUCCAUUG
AP002997.2/104964-105169  CGACAAAAGAAUC
AP003011.2/321703-321523  GGCAUCGUCAUCC
AP003008.2/135512-135312  GAACAACGUCCAC
AP003005.2/245680-245479  UUUUUGAACUCGA
AP003013.2/206912-207118  UGAGUUGACCGGA
AP002997.2/56937-56739    CGGCAAAACUGAC
U45329.1/408-194          GCAUGCGCGAAAG
AE009314.1/45-254         AGAUAACGUCCAC
AE009270.1/3802-3567      AAUGGAAACCAUC
AE009122.1/6687-6504      GGAUAGACCGAAC
AE008981.1/4074-4298      CGCAAAUGUCCAC
AE009054.1/2448-2676      GGAAAUAUCCAUG
AE009228.1/1838-1621      AGGAAAAAGCGUC
AL603642.1/66246-66476    AUCGAUCCAACGU
AL591785.1/88210-88413    GCAGAAAUAGACC
AL591788.1/218367-218154  AGAUAGACCGGCC
AL591789.1/35311-34896    UCAGGGCAUUCCG
AL603644.1/10383-10598    CUUGGGCGACACG
AF010496.1/105318-105541  AUGGAUUUCGGGC
AF010496.1/39869-39652    CGUCAUCAACCGC
AF010496.1/116971-117194  UCUGGCGUCGCAA
AF193754.1/4343-4142      CCAAGUCAUCCAC
AF193754.1/24966-24788    UAAUCGUUCCACG
AL646070.1/4253-3997      AGUGGGUUUCAGA
AE015526.1/127-357        GGUGUUUUUGAGA
AE015548.1/1057-1279      CUGUUUUCGCUGC
AE005628.1/5121-5311      ACGUCGCAUCUGG
AL627279.1/139350-139157  ACGUCGCAUCUGG
AE016837.1/31933-32108    GUGAUAACCAACA
AE013632.1/2524-2791      UACGUCGCAAUAU
M34485.1/360-150          CAUCUAUCCACUC
AE004721.1/1433-1242      GAUCCCGUGGCGC
AE016786.1/232051-232274  UUCAUGAACACCC
AE016783.1/53812-53604    CUUCACUUGGCAA
AE016783.1/50062-49864    ACAUUCACCAACC
AE016787.1/55358-55152    ACGUUUUCGACUU
AE004105.1/5235-5438      CUGAGUUAUGCAG
AE016800.1/261827-262025  CUGAGCAAACACU
AE012421.1/6485-6262      GAUUGACCCGGCA
AE011315.1/3425-3605      AAAAAACAAACUA
//
