# Supplementary material for: A comparison of RNA folding measures
Source: BMC Bioinformatics. 2005 Oct 3;6:241. doi: 10.1186/1471-2105-6-241 (PMC1274297; doi:10.1186/1471-2105-6-241)
Supplement: Additional File 1 — Data sets. This zip-file contains all the sequences we have used for this study. [file 1471-2105-6-241-S1.zip › datasets/riboswitch/lysine.rfam.filt80.stock]

# STOCKHOLM 1.0

M93419.1/332-511          AGUGAAGAUAGAGGU.GCGAACUUC.AUCAGUA..AAAGCUUGGAGAAGA
AP001517.1/215539-215348  AGUGAUGGUAGAGGU.GCGAAAACC.AAGAGUA..CACAGUCUG......
Z75208.1/54883-55062      GGUGAAGAUAGAGGU.GCGAA-CUUCAAGAGUAU.GCCUUUGGAGA....
AP001518.1/272531-272358  AGAUGGGGUAGAGGA.GCGGGUUUU.AAGAGUAA.GCGCUUGG-......
AP001513.1/19957-19775    AGUGAGGAUAGAGGU.GCAAAAACC.AAGAGUA..CACAAUUGG......
AP004598.1/253855-254037  GUUUUGGAUAGAGGU.GCGGAGACC.AUCAGUA..UAUACGCGGA.....
AP004601.1/22341-22165    CGGUGAGGUAGAGGA.GCAUACAAC.AUUAGUA..AUCGACAAG......
AF269374.1/1074-899       AAUAGAGUUAGAGGUUGCAUUAUUA.AUGACUA..ACUUAUCAG......
AF306669.1/1019-1194      AUAUUUUGAUGAGGC.GCAUCAAUC.AUGAGUA..AAGUUUAGA......
AC078832.7/19455-19280    AAUUGAGUUAGAGGUUGCAUGUUUA.AUUAGUA..ACUUGUCAGAAGUAU
AE016747.1/182196-182375  AGAUUUUGAUGAGGC.GCAUCAAUC.AUGAGUA..AACUUUAG-AUAAUU
AE007843.1/1920-1745      AACUGAGGUAGAGGC.GCAAAAUUU.AAGAGUA..GAACUGUG-......
AE007576.1/1562-1747      ACCUUUUGUAGAGGU.GCUUUAAGUCAAGAGUA..ACCGUUUGGAGU...
AE007856.1/5090-5262      ACCUAGGGUAAAGGU.GCUGUAGUU.AUUAUUA..UUUAUUCUU......
AP003189.2/159236-159062  AACUGAGAUAGAGGC.GCGAUGAUU.AAUAGUA..UCUUUGCA-......
AP003187.2/139222-139393  GACCAAAGUAGAGGU.GCCGUAAUU.AAGAGUA..GUCAUAAG-......
AP003194.2/187997-187828  AAAAGAGGUAGAGGC.GCGAGAAUC.AAGAUUA..CUAAAAUGG......
AE015937.1/285886-286061  UAGAAAGGUAGAGGC.GCGGUAUUU.AAUAGUA..UCUGUACA-......
AE013039.1/9145-9323      CGCAUAAAUAGAGGA.GCUGCCAAGCAU--GUA..UUUGGCGAG......
AE013149.1/9167-9356      AGGUGAGGUAGAGGC.GCGGGUCAUCAAGAGUA..ACAUGCCAGAGG...
AE015829.1/4454-4280      AGGAACAGAAGAGGA.GCGUUAACU.A--GGUA..GUCAAUCAGAGGA..
AE015545.1/1265-1436      CCUUUAAGUAGAGGC.GCGCUGCCU.AUGACUA..CUUGUGCGG......
U00006.1/98763-98567      CAGGCCAGAAGAGGC.GCGUUGCCC.A--AGUAACGGUGUUGGA......
U32832.1/9495-9319        UACAAAAGUAGAGGC.GCAAUUAUU.AUAAGUA..UUUUUUCA-......
AE006126.1/222-48         UACUUGUGUAGAGGA.GCGAUCACU.AUAAGUA..UUUUUUCU-......
AE004127.1/7715-7538      UCUAGCAGAAGAGGA.GCACUGCCC.A--GGCA..GAUGUUUUGUGGA..
AE004193.1/5679-5861      UUUCGCCGUAGAGGA.GCGGUUACG.AAAAGUA..UCCACAGUU......
AE004361.1/7554-7382      CCUUUAAGUAGAGGC.GCGCUGUUC.AUGAGUC..GCCAGUCGU......
AE016806.1/278821-278642  UAUCGACGUAGAGGC.GCAAU-GGUAAAGAGUA..ACUAUUAUU......
AE001799.1/20444-20268    GACCCGA-CGGAGGC.GCGCCCGAG.AUGAGUA..GGCUGUCCC......

M93419.1/332-511          AUG-----AGCUUCAAUG..........AAAAGCUUU.GAAAGG.GAACG
AP001517.1/215539-215348  ...AGAGAAAUGAGAAUC......GUUGACGACUGUUGGAAAGG.GGG.A
Z75208.1/54883-55062      ...AAGAUGGAUUC--UG.........UGAAAAAGGCUGAAAGGGGAG.C
AP001518.1/272531-272358  ...AGGAUGACAACGAGG...........AUAAGCGCCGAAAGG.AAA.A
AP001513.1/19957-19775    ...AGGAGAAUGAGAUCC......GUUGAGAAUUGUG.GAAAGG.GGA.A
AP004598.1/253855-254037  ...AGGGAAAUGA----G..CCCUAGUGAAGCGUAUG.GAAAGG.GGA.A
AP004601.1/22341-22165    ...AGGAUGACAACGAUG..........AUAGUUGGU.GGAAGG.GUU.G
AF269374.1/1074-899       ...AAGUCGUAUGGGACA.....UGUGUUGAAUAAGU.GAAAGG.UAA.U
AF306669.1/1019-1194      ...UUACUGUCUGCUAAC.........AGCUAAAUUU.GAAAGG.GUG.C
AC078832.7/19455-19280    UU.AUGGUACAUAAGUUG...........-AACAAGU.GAAAGG.UAA.A
AE016747.1/182196-182375  ...UGUCUGCUAACAAUU...........AUAGAGUU.AAAAGG.GUG.A
AE007843.1/1920-1745      ...GAGACAAGCACUAUG..........AAGCAGUUU.AAAAGG.AAA.U
AE007576.1/1562-1747      ...UGGCAAACUUAGAUG...........--AACGGU.AAAAGGGGCU.U
AE007856.1/5090-5262      ...AGCUGGCAAGCUUUG..........AGGGAUAAA.GAAAGG.AAU.U
AP003189.2/159236-159062  ...GAGGUAAGCACAUUG..........AAGCAAAGU.GAAAGG.AUG.A
AP003187.2/139222-139393  ...UAGCUGACAA----G....UGUUUUAUGUAUGAU.GAAAGG.GAU.U
AP003194.2/187997-187828  ...AGUUAAGUAGCGUAG..........AAGUUUUAG.GAAAGG.GAU.U
AE015937.1/285886-286061  ...GAUAAAAGCAAGAUG..........AUGUACAGU.GAAAGG.AAA.U
AE013039.1/9145-9323      ...GUGUUAAGGAGAAGAACCUCCAAUACUCGCUGAA.-GAAGG.UUU.G
AE013149.1/9167-9356      ...UGUUAAGGGCCGAUG..........AAGGUGUGU.GAAAGGGGUG.-
AE015829.1/4454-4280      ...GCACAAACUCCAGCG..........AUGAUUGAU.GAGGGA.GAU.U
AE015545.1/1265-1436      ...AGGGUGAUGCCGCAG..........AUGUACAAG.GAAAGG.AGU.C
U00006.1/98763-98567      ...GGAGCCAGUCC--UG.........UGAUAACACCUGAGGGG.GUG.C
U32832.1/9495-9319        ...GAGUGGAUAACGAAG..........AAGAAAAAA.GAAAGG.AAU.A
AE006126.1/222-48         ...GAGUGGAUAACGAAG..........AGGAAAAAG.GAAAGG.AGU.G
AE004127.1/7715-7538      ...GCCUCAACUCCAAUA..........CAGAACAUU.CAGGGG.GAG.U
AE004193.1/5679-5861      ...GGGGUGAUGCCAAUG..........AAUUGUGGA.AAAAGG.CGU.U
AE004361.1/7554-7382      ...AGGUUGACCCCGAUG..........AUGACUGGU.UAAAGG.GUA.C
AE016806.1/278821-278642  ...GGGGUGAUGCCAAUG..........AAUAAUAGU.GAAAGGUAUC.C
AE001799.1/20444-20268    ...AUCAGGGGAGGAAUC.........GGGGACGGCU.GAAAGG.CGA.G

M93419.1/332-511          UUCGCCGAAGUGAAGAAAAA....CUCA.UUUUUUUCUU.UGCUGGUCCU
AP001517.1/215539-215348  UUCGCCGAAGUGCAGAUCGGGG..CUCA.UUCCCAUUUG.CGCUGGACCU
Z75208.1/54883-55062      GUCGCCGAAGCAAAUAAAACC...CCAU.CGGUAUUAUU.UGCUGGCCGU
AP001518.1/272531-272358  CUCGCCGAAGCG-GAAGAUGA...GUCA.AGCGUCUUCU.UGCUGGGGUU
AP001513.1/19957-19775    UUUGCCGAAGCUGGAAGAAU....CUCA..UGUUCUGAA.GGCUGGUUCU
AP004598.1/253855-254037  UCUGCCGAAGCGAGUGAAAUA...CUCA.UUCAUUAACU.CGUUGGUGCU
AP004601.1/22341-22165    UUUGCCGAAGCA-UAAUAAGG...GUCA.GACUUAUUAU.UGCUGGUACA
AF269374.1/1074-899       AAUGCCGAAAUGAUGUUAUUU...CCAU.AAAUUAGCAU.UGUUGGGACA
AF306669.1/1019-1194      GAUGCCGAAGCA-AUUAUAAU...AGCA..GUUAUAAUU.UGUUGGACUU
AC078832.7/19455-19280    GAUGCCGAAAUAGAUAUAAAC...CAUA..AAUUAUAUC.UAUUGGGACA
AE016747.1/182196-182375  GAUGCCGAAAUGAUUCAUAAU...AGCA..GUUAUGAAU.CGUUGGACUU
AE007843.1/1920-1745      UUUGCCGAAGCG-UAUAGCUAAUGCUUU.AAUGCUGUAC.UGCUGGGUUU
AE007576.1/1562-1747      UUAGCCGAAGCAUUUAGAUU....GGCA...GAUUUAUU.UGCUGGCUUU
AE007856.1/5090-5262      GCAGCCGAAGAAGGAUUUCC....GGCA...GGAACUUU.UUCUGGUUUU
AP003189.2/159236-159062  AUCGCCGAAACCAUUAGAAGA...GGCUUUAAUUCUAUUAGGUUGGGGUU
AP003187.2/139222-139393  AUGGCCGAAGAGAUAUUAAU....GGUG...AUUAAUAU.UUCUGGGUAU
AP003194.2/187997-187828  AUCGCCGAAGUUUUUGGCUAAUA.CUUU..AAGGCUAAA.UGCUGGGGUU
AE015937.1/285886-286061  AUCGCCGAAGC-AUGCAGUUAAAGCUUU.GAUACUGUAU.GACUGGUCUU
AE013039.1/9145-9323      GCUGCCGAAAGGGUGAGCUUG...UUCU..UGAGCUCAU.CCUUGGUGGU
AE013149.1/9167-9356      CCCGCCGAAGC-GCGUAAACUUC.CUUA.AGGUUUACGC.AGCUGGGCCU
AE015829.1/4454-4280      AGCGCCGAGGCAUAGAUGUGGU..UGCU..GCAUGUUUA.UGUCGGUCGC
AE015545.1/1265-1436      AGCGCCGAAGUAGCCAGGUC....AUCA...AACCGAGC.UGCUGGUUUU
U00006.1/98763-98567      AUCGCCGAGGUGAUUGAACGGCU.GGCC..ACGUUCA-U.CAUCGGCUAC
U32832.1/9495-9319        GUUGCCGAAAUCAAAUAAAA....GUCG...UUUUGUUU.GGUUGGUGGC
AE006126.1/222-48         ACCGCCGAAAUCAAUUGAAA....GUCA...UUUUGAUU.GGUUGGUGGC
AE004127.1/7715-7538      AGUGCCGAGGUGAAUCAAAGU...UGUG..GCUUUGGUU.UAUCGGUUGA
AE004193.1/5679-5861      GCCGCCGAAGUCAACUUGCCC...AUCA..ACGC-AGUU.GGCUGGGGUU
AE004361.1/7554-7382      AGCGCCGAAGUGAUCGUUGC....GUCA...UCAACGUU.CGCUGGGCCA
AE016806.1/278821-278642  AUUGCCGAAGUGAAUUGCAU....AUCA...AAGCAGUU.UGCUGGGGUU
AE001799.1/20444-20268    GGCGCCGAAGG-GUGCAGAGUUC.CUCC.CGCUCUGCAU.GCCUGGGGGU

M93419.1/332-511          G.CAUU..UAAGA-GAUGCCGGAUUGUCAAGGCGG..UGC..........
AP001517.1/215539-215348  A.UGUU..GAAUA-AGCAUAGGGCUGUCACAACA...CUA........GC
Z75208.1/54883-55062      G.CAUU..GAAUA-AAUGUAAGGCUGUCAAGAAA...UCA..........
AP001518.1/272531-272358  G.CAUU..GAAUA-AAUGUAACACUGUCACAGCA...GAU..........
AP001513.1/19957-19775    G.UAUU..AAAUA-AAUACAGAACUGUCAUAUAGCG.GAU..........
AP004598.1/253855-254037  G.CUAUU.GAACAAAUAACAGUGCUGUCAUAUAGG..AGA..........
AP004601.1/22341-22165    U.CUUU..GAAUA-AAAGAUGCACUGUCAUGCAAA..AUU..........
AF269374.1/1074-899       A.CUUUC.GAAUA-GAAGUUGUACUGUCACU--....UUA..........
AF306669.1/1019-1194      U.UUGGU.UAAGA-GCUGAGAGUUUGUCAUUAUU...UAA..........
AC078832.7/19455-19280    G.UUUUC.GAAUA-GGAACUGUACUGUCACA--....GAA..........
AE016747.1/182196-182375  AAUGGU..UAAGA-GCUAUAAGUUUGUCAUUAUU...AUU..........
AE007843.1/1920-1745      G.UAUA..AAAUA-UGUGCAAAACUGUCACAAAG...UAU..........
AE007576.1/1562-1747      U.CAUA..CAACA-UAUGAAUGGCUGUCACUUUA...UUA.......GUU
AE007856.1/5090-5262      G.UAUA..AAAUA-UAUGCAGAACUGUCACUAUUC..UUU..........
AP003189.2/159236-159062  G.CAUA..GAAUA-UAUGUAACACUGUCACAAAU...UAU..........
AP003187.2/139222-139393  A.UGUA..UAAUA-UGCAUAUAACUGUCACUUUG...AAA..........
AP003194.2/187997-187828  G.UAUA..GAAUA-UAUACAACACUGUCACA--....AAA..........
AE015937.1/285886-286061  A.UUUA..AAAUA-UGAAUAAGAUUGUCACAAAA...UGA..........
AE013039.1/9145-9323      A.AAC-A.CAAA.--GUUUACCACUGUCAUGGGA...CCU..........
AE013149.1/9167-9356      A.UGCC..GAACA-GGUAUAGGACUGUCACUGAAG..GCU..........
AE015829.1/4454-4280      U.UAGGCUGAAU.-CCU-AACGAUUGUCACCUG....UAA..........
AE015545.1/1265-1436      G.CAUC..AAAUA-GGUGCAAGACUGCCAUAGUC...AUC..........
U00006.1/98763-98567      A.GGGGCUGAAU.-CCCCUG-GGUUGUCACCAGAAGCGUUCGCAGUCGGG
U32832.1/9495-9319        G.UGCUC.GAAA.-GGGGCGACACUGUCAUAGUU...UUU..........
AE006126.1/222-48         G.UAUUC.GAAA.-GGAACGUCAUUGUCAUAGUC...UUU..........
AE004127.1/7715-7538      A.CGGGCUGAAU.-CCC-UUCAACUGUCAUCAGCUC.GAA..........
AE004193.1/5679-5861      A.CAUU..CAAUA-GGUGUAACACUGCCAUAGUC...UAU.........A
AE004361.1/7554-7382      G.CAUU..GAACA-AAUGCCGGACUGCCAUAGUG...UGU..........
AE016806.1/278821-278642  G.CAUCC.GAAA.-GGAACAACACUGCCAUAGUA...UUU..........
AE001799.1/20444-20268    A.UGGG..GAAUA-CCCAUACCACUGUCACGGAGG..UCU..........

M93419.1/332-511          .........CGCCUUGGAGAGCUAUCUCACUG
AP001517.1/215539-215348  CCCAACUAGUGCUGUGGAGAACUAUCUCACGU
Z75208.1/54883-55062      ........UUUUCUUGGAGGGCUAUCUCGUUG
AP001518.1/272531-272358  .........UGCUGUGGAGAACUACUAACGUU
AP001513.1/19957-19775    .....GUUGCUAUAUGGAGGGCUAUCUCACGC
AP004598.1/253855-254037  .........CUAUAUGGAGGGCUAUCGAGCUG
AP004601.1/22341-22165    .......AAGUGCAUGGAGAACUACUGAUCGA
AF269374.1/1074-899       ..........--UGUGAUGUGCUACCUUAUAU
AF306669.1/1019-1194      ........AAAUAAUGGAGUGCAUCACUUGUA
AC078832.7/19455-19280    ..........--UGUGAUGUGCUACCUUAUAU
AE016747.1/182196-182375  ........AAAUAAUGGAGUGCAUCACUUGUA
AE007843.1/1920-1745      .........AAUUGUGGAGAACUAUCAUUGGU
AE007576.1/1562-1747      AGUUAUUAGGUAAGUGGAGCGCUACAAGGUAC
AE007856.1/5090-5262      .........UAUAGUGGAGAGCUACAAGGUGC
AP003189.2/159236-159062  ..........UUUGUGGUGUGCUAUCAUGAAA
AP003187.2/139222-139393  ..........AAAGUGGAGUGCUACAAGGUAC
AP003194.2/187997-187828  ..........--UGUGGAGAGCUAUCAUCUUA
AE015937.1/285886-286061  .........AUUUGUGGAGAGCUAUCAUUCAA
AE013039.1/9145-9323      ..........CCCAUGAAGCGCUAUUUAUGCA
AE013149.1/9167-9356      CCCCAGGCCUUCAGUGGAGAGCUAUCUCGCUA
AE015829.1/4454-4280      ..........UUGGUGGAGAGCUUCUGGUGAC
AE015545.1/1265-1436      .........CACUAUGGAGCGCUACCUGAAGG
U00006.1/98763-98567      CGUUUCGCAAGUGGUGGAGCACUUCUGGGUGA
U32832.1/9495-9319        ...CUGAUUAACUAUGGAGUGCUACGGUUGUU
AE006126.1/222-48         .....UUUAAACUAUGGAGCGCUACUGGUUGG
AE004127.1/7715-7538      .........UCUGAUGAAGAGCUUCUGAGGGA
AE004193.1/5679-5861      UUGUUGUUAAACUAUGGAGCGCUACUGUAGGG
AE004361.1/7554-7382      ........UGUCUAUGGAGCGCUACCUUGAAG
AE016806.1/278821-278642  ..AAUGUAUAACUAUGGAGCGCUACUGUAGGU
AE001799.1/20444-20268    .........CUCCGUGGAGAGCCGAUCGGGUC
//
