# Supplementary material for: A comparison of RNA folding measures
Source: BMC Bioinformatics. 2005 Oct 3;6:241. doi: 10.1186/1471-2105-6-241 (PMC1274297; doi:10.1186/1471-2105-6-241)
Supplement: Additional File 1 — Data sets. This zip-file contains all the sequences we have used for this study. [file 1471-2105-6-241-S1.zip › datasets/riboswitch/s_box.rfam.filt80.stock]

# STOCKHOLM 1.0

AL939119.1/177986-178133  CGCUCAUCCAGAG.GGGCAGAGGGAU.ACGG.CCCGAUGAAGCCC.CGGC
AE012834.1/3852-3958      CUAUCAUCCAGAA.AGGCGGAGGGA..CUGG.CCCUGCGAAGCCU.UGGC
AP001512.1/200657-200766  UUCUUAUCCAGAG.AGGUGGAGGGA..ACGG.CCCGAAGAAACCU.CAGC
U52812.1/691-829          CUCUUAUCCCGAGCUGGCGGAGGGA..CAGG.CCCUAUGAAGCC..CAGC
AJ000974.1/281-386        AACUUAUCAAGAG.CGGCUGAGGGA..CUGG.ACCUAUGAAGCC..CGGC
AP001518.1/300422-300310  CUCUUAUCAUGAG.AGGUGGAGGGA..CUGG.CCCGAUGAAGCC..CAGC
AP001518.1/137068-136956  CUCUUAUCCAGAGUUGGUGGAGGGA..CAGG.CCCGAAGAAACCC.CAGC
AF027868.1/5245-5154      UUUCUAUCCAGAG.AGGUGGAGGGA..CUGG.CCCUAUGAAACCU.CGGC
AP001510.1/12492-12388    UUCUUAUCCAGAG.UGGUGGAGGGA..CUGG.CCCUGUGAAGCC..CGGC
AJ002571.1/38016-37861    CUCUUAUCGAGAGUUGGGCGAGGGA..UUGG.CCUUUUGACCCCAACAGC
AP001511.1/149016-149129  GACUUAUCGAGAG.AGGCAGAGGGA..CUGA.CCCGAUGAUGCC..CGGC
Z99110.2/47875-47995      UUCUUAUCGUGAG.AGGUGGAGGGA..CUGG.CCCUUAGAAACCU.CAGC
Z99111.2/15242-15342      UUCUUAUCAAGAGCAGGCAGAGGGA..CGAG.CCCGAUGAAGCC..CGGC
Z99123.2/187154-187260    ACCUUAUCAAGAG.AGGUGGAGGGA..CUGG.CCCUAUGAUACC..CGGC
Z99109.2/169069-168952    UUCUUAUCAAGAG.AAGCAGAGGGA..CUGG.CCCGACGAAGCUU.CAGC
Z99120.2/150201-150095    CUCUUAUCAAGAG.AGGUGGAGGGA..AGUG.CCCUAUGAAGCC..CGGC
AP004600.1/266413-266303  CUCUUAUUCAGAGUUGGUGGAGGGA..CAGA.CCCGAUGAAGCC..CAGC
AP004601.1/38307-38208    CUCUUAUCUAGAG.CGGUGGAGGGA..CUGG.CCCUUUGAAACCG.CGGC
AP004596.1/197999-197893  UUCUUAUCCAGAG.AGGUGGAGGGA..CUGG.CCCAAGGAAGCCU.CGGC
AP004604.1/167020-166901  CUCUUAUUGAGAG.UGGCUGAGGGA..CUGG.CCCUGUGACGCC..CGGC
AP004595.1/126926-127031  GACUUAUCAAGAG.AGAUGGAGGGA..UUGG.CCCGAUGAAGUCU.CAGC
AP004603.1/200738-200630  AUCUUAUCCUGAG.AGGUGGAGGGAA.AUGG.CCCAAAGAAGCCU.CGGC
AP004603.1/162173-162282  CUCUUAUCAAGAG.UGGUGGAGGGAA.UAGG.CCCUGCGAAGCC..CGGC
AL596165.1/180914-180814  UUCUUAUCACGAA.AGGUGGAGGGA..CUGG.CCCUUUGAAGCCU.UAGC
AL596170.1/192-86         CUCUUAUUAUGAG.UGGUAGAGGGA..CUGG.CCCGUUGAAACC..CAGC
AL596172.1/176254-176136  AUCUUAUCCAGAG.UGGUGGAGGGA..AAUG.CCCUGUGAAACC..CAGC
AL596164.1/95936-95817    CUCUUAUCGAGAG.CGGCAGAGGGA..CUGG.CCCGAUGAAGCC..CGGC
AL596169.1/221462-221354  CUCUUAUCCAGAG.CGGUAGAGGGA..CUGA.CCCUUUGAAGCC..CAGC
AL591973.1/137133-137235  UUCUUAUCAAGAG.UGGUGGAGGGA.AUCGG.CCCAGUGAAACC..CAGC
U36379.1/1-106            AUCCU.....GAG.UGGUGGAGGGAC.AUGGACCCAAUGAAACC..CAGC
AF269983.1/571-671        ACCUUAUUUUGAG.AAGCUGAGGGAU.UUGG.CCCAUAGAAGCUU.CAGC
AP004829.1/296359-296264  CACUUAUCUAGAG.AGGUGGAGGGA..CUGG.CCCUAUGAAGCCU.CGGC
AE007783.1/7014-6904      CUCUUAUCAAGAG.AGGUGGAGGGAA.AGGG.CCCGUUGAAACC..CGGC
AE007776.1/3380-3272      GUCUUAUCAAGAG.AGGUGGAGGGA..CUGG.CCCUAUGAAACC..CAAC
AB090330.1/380-279        UACUUAUCAAGAG.CGGUGGAGGGA..CUGG.CCCUAUGAAGCC..CAGC
AE007608.1/12720-12617    UCCUUAUCAAGAG.AAACGGAGGGA..CUGG.CCCAAUGAUGUUU.CAGC
AE007554.1/96-198         UUCUUAUCAAGAG.UGACGGAGGGA..UAGG.CCCUAUGAAGUC..CGGC
AE007691.1/7901-8001      UUCUUAUCAAGA..AGGUGGAGGGA..CUGG.CCCUAUGAAGCC..UGAC
AP003193.2/95783-95678    CUCUUAUCCAGAG.AGGUGGAGGGAAAAAGG.CCCUAUGAAACC..CGGC
AP003193.2/260931-260768  AUCUUAUCAAGAG.AGGUGGAGGGA..CUGG.CCCUGUGAAACC..CAGC
AE013020.1/702-811        CUCUUAUCAAGAG.AGGUGGAGGGAA.AGAG.CCCGAUGAAACC..CGGC
AE013162.1/3974-3865      CUCUUAUCAAGAG.UGGUGGAGGGA..CUGG.CCCGAUGAAACC..CGGC
AE010577.1/3358-3260      UAACCAUCCAGAG.AAACGGAGGGA..CUGG.CCCAAUGAUGUUU.CAGC
AE010547.1/5644-5538      AAACCAUCAAGAG.AGAUUGAGGGA..CAGG.CCCGUUGAGAUCU.CAGC

AL939119.1/177986-178133  AACCCUCCAGUCGGUUCUUGUCACACGGACGUGGCGAGGCUCCCGG....
AE012834.1/3852-3958      AACCUUCAUUCCA.....................................
AP001512.1/200657-200766  AACCAGCCACGAUCC...................................
U52812.1/691-829          AACCGGUUUCUCUGUUAUUUAUUAUGUUCAAUUGAGUGAG..........
AJ000974.1/281-386        AACCUGCAUAG.......................................
AP001518.1/300422-300310  AACCGCCAAGCAGCAAAUCGC.............................
AP001518.1/137068-136956  AACCAACACCUGUUAAACA...............................
AF027868.1/5245-5154      AACA....UU........................................
AP001510.1/12492-12388    AACCUCUUUUUU......................................
AJ002571.1/38016-37861    AACCGACCGUAAUACCAUUGUGAAAUGGGGCGCACUGCUUUUCGCGCCGA
AP001511.1/149016-149129  AACCCGUUUGUUAGCCAAG...............................
Z99110.2/47875-47995      AACCGGCUUGUUUUGCAUUUGCAA..........................
Z99111.2/15242-15342      AACCGACUUAU.......................................
Z99123.2/187154-187260    AACCGCUGUUUCA.....................................
Z99109.2/169069-168952    AACCGGUGUAAUGGCGAUCAGCC...........................
Z99120.2/150201-150095    AACCAUCAACACU.....................................
AP004600.1/266413-266303  AACCAUCACUACU.....................................
AP004601.1/38307-38208    AACCUUCAUAAUUA....................................
AP004596.1/197999-197893  AACAGACUUAUUUGAU..................................
AP004604.1/167020-166901  AACCGUUCAUCGUAAUUCCAGUG...........................
AP004595.1/126926-127031  AACCAGCCUAGA......................................
AP004603.1/200738-200630  AACAGGUUCUAGC.....................................
AP004603.1/162173-162282  AACCUGUAGCAAUUGC..................................
AL596165.1/180914-180814  AACCGGAAUUU.......................................
AL596170.1/192-86         AACCUUUCAAUUCG....................................
AL596172.1/176254-176136  AACCUAAACAAUAAUUCAUUAU............................
AL596164.1/95936-95817    AACCUAACUUUAUUUAAGCGU.............................
AL596169.1/221462-221354  AACCUACACAUAU.....................................
AL591973.1/137133-137235  AGCGGAGCGC........................................
U36379.1/1-106            AACCUCUUUUUUAU....................................
AF269983.1/571-671        AACCGACUUUA.......................................
AP004829.1/296359-296264  AACA....UCU.......................................
AE007783.1/7014-6904      AACCGAUGUAUUAAUUUAAG..............................
AE007776.1/3380-3272      AACCAGCAUUUUUUAAUU................................
AB090330.1/380-279        AACCUAUAUGAAAA....................................
AE007608.1/12720-12617    AACCAAGGUUUU......................................
AE007554.1/96-198         AACAUCCAAUUAU.....................................
AE007691.1/7901-8001      AACCGGCA..........................................
AP003193.2/95783-95678    AACCAGUGAGAA......................................
AP003193.2/260931-260768  AACCGGUAAUUCUUUGCGGUUAAAACAAUGCUGAUUUUAAAAUAAAAAAA
AE013020.1/702-811        AACCUGUCCUUUU.....................................
AE013162.1/3974-3865      AACCGGCACGUA......................................
AE010577.1/3358-3260      AACCUACUUA........................................
AE010547.1/5644-5538      AACCUACGUAA.......................................

AL939119.1/177986-178133  .........................CUAGGGAA..GGUGCCAAAUC..CG
AE012834.1/3852-3958      .........................CAUGAGC...GGUGCCAAAUC..CA
AP001512.1/200657-200766  .........................UGUGGUCA..GGUGCUAAUUC..CU
U52812.1/691-829          .........................ACAACCAA..GGUGCUAACCUG.UU
AJ000974.1/281-386        .........................UUUGUAA...GGUGCUACUUC..CA
AP001518.1/300422-300310  .........................UUGGAAAA..GGUGCUAAUUC..CU
AP001518.1/137068-136956  .........................AAGGUGAAAAGGUGCUAA..C..CU
AF027868.1/5245-5154      ..........................AU.......UGUGCCAAUUC..CA
AP001510.1/12492-12388    .........................UAAAGAA...GGUGCCAAUUC..CA
AJ002571.1/38016-37861    GACUGAUGUCUCA............UAAGGCAC..GGUGCUAAUUC..CA
AP001511.1/149016-149129  .........................CAAACGAA..GGUGCUAAUUU..CA
Z99110.2/47875-47995      .........................AGCGCCAA..GGUGCUAAAUC..CA
Z99111.2/15242-15342      .........................AAAG.CAC..GGUGCUAAUUC..UU
Z99123.2/187154-187260    .........................AACAGAAU..GGUGCUAAAUC..CU
Z99109.2/169069-168952    .........................AUGACCAA..GGUGCUAAAUC..CA
Z99120.2/150201-150095    .........................GUUGAAAU..GGUGCCAAUUC..AC
AP004600.1/266413-266303  .........................GGUGAAAA..GGUGCUAAUCUG.AU
AP004601.1/38307-38208    .........................AAUGAAA...GGUGCCAAUUC..CU
AP004596.1/197999-197893  .........................UAAGUAC...UGUGCCAAUUC..CA
AP004604.1/167020-166901  .........................AUGAAUA...GGUGCUAAAUC..CU
AP004595.1/126926-127031  .........................UAAGGUAU..GGUGCUAAUUC..CA
AP004603.1/200738-200630  .........................UUGAAUAC..UGUGCCAAAUC..CA
AP004603.1/162173-162282  .........................UAUUGAAA..GGUGCUAAAUC..CU
AL596165.1/180914-180814  .........................AUUUUCAC..GGUGCUAAUUC..CA
AL596170.1/192-86         .........................UUGAAAA...GGUGCUAAAUC..CU
AL596172.1/176254-176136  .........................GUGUUUAA..GGUGCUAAGUC..AU
AL596164.1/95936-95817    .........................AAAGUGAA..GGUGCUAAUUC..CA
AL596169.1/221462-221354  .........................AAGUGAAA..GGUGCUAAUCUG.UU
AL591973.1/137133-137235  .........................AAGUUC....UAUGCUAAUUCC.GA
U36379.1/1-106            .........................AAAAGAAA..GGUGCCAAACCGUUU
AF269983.1/571-671        .........................AAUAGCAC..GGUGCUAAUAC..CA
AP004829.1/296359-296264  .........................CGA...A...UGUGCCAAUUC..CA
AE007783.1/7014-6904      .........................UACAUAAU..GGUGCCAAUUC..CU
AE007776.1/3380-3272      .........................AGAUGUAU..GGUGUUAAUUC..CU
AB090330.1/380-279        .........................UAUAUAA...GGUGCUAAAUC..CU
AE007608.1/12720-12617    .........................AUACUUAU..GGUGCUAAUUC..CA
AE007554.1/96-198         .........................UUUGGAGA..UGUGCUAAUUC..CU
AE007691.1/7901-8001      .........................AAUGUAC...GGUGUUAAUUC..CU
AP003193.2/95783-95678    .........................AUCACUAC..GGUGCCAAUUC..CG
AP003193.2/260931-260768  UCAGUAGUAAUUUCCUAUGCAAAGAUUUAUAGC..GGUGCUAAAUC..CU
AE013020.1/702-811        .........................AAGGAUAA..GGUGCCAAUUC..UC
AE013162.1/3974-3865      .........................AGUGCUU...GGUGCCAAUUC..CU
AE010577.1/3358-3260      .........................AAUGUGU...GGUGCUAAUUC..CA
AE010547.1/5644-5538      .........................AAUGUGU...GGUGCUAAUUC..CU

AL939119.1/177986-178133  UCUCACGGCG.AGAUGCGUCGUGAGGAAGAUGAGGA
AE012834.1/3852-3958      UCCCGGAG...GAAA....UCCGGGAAAGAUGAUGU
AP001512.1/200657-200766  GCAAGCA....UUAU...UUGCUUGAGAGAUAAGAG
U52812.1/691-829          GCAAGGUU...GUAU.GAUUCCUUGAGCGAUAAGAG
AJ000974.1/281-386        GCAAAAUG...AAUU..CCAUUUUGAAAGAUAAGGG
AP001518.1/300422-300310  GCAAAGC.....GAU....GCUUUGAGAGAUGAGAG
AP001518.1/137068-136956  GCAAGGC.....GUU....GCCUUGAAAGAUAAGAG
AF027868.1/5245-5154      GCAAGC.....GCUA.....GCUUGAAAGAUAGGAA
AP001510.1/12492-12388    GCAGAACA...UGAU....GUUCUGAAAGAUAAGAA
AJ002571.1/38016-37861    UCAGAU......UGU.....GUCUGAGAGAUGAGAG
AP001511.1/149016-149129  GCAGAAUG...AUUU...CAUUCUGGAAGAUAAGCG
Z99110.2/47875-47995      GCAAGCGU...UUUU..UAUGCUUGGAAGAUAAGAA
Z99111.2/15242-15342      GCAGCU......AGC.....GGCUGAGAGAUAAGAU
Z99123.2/187154-187260    UAAGAACA...UUGC....GUUCUUGCAGAUGAGGC
Z99109.2/169069-168952    GCAAGCUC...GAAC....AGCUUGGAAGAUAAGAA
Z99120.2/150201-150095    ACGAAGC....GUUC...AGCUUUGAAAGAUGAGAG
AP004600.1/266413-266303  GCAAGGA....UAAU.AGUUCCUUGAACAAUAAGAG
AP004601.1/38307-38208    GCAG........AAA.......AUGAAAGAUGAGAG
AP004596.1/197999-197893  GUAGCG.....UAAU.....UGCUAGAAGAUGAGAA
AP004604.1/167020-166901  GCAAAAUAC..GGAC.AGUAUUUUGAGAAAUAAGAG
AP004595.1/126926-127031  AUAGGCU....UACA....AGCCUUAAAGAUAAGAA
AP004603.1/200738-200630  UCAAGUAU...UCUA....UGCUUGGUAGAUAAGAG
AP004603.1/162173-162282  ACAGACU....UCAU....CGUCUGGAAGAUAAGAG
AL596165.1/180914-180814  GCAGUA......UA......UUCUGAAAGAUAAGUC
AL596170.1/192-86         GCGAAGUG...UGAU....GCUUCGAGAGAUAAGAG
AL596172.1/176254-176136  GCAGAACAAC.GAUU...UGUUCUGAAAGAUGAGAA
AL596164.1/95936-95817    GCAAAAUGGU.GUAU.UCCGUUUUGGUAGAUAAGAG
AL596169.1/221462-221354  GCAGGAGUA..AUAU....CUCCUGAACGAUGAGAG
AL591973.1/137133-137235  UCAGAAG....UAAU....AUUCUGGCAGAUAAGUA
U36379.1/1-106            GCAGACA....AAUA....GGUCUGAACGAUAAGAG
AF269983.1/571-671        ACGAG......CAA.......CUCGAAUGAUAAGUA
AP004829.1/296359-296264  GUAACCG.....UAA....UGGUUUGAAGAUAAGCA
AE007783.1/7014-6904      GCAGAA.....UUA......UUCUGCAAGAUAAGAG
AE007776.1/3380-3272      GCAAAG.....UUAA.....UUUUGAGAGAUAAGAG
AB090330.1/380-279        GCAGCA......UA......AGCUGAGAGAUGAGGA
AE007608.1/12720-12617    GCAGGA.....UAUU.....UUCUGAAAGAUGAGGA
AE007554.1/96-198         ACAGGU.....UUA......UCCUGAGAGAUGAGAA
AE007691.1/7901-8001      GCAAAACU...UAUU...UGUUUUGAAAGAUAAGAA
AP003193.2/95783-95678    GUAAAGA.....AAU....UCUUUACAAGAUGAGAG
AP003193.2/260931-260768  GCGGUA......GA......AACUGAGAGAUAAGAA
AE013020.1/702-811        UCAGAAGA...UUUU..UUCUUCUGAAAGAUGAGGG
AE013162.1/3974-3865      GCAGGUUGGGGUUAC..CCAGCCUGAGAGAUGAGAG
AE010577.1/3358-3260      GAGAGA......UG......GAGAGGAAAAUUGAAA
AE010547.1/5644-5538      GAUAGAUG...GAAA..AGAUUAUAAUACAUCUCUC
//
