# Supplementary material for: A comparison of RNA folding measures
Source: BMC Bioinformatics. 2005 Oct 3;6:241. doi: 10.1186/1471-2105-6-241 (PMC1274297; doi:10.1186/1471-2105-6-241)
Supplement: Additional File 1 — Data sets. This zip-file contains all the sequences we have used for this study. [file 1471-2105-6-241-S1.zip › datasets/RNase/MRP.rfam.filt80.stock]

# STOCKHOLM 1.0

AY090593.1/1-262    ..................................................
AY090596.1/15-361   AUCGUCACUGAUCGAAGCUUACAUAA..GGAACGGAU..........UUU
AY090594.1/1-274    ...........................AGGAGUG.............UUU
AY090595.1/1-266    ..................................................
AY090598.1/1-305    AUCGUCACUAAUCGAAGCUUACAAAAAUGGAGUAAAGGAA.......UUU
AY090603.1/1-258    AUCGUCACUGAUCGAAGCUUACAAAA..GGAUUCC............CUC
AY090597.1/1-294    ..................................................
AY090600.1/1-345    AUCGUCACUGAUCGAAGCUUACAAAAUUGGAGUUCUCAUUUCAUUC.AUU
AY090607.1/1-224    ..................................................
AY090599.1/1-215    ..................................................
AY090602.1/17-309   AUCGUCACUUAUCGAAGCUUACACAAA..GAGUCU............AUU
AY090608.1/17-303   AUCGUCACUGUUCGAAGCUUGCAAAACUGGAGUG............GUUC
AY090609.1/1-272    AUCGUCAAUUUUCGAAGCCUGCAAAA..GGGAUGGG...........UAC
D30745.1/2851-3096  ACCUGA.AG..UCUAGGCAACGUAC....GGGAGA............CGU
L22578.1/716-963    GCCUGU.UU..CCUAGGCUACAUAC....GGAGGA............CUA
M29916.1/758-993    GCCUGU.AU..CCUAGGCUACACAC....UGAGGA............CUC
J03151.1/859-1101   GCCUGU.UU..CCUAGGCUACAUAC....GAGGGA............CAU

AY090593.1/1-262    ..................................................
AY090596.1/15-361   .............AUCUGUUCAAUUGAAAUGAUAUCAUUUCUAUAGCUUU
AY090594.1/1-274    ................UACUC........AAGUAU..........GCUUU
AY090595.1/1-266    .......UUUAAUUAACCUUC........AUAUCU..........GCUUC
AY090598.1/1-305    .........UUCUUCUUACUC.....AAUAUUAAU..........GCUUU
AY090603.1/1-258    A..............GGAAUC........ACCAAU..........GCUUU
AY090597.1/1-294    .................................AU..........GCUCU
AY090600.1/1-345    .GAAUGAAAUGAACUGAACUC......AUCACUAU..........GCUUU
AY090607.1/1-224    ..................................................
AY090599.1/1-215    ..................................................
AY090602.1/17-309   ...............AGAUUC.......AAAUUAU..........GCUUU
AY090608.1/17-303   AUA.............CACUC.......AAUCAAU..........GCUUU
AY090609.1/1-272    C.............CCCAUUC.....AAAUAAUAU..........GCUUU
D30745.1/2851-3096  A..............GUUCUU....CAAUCACAUGAC........GCCUA
L22578.1/716-963    ...............GUUCCU.........UGUUUGC........GCCUA
M29916.1/758-993    U..............GUUCCU.......CCCCUUUCC........GCCUA
J03151.1/859-1101   ...............GUUCCU......UAUCCUUUC.........GCCUA

AY090593.1/1-262    .................GACCUG.GUCG.UAUGCGGAAAACGUAAUGAGA
AY090596.1/15-361   GGGUA.GAAAGUCUCC.GACCAG.UCCG.UAAGCGGAAA.CGUAAUGAGA
AY090594.1/1-274    GGGUU.GAAAGUCUCC.CACCUG.UCAA.UGUGCGGAAA.CGUAGUGAGA
AY090595.1/1-266    GGGUC.GAAAGUCUCC.CACCUG.GUCG.UAUGCGGAAAACGUAAUGAGA
AY090598.1/1-305    GGGUU.GAAAGUCUCC.CACCAA.UUCA.UAUGCGGAAAACGUAAUGAGA
AY090603.1/1-258    GGGUU.GAAAGUCUCC.CACCUG.GCCG.UAUGCGGAAAACGCAAUGAGA
AY090597.1/1-294    GGGCAUGAAAGUCUCC.CACCUG.ACCG.UAUGCGGAAAACGCAGUGAGA
AY090600.1/1-345    GGGUU.GAAAGUCUCC.CACCAG.GUCA.UAUGCGGAAAACGUAAUAAGA
AY090607.1/1-224    .................GACCUG.AUCG.UAUGCGGAAAACGUAAUGAGA
AY090599.1/1-215    .................CACCAA.UUCA.UAUGCGGAAAACGUAAUAAGA
AY090602.1/17-309   GGGCU.GAAAGUCUCC.CACCUG.UUCA.UAUGCGGAAAACGUAAUGAGA
AY090608.1/17-303   GGGUA.GAAAGUCUCC.GACCAG.ACCG.UAUGCGGAAAACGUAAUGAGA
AY090609.1/1-272    GGGAU.GAAAGUCUCC.GACCUG.ACAA.CUUGCGGAAAACGCAAUGAGA
D30745.1/2851-3096  GG...GGAAAGUCCCCGGAUCUCGGGUAGAAAGUGCC.....GUGCGCUA
L22578.1/716-963    GG...GGAAAGUCCCCGGACCGUGGGCAGAGAGUGCC.....ACGUGC..
M29916.1/758-993    GG...GGAAAGUCCCCGGACCUCGGGCAGAGAGUGCC.....ACGUGC..
J03151.1/859-1101   GG...GGAAAGUCCCCGGACCACGGGCAGAGAGUGCC.....GCGUG...

AY090593.1/1-262    UUUAAAAAUUU.AUA..AAAUUGUUUAAAUAGACUCAUUA...AUUG..U
AY090596.1/15-361   UUUAAAAACU.UUUCA...AAUGUUUAAAUCAACUCAUUA...AUCG..U
AY090594.1/1-274    UUUAAAAAU...UUAA...AUUGUUUAAAUCAACUCACUA...AGAA..U
AY090595.1/1-266    UUUAAAAAUUUAUUUAA..AAUGUUUAAAUCAACUCAUUG...GAAA..G
AY090598.1/1-305    UUUAAAAAAU..UUAA...AUUCUUUAAAUCAACUCAUUA...AGAG..A
AY090603.1/1-258    UUUAAAAAUUU.UUA..AAACUGUUUAAAUCAACUCAUUA...GAGA..U
AY090597.1/1-294    UUUAAAAAUU.UUUAC...AAUGUUUAAAUCAACUCACUU...GGAC..G
AY090600.1/1-345    UUUAAAAAUU..UUAA...AAUCUUUAAAUCAACUUAUUA...AAGU..U
AY090607.1/1-224    UUUAAAAAUU.AUUUAC..AAUGUUUAAAUAGACUCAUUA...AUCG..A
AY090599.1/1-215    UUUAAAAAUU..UUA...AAUUGUUUAAAUCAACUUAUUA...AGAA..A
AY090602.1/17-309   UUUAAAAAUU.UUUA...AAUUCUUUAAAUCAACUCAUUA...GGUU..G
AY090608.1/17-303   UUUAAAAAUU..UUAC...AAUCUUUAAAUCAACUCAUUA...AGUG..G
AY090609.1/1-272    UUUAAAAGUU..UCA...AAAUGUUUAAAUCAACUCAUUA...AGUA..G
D30745.1/2851-3096  ............CUA.................UGGCGUGCAAUAAUC..C
L22578.1/716-963    ............CCGU..................GCACGU...AGACUUC
M29916.1/758-993    ............AUAC..................GCACGU...AGACAUU
J03151.1/859-1101   ...........CACACG..................CGCGU...AGACUUC

AY090593.1/1-262    CCAU................................UUUU..........
AY090596.1/15-361   GUUGG...............................UUUU..........
AY090594.1/1-274    UGGGAAG............................AUUCU..........
AY090595.1/1-266    ....................................CUAGCU........
AY090598.1/1-305    AAUAUC..............................UUUA..........
AY090603.1/1-258    GC.................................GAUA...........
AY090597.1/1-294    UAUCUGUUUUGCAUAUUCUCUCUCUCUCUGCACCC..UUU..GGGUACCU
AY090600.1/1-345    UGAAAAAGCUAUC.......................AUCA..........
AY090607.1/1-224    UUUUUUUG...........................UGUAUU.........
AY090599.1/1-215    GU..................................UUUAC.........
AY090602.1/17-309   GUCC................................UUUUU.........
AY090608.1/17-303   ACUGGGGAUA..........................CUUG..........
AY090609.1/1-272    AUGGUU..............................AUUC..........
D30745.1/2851-3096  CGCCCUG..............................CU...........
L22578.1/716-963    CCCUGC..............................UUCU..........
M29916.1/758-993    CCCCGC..............................UUC...........
J03151.1/859-1101   CCCCGC..............................AAGU..........

AY090593.1/1-262    .....................AUGGGUAAUU..GUUGUCCC.......AU
AY090596.1/15-361   ....................CUGUCACGGUU..UCUAUCCA.......GA
AY090594.1/1-274    ..................CUUCUCUUUUCUU..CACUACCU.......GG
AY090595.1/1-266    .........................CUUUCC.CACAGUCCU.......GG
AY090598.1/1-305    ...................GAUAUUUCUCUUC..UUGACCC.......AG
AY090603.1/1-258    .......................GUGUCUCUG..UUGUCCC.......GG
AY090597.1/1-294    AGAGUGGGAGGAUUGUUGAAUUGUACGUCUAGUAUUGUCCU.......GG
AY090600.1/1-345    ............GAUUGUUUUUUCUUACUUUC..CCGACUU.......GA
AY090607.1/1-224    ..................CAAUGGAUCGAUUG..UUGUCCC.......AU
AY090599.1/1-215    .......................AUUUUCUUC..UAGACCU.......AG
AY090602.1/17-309   .....................GGAUCAAUCUG..CUGACCU.......AG
AY090608.1/17-303   ...............UAUUUUCAGCCCGCUUU..CCAACCU.......GU
AY090609.1/1-272    ...................GAUUAUCUGCUUU..GCCACCU.......AG
D30745.1/2851-3096  ...................GUCCAUAUCAAC..CCGCCAAGAA.....GC
L22578.1/716-963    ....................CACGACUAAAC..CCGCCAAGAAGCGAUCC
M29916.1/758-993    ...................CCACUCCAAAGU..CCGCCAAGA......AG
J03151.1/859-1101   ....................CAC.UGUUAGC..CCGCCAAGAAGCGA.CC

AY090593.1/1-262    CU...CCUC..CCUCGUGGGU..GGGA..UAGAU.GGUGUU...UUUUCG
AY090596.1/15-361   GG...CUG...UUUUAGA........A..GCCUC.UGUGUC.....UUGG
AY090594.1/1-274    GA...CU....AUCUUU............GUCCC.GGUGCU....UUUCG
AY090595.1/1-266    GC...UGUU...UAAU........AAA..CUCCC.AGUCGUAUCUUUUCG
AY090598.1/1-305    UA...CUCU..G.UUA......CAGGA..GCGCU.GGUGUU..UUCUUCG
AY090603.1/1-258    AA...GA....UUUAC..........U..CUUCU.GGUGUU..UUCUUCG
AY090597.1/1-294    CA...AGU...UUAAU.........AC..UUGAC.AGUGUA..UAUUUCG
AY090600.1/1-345    AU...CUUC....UUU.......GAAU..GAUUC.AAUGUU..UUCUUCG
AY090607.1/1-224    CU...CCC...AUGUGU......GGGA..UAGGU.GGUGUU...UCUUCG
AY090599.1/1-215    GA...UGU...CUUUGC........AU..GUCCU.GGUGUU..AUCUUCG
AY090602.1/17-309   GA...UUCA...CUUUGU.....UGAU..UUCCU.AGUGUU..UUCUUCG
AY090608.1/17-303   AU...ACUC....CUUU........GA..GUUGC.AGUGCU....UUUCG
AY090609.1/1-272    AU...CGUC....ACA........GAU..GGUCU.AGUGCU....UUUCG
D30745.1/2851-3096  UC...CCA...GAGC.....CGAGCGGCUUGGAUUAGGGCG..GGAUCUC
L22578.1/716-963    UACCCUGGGGGUGGGGAAGCCGAGCGGC..GUGUUGCGGGG..UGUCAUC
M29916.1/758-993    CG..UAUCC..CGCU......GAGCGGC..GUGGCGCGGGG.GCGUCAUC
J03151.1/859-1101   CC...UCC...GGGGCGAGCUGAGCGGC..GUGCAGCGGGG..CGUCAUC

AY090593.1/1-262    GUAUUGGAGUUC.CUUUAUAUUAUAUAUAUGUAU..GAACUCUAAAUCAU
AY090596.1/15-361   GUACUGAAGUA.........UUUCUU...........UACUUUAAACGAA
AY090594.1/1-274    GUACUGGAGUCU.........UUAU...........AGACUCUAAACCAU
AY090595.1/1-266    GUACUGAGGCCC........CAGAAAU.........GGGUUUCAAACCAU
AY090598.1/1-305    GUACUGGAUUCC.......UUAUAUAU.........GGAAUCUAAACCAU
AY090603.1/1-258    GUAUGGAAGUC...........UUAUU..........GACUUCAAACCAU
AY090597.1/1-294    GUAUUGGGACCU.........UGUU...........AGGUCCUAAACGAU
AY090600.1/1-345    GUAUCGAGAUCC.......CCUUUUCAAU.......GGAUCUCAAACCAU
AY090607.1/1-224    GUAAUGGGAUUU..........UUUUU.........GAAUCCUAAACCAU
AY090599.1/1-215    GUACUGAGAUCGAAA.......GUUA.......UUUGGAUCUUAAACGAU
AY090602.1/17-309   GUAUAGAAAUGU..........UUUU..........ACAUUUCAAACCAU
AY090608.1/17-303   GUAUGGGAAUCU..........CGCU..........AGAUUUCAAACCAU
AY090609.1/1-272    GUAUGGGAAACC..........AUUGU.........GGUUUCCAAACCAU
D30745.1/2851-3096  UCAUCA....................................GUCACCAU
L22578.1/716-963    CGUCAG....................................CUUCUAAU
M29916.1/758-993    CGUCAG....................................CUCCCUCU
J03151.1/859-1101   CGUCAG....................................CUCACAUA

AY090593.1/1-262    AGUUAUGACGAUUGCUCUUUAACAACAUGAUGUACAU.............
AY090596.1/15-361   AGUUAUGACGAUUGCCCGAGCGUUUUUAUCUCUUUUUUUGUUACUUCUGU
AY090594.1/1-274    AGUUAUGACGAUUGCUUUGUUUUCAUUGUUUUUC..............UC
AY090595.1/1-266    AGUUAUGACGAUUGCGGUUUUGCAGAAU....................UU
AY090598.1/1-305    AGUUAUGACGAUUGCUCUUUCC..........................CA
AY090603.1/1-258    AGUUAUGACGAUUGUCCCUGC...........................UU
AY090597.1/1-294    AGUUAUGACGAUUGCCUAAUA...........................UU
AY090600.1/1-345    AGUCAUGACGAUUGCUGUACAAAAUUACA.....................
AY090607.1/1-224    AGUUAUGACGAUUGCUCUUUGA..........................UU
AY090599.1/1-215    AGUCAUGACGAUUGCUUUUCCUU.........................UU
AY090602.1/17-309   AGUUAUGACGAUUGCUUUUAUCCUUUUC.....................U
AY090608.1/17-303   AGUUAUGACGAUUGUUCAGU.............................U
AY090609.1/1-272    AGUUAUGACGAUUGCUCAAGG...........................AU
D30745.1/2851-3096  AGUAACUCAGGU.AGCG...............................CG
L22578.1/716-963    AGUUACGCAGGC.AGUG...............................CC
M29916.1/758-993    AGUUACGCAGGC.AGUG...............................CG
J03151.1/859-1101   GUGAC.GCAGGC.AGUG...............................CG

AY090593.1/1-262    UUAU..........GUGUGUAUCAUAGUUAUUGAGUAACCCAAUGGAGCU
AY090596.1/15-361   UUA..CAGGGGUGAUUAGGGAGGAGGUAGCUUGGGUAACCCAAUGGAGCU
AY090594.1/1-274    AUG.............GGAAAACACGAGAACAAGGUAACCCAAUGGAGCU
AY090595.1/1-266    UAGU.................AUUCUGGAUAACCGUAACCCAAUGGGGGC
AY090598.1/1-305    UGCU.......................GGAUCGAGUAACCCAAUGGAGCU
AY090603.1/1-258    UUU.........................GUAGGGGUA.............
AY090597.1/1-294    UUUCU.......................UAUUAGGUAACCCAAUGGAGCU
AY090600.1/1-345    UU...............UGUUUGUCAUUUGUAUGGUAACCCAAUGGAGCU
AY090607.1/1-224    UAGU.......................UCAUUGAGUAACCCAAUGGAGCU
AY090599.1/1-215    UAAC.......................AAGGUAAGUAACCCAAUGGAGCU
AY090602.1/17-309   UUU....................GAUUGGAUGAAGUAACCCAAUGGAGCU
AY090608.1/17-303   UUU..........................GCUGAAUAACCCAAUGGAGCU
AY090609.1/1-272    UAUC........................CUUUGAGUA.............
D30745.1/2851-3096  GCAACGU...................CCA...CGCUAACUAAACGGGGCU
L22578.1/716-963    UCCAU.....................GCG...CACCAACCUCACGGGGCU
M29916.1/758-993    UGUCC.....................GCG...CACCAACCACACGGGGCU
J03151.1/859-1101   ACCUGGC...................UCG...CACCAACCACACGGGGCU
//
