# Supplementary material for: A comparison of RNA folding measures
Source: BMC Bioinformatics. 2005 Oct 3;6:241. doi: 10.1186/1471-2105-6-241 (PMC1274297; doi:10.1186/1471-2105-6-241)
Supplement: Additional File 1 — Data sets. This zip-file contains all the sequences we have used for this study. [file 1471-2105-6-241-S1.zip › datasets/RNase/RNaseP_bactA.rfam.filt80.stock]

# STOCKHOLM 1.0

AL583922.1/291410-291064  GAGGAAAGUCCGGACUU..CACA....GAGC.AGGG.UG.AU.UGC....
AF110058.1/1-303          ...................CACGGA..AACC.ACGG.UG.CC.GGA....
AF110051.1/1-289          ...................CACA....GGGC.AGGG.UG.GU.GGC....
U64884.1/1-324            GAGGAAAGUCCGGGCAC..CGCA....GAGC.AGGA.UG.GU.GGA....
AF110048.1/1-309          ...................CACA....GAGCAACGG.UG.GU.GGC....
AF110047.1/1-310          ...................CACA....GAGC.ACGG.UG.GU.GGC....
AF110052.1/1-312          ...................CGAA....GAGC.ACGG.UG.GU.GGG....
AF110046.1/1-310          ...................CACA....GGGC.AGCG.UG.GU.GGG....
AF110038.1/1-326          ...................CGCA....GAGC.AAGG.UG.GU.GGG....
AF110039.1/1-307          ...................CACA....GAGC.AGGG.CG.GU.GGG....
AF110037.1/1-266          ...................CACA....GGAC.AGGG.UG.GU.GGC....
AF110041.1/1-292          ...................CACA....GGGC.AAGG.UG.GU.GGG....
AF110053.1/1-305          ...................CACC....GAGC.AGGG.UG.GU.GGG....
AF110055.1/1-272          ...................CACA....GAGC.AGGG.UG.GU.GGG....
AF012800.1/1-339          GAGGAAAGUCCGGGCUC..CACA....GGGC.AGGG.UG.GU.UGC....
M64552.3/1436-1779        GAGGAACGUCCGGGCUC..CACA....GGGC.AGGG.UG.AU.GGC....
AF056388.1/1-332          GAGGAAAGUCCGGGCAC..CGCA....GGGC.AGGG.UG.GU.CGG....
L25702.1/147-454          GAGGAAAGUCCGGGCAA..CACA....GAGC.AUCC.UA.CU.UCC....
L25705.1/1-330            GAGGAAAGUCCGGACAA..CACA....GAGC.AACU.CA.CU.UCC....
U28079.1/1-347            GAGGAAAGUCCGGGCAA..CACA....GGGC.AGCG.UA.CU.UCC....
U28104.1/1-304            GAGGAAAGUCCGGGCAA..CACA....GAGC.AGGA.UA.CU.UCU....
U28095.1/1-295            GAGGAAAGUCCGGGCAG..UACA....GAGC.AACC.CA.CC.GGU....
U28108.1/1-339            GAGGAAAGUCCGGGCAG..CACA....GAGC.AAUG.CA.CC.GGU....
AF056379.1/53-390         GAGGAAAGUCCGGACUU..UAUA....AGAA.AAGA.UG.CU.GGA....
AJ012176.2/50-387         GAGGAAAGUCCGGACUU..YAUA....AGAA.AAGA.UG.CU.GGA....
AJ012174.2/50-385         GAGGAAAGUCUGGACUU..CAUA....AGAG.AAGA.UA.CU.GGA....
AJ131090.1/7-255          GAGGAAAGUCCGGACUU..CGCA....GAAA.AAGG.UG.CC.AGU....
AJ012173.2/57-392         GAGGAAAGUCUGGACUU..CAUA....AGAA.AAGA.UA.CU.GGA....
AJ012179.2/7-312          GAGGAAAGUCCGGACUU..UAUA....GGAG.AGGA.UG.CC.AGU....
L25703.1/251-578          GAGGAAAGUCCGAACUU..CACA....GGGC.AGGGU.G.CC.GGUCGA.
AF056377.1/1-328          GAGGAAAGUCCGGGCUC..CAUA....GAGC.AGGG.UG.GU.GGG....
X97391.1/4-342            GAGGAAAGUCCGGGCUCCCCAAU....GGCC.AGGCUUG.CU.GGG....
X97393.1/4-299            GAGGAAAGUCCGGGCAC..CACA....GGGC..UGGUUG.CU.GGG....
AF056387.1/1-312          GAGGAAAGUCCGGGCUCC.CAAAA...GACC.AGACUUG.CU.GGG....
X97390.1/4-318            GAGGAAAGUCCGGGCUCC.CAAAA...GAUC.AAACUUG.CU.GGG....
X97392.1/4-315            GAGGAAAGUCCGGGCUUC.CGAAA...GACC.AAGCUUG.CU.GGG....
X65707.1/152-527          GAGGAAAGUCCGGGCUUCCCAAA....GGCC.AAACUUG.CU.GGG....
X65648.1/209-595          GAGGAAAGUCCGGACUCC.CGAAA...GACC.AGACUUG.CU.GGA....
X97389.1/129-384          ......................U....GAAU.AAUUUUG....G......
X65649.1/169-563          GAGGAAAGUCCGGGCUCC.CGAAA...GACC.AAACUUG.CU.GGA....
X97397.1/4-359            GAGGAAAGUCCGGGCUCC.CAAAA...GGCC.AAGCUUG.CU.GGG....
X73135.1/111-475          GAGGAAAGUCCGGGCUUC.C..AAGAAGAUC.AGGC.UG.CU.GGA....
X97396.1/4-359            GAGGAAAGUCCGGGCUCCCGAGA....GACC.AAACUUG.CU.GGG....
AJ272223.1/3-306          GAGGAAAGUCCGGGCUCC.CAUAU...GGUC.AGGCUUG.CU.GGG....
Y12789.1/314-628          GAGGAAAGUCCGGGCUCC.CAGAU...GGUC.CAACUUG.CU.GGG....
AJ272220.1/3-333          GAGGAAAGUCCGGGCUCC.UAUUU...GGCC.AGGCUUG.CU.GGG....
Y16812.1/58-465           GAGGAAAGUCCGGGCUUC.CGAAA...GACC.ACACUUG.CU.GGG....
X97388.1/4-374            GAGGAAAGUCCGGGCUUC.CGAAA...GACC.AAACUUG.CU.GGG....
AE001942.1/5548-5929      GAGGAAAGUCCGGGCAC..CGCA....GGGCAAGGA.UG.CC.AGC....
X63821.1/159-467          GAGGAAAGUCCGGGCAC..CAUA....GGGC.AGGG.UG.CC.AGC....
AE007642.1/7963-8251      GAGGAAAGUCCGAGCUC..CAUA....GGGC.AGGG.UG.CC.GGG....
U64880.1/1-331            GAGGAAAGUCCGGGCUC..CGCA....GGGC.AGGA.UG.CU.GGG....
AF295980.1/1-285          GAGGAAAGUCCGGGCUUC.C..AA...GAGC.AAGA.GG.GC.AGC....
AF296042.1/1-327          GAGGAAAGUCCGGGCAC..CAAA....GGGC.AAGG.CG.CU.GGG....
AF056385.1/1-376          GAGGAAAGUCCGGGCUC..CACA....GGAC.AGGG.UG.GU.CGA....
AF056384.1/1-320          GAGGAAAGUCCGGGCUC..CACA....GGGC.ACGG.UG.GU.GGG....
U28114.1/1-344            GAGGAAAGUCCGGGCUC..CACA....GGAC.AGAG.UG.GU.CGG....
U28112.1/1-339            GAGGAAAGUCCGGGCUC..CACA....GGAC.AGAG.UG.GU.CGC....
U28087.1/1-340            GAGGAAAGUCCGGGCUC..CGCA....GGAC.AGGG.UG.GU.CGG....
U28085.1/1-384            GAGGAAAGUCCGGGCAC..CAUA....GGAC.AGGG.UG.GU.GGG....
AE005925.1/332-1          GAGGAAAGUCCGGGCUC..CACGG...UGAC.AAGG.CG.GU.GGG....
AE009161.1/4540-4204      GAGGAAAGUCCGGGCUC..CACGG...AAAU.ACGG.UG.CC.GGA....
M59355.1/227-575          GAGGAAAGUCCGGGCUC..CACGG...GAAC.ACGG.UG.CC.GGG....
AJ235272.1/10871-10537    GAGGAAAGUCCGGACUC..UAUAG...AGGU.AUGG.UG.CC.GGU....
U28117.1/1-347            GAGGAAAGUCCGGGCUC..CAUG....AAGCAAGGG.UG.CC.GGG....
U28109.1/1-327            GAGGAAAGUCCGGGCUC..CACG....AAACAACGG.UG.CC.GGA....
U28081.1/1-319            GAGGAAAGUCCGGGCUC..CACG....GAACAACGG.UG.CC.GGG....
U28102.1/1-355            GAGGAAAGUCCGGGCUC..CAUC....GACAUACGG.UG.CC.GGA....
U28105.1/1-352            GAGGAAAGUCCGGGCUC..CACGGA..AACG.ACGG.UG.CC.GGA....
U28107.1/1-372            GAGGAAAGUCCGGGCUC..CACG....AAACAAGGG.UG.GC.GGG....
U28094.1/1-332            GAGGAAAGUCCGGGCUC..CACG....GAAC.GCGG.UG.CC.GGG....
U28106.1/1-395            GAGGAAAGUCCGGGCUC..CACAU...AACC.ACGG.UG.CC.GGG....
U28103.1/1-323            GAGGAAAGUGCGGGCUC..CACGG...AAGC.AUGG.UG.CC.GGG....
M59353.1/299-579          GAGGAAAGUCCGGACUC..CACA....GGGC.AGGG.UG.UU.GGC....
AF056386.1/1-275          GAGGAAAGUCCGGGCUG..CAUA....GGGC.GGCG.UA.GC.AGC....
AL162752.2/213308-213009  GAGGAAAGUCCGGGCUC..CGCA....GGGU.AGAA.UG.CC.GGU....
U28130.1/1-312            GAGGAAAGUCCCGGCUG..CACA....GAGC.GGGA.UG.AC.GGC....
M59357.1/250-555          GAGGAAAGUCCGGGCUC..CAAA....GGGC.AGAA.CG.CU.GGA....
AF056383.1/1-336          GAGGAAAGUCCGGGCUC..CAGA....GGGC.AGGG.UG.CU.GGC....
AL139075.2/199321-199049  GAGGAAAGUCCGAGCUGC.UAAA....GACA.AACA.UU.CC.AUC....
AF181879.1/606-878        GAGGAAAGUCCGGGCUA..CAUU....AGAC.AAAA.UU.CC.AUC....
X16580.1/167-458          GAGGAAAGUCCGGGCUC..CAUA....GGGC.AAGG.CG.CC.GGU....
M59356.1/92-405           GAGGAAAGUCCGGGCUC..CAUA....GGGC.AGGG.UG.CC.AGG....
AP001118.1/93313-93005    GAGGAAAGUCCGGGCUC..CAUA....GAGC.AGGG.UG.CC.AGA....
AF211853.1/61-361         GAGGAAAGUCCGGGCUC..CAUA....GGGC.AGGG.UG.CC.AGA....
AE004311.1/262-1          GAGGAAAGUCCGGGCUC..CAUA....GAGC.AGGG.UG.CC.AGG....
AE003942.1/8757-9052      GAGGAAAGUCCGGGCUC..CAUA....GGGC.AAGG.UG.CC.AGG....
U28123.1/1-318            GAGGAAAGUCCGGGCUA..CAUA....GGGC.AGCG.UG.CC.AGC....
U28084.1/1-331            GAGGAAAGUCCGGGCUC..CAUA....GGGC.AAGG.UG.CC.AGG....
U28122.1/1-293            GAGGAAAGUCCGGGCUC..CAUA....GGGC.GAAG.UG.CC.AGG....
U28125.1/1-311            GAGGAAAGUCCGGGCUU..CAAC....GGGC.AAGG.UG.CC.AGG....
U28111.1/1-306            GAGGAAAGUCCGGGCAC..CACA....GGGC.AGGA.UG..C.GGC....
U28129.1/1-356            GAGGAAAGUCCGGGCUC..CACA....GGGC.AGGA.UG.CU.GGC....
U28082.1/1-411            GAGGAAAGUCCGGGCUC..CAUA....GGGC.AGGA.UG.CC.AGU....
U28113.1/1-312            GAGGAAAGUCCGGGCCC..CACA....GAGC.AGGA.UG.CC.GGC....
AF056382.1/1-336          GAGGAAAGUCCGGGCAC..CAGG....AAAC.ACGG.GA.CC.GGG....
AF056376.1/1-285          GAGGAAAGUCCGGGCUC..C..AAUAAGAGU.AUAA.UG.CU.AGG....
AE001226.1/44-333         GAGGAAAGUCCGGACUC..CUUC....GGAA.AUGA.UG.CU.AGU....
AF295981.1/1-332          GAGGAAAGUCCGGGCUC..CACA....GGGG.AGGA.CG.CC.GGG....
X63822.1/191-470          GAGGAAAGUCCGGACUC..U..G....GAGC.GGGG.UG.CC.GGG....
AF296043.1/1-364          GAGGAAAGUCCGGGCAC..CUCA....GGGC.AGUG.UG.CC.GUG....
AF296053.1/1-376          GAGGAAAGUCCGGGCAC..CACA....GGGC.AGGA.UG.CC.GCACGAG
AF296062.1/1-367          GAGGAAAGUCCGGGCAC..CGCA....GGGC.AGGA.UG.CC.AGC....
U28119.1/1-349            GAGGAAAGUCCGGGCUC..CAAA....GGGC.AGGG.CG.CC.GGG....
AF296058.1/1-333          GAGGAAAGUCCGGGCUC..CACA....GGGC.AGGG.UG.GU.UGC....
AF296063.1/1-293          GAGGAAAGUCCGGGCUC..CAGA....GGGC.AGGG.UG.CC.AGG....
U28120.1/1-381            GAGGAAAGUCCGGGCUC..CAUA....GGGC.AGGG.CG.CU.CGUCGAG
AF296056.1/1-348          GAGGAAAGUCCGGGCAA..CAUU....GGGC.AUCG.UG.CCGCAU....
AF296017.1/1-301          GAGGAAAGUCCGGGCUC..CAUA....GGGC.AGAG.UG.CC.AGG....
AF296054.1/1-353          GAGGAAAGUCCGGGCUC..CACG....GAUCAACGG.UG.CC.GGA....
U28088.1/1-355            GAGGAAAGUCCGGGCU...CAGA....GGGUGCGCG.UAUCC.CGU....
U28118.1/1-313            GAGGAAAGUCCGGGCUC..C.UU....GGAC.AAAC.UG.CC.AGG....
AF296028.1/1-330          GAGGAAAGUCCGGGCUC..CACA....GGGC.AGGA.UG.GU.CCU....
AF296014.1/1-328          GAGGAAAGUCCGGGCUC..C..AA...GGGC.AAAG.CG.CC.AGG....
U28083.1/1-351            GAGGAAAGUCCGGGCUC..CGCA....GGGC.AGUG.UG.GU.UCC....
U28128.1/1-359            GAGGAAAGUCCGGGCUC..CGCA....GGGC.AGGG.UG.CC.GGG....
U28127.1/1-285            GAGGAAAGUCCGGGCUU..CACA....GGGC.AGGA.UG.CC.AGA....
AF296059.1/1-356          GAGGAAAGUCCGGGCUC..CACA....GGAU.GCCG.UG.GU.GGA....
AF296071.1/1-389          GAGGAAAGUCCGGGCUC..CGCA....GGGC.AGGG.UG.CC.GGA....
AF296037.1/1-343          GAGGAAAGUCCGGGCUC..CUCA....GGAC.AGGA.UG.GU.CGA....
AF296052.1/1-315          GAGGAAAGUCCGGGCUC..CACA....GAGC.AGAA.CG.CC.GGG....
AF296064.1/1-366          GAGGAAAGUCCGGGCAA..CACA....GAGC.ACCA.UA.CU.UCC....
U28116.1/1-350            GAGGAAAGUCCGGGCAU..CGAC....GGGC.AGGA.UG.GU.CUC....
U28115.1/1-298            GAGGAAAGUCCGGGCUC..CACA....GGGC.AAGA.UG.GU.UGC....
AF296060.1/1-278          GAGGAAAGUCCGGGCAG..CAUA....GGAU.AUGA.CA.GU.CGC....
AF296050.1/1-378          GAGGAAAGUCCGGGCGC..CGUCG...AAAC.GCGG.UG.GU.GGG....
AF296061.1/1-356          GAGGAAAGUCCGGGCAA..CAUA....GAGC.AGUG.UA.CU.UCC....
U28101.1/1-327            GAGGAAAGUCCGGGCUC..UACA....GAGC.AAAG.UG.GU.GGA....
AF296051.1/1-333          GAGGAAAGUCCGGGCAA..CACA....GAGC.AUCG.UA.CU.UCC....
AF296033.1/1-326          GAGGAAAGUCCGGGCUC..CACA....GGGC.AGGG.UG.CC.AGC....

AL583922.1/291410-291064  ......................U.AACA..............GCA.AUC.
AF110058.1/1-303          ......................U.AACG..............UCC.GGC.
AF110051.1/1-289          ......................C.AACA..............GCC.ACC.
U64884.1/1-324            ......................C.AACA..............UCC.ACC.
AF110048.1/1-309          ......................U.AACG..............GCC.ACC.
AF110047.1/1-310          ......................C.AACA..............GCC.ACC.
AF110052.1/1-312          ......................U.AACG..............CCC.ACC.
AF110046.1/1-310          ......................U.AACG..............CCC.ACC.
AF110038.1/1-326          ......................C.AACA..............CCC.ACC.
AF110039.1/1-307          ......................U.AACA..............CCC.ACC.
AF110037.1/1-266          ......................U.AACG..............GCC.ACC.
AF110041.1/1-292          ......................U.AACA..............CCC.ACC.
AF110053.1/1-305          ......................U.AACA..............CCC.ACC.
AF110055.1/1-272          ......................U.AACG..............CCC.ACC.
AF012800.1/1-339          ......................U.AACG..............GCA.ACC.
M64552.3/1436-1779        ......................U.AACG..............GCC.ACC.
AF056388.1/1-332          ......................G.AAA...............CCG.ACC.
L25702.1/147-454          ......................U.AACA..............GAA.AGCU
L25705.1/1-330            ......................U.AACG..............GGA.AGG.
U28079.1/1-347            ......................U.AACG..............GGA.AGG.
U28104.1/1-304            ......................U.AACG..............AGA.AGC.
U28095.1/1-295            ......................G.AACA..............GCC.GGC.
U28108.1/1-339            ......................G.AAUA..............GCC.GGG.
AF056379.1/53-390         ......................G.AAAU..............UCC.AGG.
AJ012176.2/50-387         ......................G.AAAU..............UCC.AGG.
AJ012174.2/50-385         ......................G.AAAU..............UCC.AGG.
AJ131090.1/7-255          ......................G.AAAA..............ACU.GGG.
AJ012173.2/57-392         ......................G.AAAC..............UCC.AGG.
AJ012179.2/7-312          ......................G.AAAG..............ACU.GGG.
L25703.1/251-578          ......................G.AACCUGGUUCAAG.....GCC.GGG.
AF056377.1/1-328          ......................U.AACG..............CCC.ACC.
X97391.1/4-342            ......................U.AACG..............CCC.AGU.
X97393.1/4-299            ......................U.AAUU..............CCC.AGU.
AF056387.1/1-312          ......................U.AACG..............CCC.AGU.
X97390.1/4-318            ......................U.AACG..............CCC.AGU.
X97392.1/4-315            ......................U.AACG..............CCC.AGU.
X65707.1/152-527          ......................U.AACG..............CCC.AGU.
X65648.1/209-595          ......................U.AACG..............UCC.AGU.
X97389.1/129-384          .........................AUU..............UU....G.
X65649.1/169-563          ......................U.AACG..............UCC.AGU.
X97397.1/4-359            ......................U.AACG..............CCC.AGU.
X73135.1/111-475          ......................U.AACG..............CCC.AGU.
X97396.1/4-359            ......................U.AACG..............CCC.AGU.
AJ272223.1/3-306          ......................U.AAUU..............CCC.AGU.
Y12789.1/314-628          ......................U.AACU..............CCC.AGU.
AJ272220.1/3-333          ......................U.AAUU..............CCC.AGU.
Y16812.1/58-465           ......................U.AACG..............CCC.AGU.
X97388.1/4-374            ......................U.AACG..............CCC.AGU.
AE001942.1/5548-5929      ......................U.AACG..............GCU.GGU.
X63821.1/159-467          ......................U.AACG..............GCU.GGG.
AE007642.1/7963-8251      ......................U.AACU..............CCC.GGU.
U64880.1/1-331            ......................U.AAUA..............CCC.AGU.
AF295980.1/1-285          ......................U.AACG..............GCU.GCU.
AF296042.1/1-327          ......................U.AACU..............CCC.AGU.
AF056385.1/1-376          ......................U.AACG..............UCG.ACC.
AF056384.1/1-320          ......................U.AACG..............CCC.ACC.
U28114.1/1-344            ......................U.AACG..............CCG.ACC.
U28112.1/1-339            ......................U.AACG..............GCG.ACC.
U28087.1/1-340            ......................U.AACG..............CCG.ACC.
U28085.1/1-384            ......................U.AACG..............CCC.ACC.
AE005925.1/332-1          ......................U.AACG..............CCC.ACC.
AE009161.1/4540-4204      ......................U.AACG..............UCC.GGC.
M59355.1/227-575          ......................U.AACG..............CCC.GGC.
AJ235272.1/10871-10537    ......................U.AACA..............UCC.GGC.
U28117.1/1-347            ......................U.AAUG..............CCC.GGC.
U28109.1/1-327            ......................U.AAUG..............CCC.GGC.
U28081.1/1-319            ......................U.AACG..............CCC.GGC.
U28102.1/1-355            ......................U.AACA..............CCC.GGC.
U28105.1/1-352            ......................U.AAUG..............UCC.GGC.
U28107.1/1-372            ......................U.AACG..............CCC.GCC.
U28094.1/1-332            ......................U.AACG..............CCC.GGC.
U28106.1/1-395            ......................U.AACG..............CCC.GGC.
U28103.1/1-323            ......................U.AACG..............CCC.GGC.
M59353.1/299-579          ......................U.AACA..............GCC.AUC.
AF056386.1/1-275          ......................U.AACA..............GCU.GUC.
AL162752.2/213308-213009  ......................U.AACG..............GCC.GGG.
U28130.1/1-312            ......................U.AACG..............GCC.GUA.
M59357.1/250-555          ......................U.AACA..............UCC.AGG.
AF056383.1/1-336          ......................U.AACG..............GCC.AGU.
AL139075.2/199321-199049  ......................U.AACA..............GAU.GGC.
AF181879.1/606-878        ......................U.AACG..............GAU.GGC.
X16580.1/167-458          ......................U.AACG..............GCC.GGG.
M59356.1/92-405           ......................U.AACG..............CCU.GGG.
AP001118.1/93313-93005    ......................U.AACA..............UCU.GGA.
AF211853.1/61-361         ......................U.AACG..............CCU.GGG.
AE004311.1/262-1          ......................U.AACG..............CCU.GGG.
AE003942.1/8757-9052      ......................U.AACA..............CCU.GGG.
U28123.1/1-318            ......................U.AACG..............GCU.GGG.
U28084.1/1-331            ......................U.AACG..............CCU.GGG.
U28122.1/1-293            ......................U.AAUG..............CCU.GGG.
U28125.1/1-311            ......................U.AACG..............CCU.GGG.
U28111.1/1-306            ......................U.AACG..............GCC.G.G.
U28129.1/1-356            ......................U.AACG..............GCC.AGG.
U28082.1/1-411            ......................U.AACG..............GCU.GGG.
U28113.1/1-312            ......................U.AACG..............GCC.GGG.
AF056382.1/1-336          ......................U.AAUU..............CCC.GGA.
AF056376.1/1-285          ......................U.AAUG..............CCU.AGG.
AE001226.1/44-333         ......................U.AAUU..............ACU.AGG.
AF295981.1/1-332          ......................U.AACA..............CCC.GGA.
X63822.1/191-470          ......................U.AACG..............CCC.GGG.
AF296043.1/1-364          ......................UGAAAA..............CGC.GGG.
AF296053.1/1-376          CU....................U.CACCGCAAG.........UGC.GGG.
AF296062.1/1-367          ......................U.AACG..............GCU.GGU.
U28119.1/1-349            ......................U.AAUA..............CCC.GGG.
AF296058.1/1-333          ......................U.AACG..............GCA.ACC.
AF296063.1/1-293          ......................U.AACA..............CCU.GGG.
U28120.1/1-381            ACUGGCGGCGGAAGUUCGCCAGU.CAAG..............GCG.AGG.
AF296056.1/1-348          ......................G.AAUA..............GUGCGGG.
AF296017.1/1-301          ......................U.AACG..............CCU.GGG.
AF296054.1/1-353          ......................U.AACG..............UCC.GGC.
U28088.1/1-355            ......................U.AAGGCUGAUGAAGCCGGAGCG.GGG.
U28118.1/1-313            ......................U.AGCA..............CCU.GGG.
AF296028.1/1-330          ......................U.AACG..............GGG.ACC.
AF296014.1/1-328          ......................U.AACG..............CCU.GGG.
U28083.1/1-351            ......................U.AACG..............GGA.ACC.
U28128.1/1-359            ......................U.AACU..............CCC.GGU.
U28127.1/1-285            ......................U.AACG..............UCU.GGC.
AF296059.1/1-356          ......................U.AACG..............UCC.ACC.
AF296071.1/1-389          ......................U.AACG..............UCC.GGC.
AF296037.1/1-343          ......................U.AACG..............UCG.ACC.
AF296052.1/1-315          ......................U.AACA..............CCC.GGU.
AF296064.1/1-366          ......................U.AACG..............GGA.AGG.
U28116.1/1-350            ......................U.AACG..............GAG.ACU.
U28115.1/1-298            ......................U.AGCG..............GCA.ACU.
AF296060.1/1-278          ......................U.AACG..............GCG.ACC.
AF296050.1/1-378          ......................U.AACA..............CCC.ACC.
AF296061.1/1-356          ......................U.AACG..............GGA.AGG.
U28101.1/1-327            ......................U.AACU..............UCC.ACC.
AF296051.1/1-333          ......................U.AACG..............GGA.AGG.
AF296033.1/1-326          ......................U.AACG..............GCU.GGG.

AL583922.1/291410-291064  CGAG.........................................GUGA.
AF110058.1/1-303          GGCUUCGG.....................................GAAAC
AF110051.1/1-289          CGGG.........................................GUGA.
U64884.1/1-324            CGGG.........................................GCGA.
AF110048.1/1-309          CACG.........................................GCGA.
AF110047.1/1-310          CACG.........................................GCGA.
AF110052.1/1-312          CGGG.........................................GUGA.
AF110046.1/1-310          CGGG.........................................GCAA.
AF110038.1/1-326          CGGG.........................................GCAA.
AF110039.1/1-307          CGGG.........................................GCAA.
AF110037.1/1-266          CGGG.........................................GUGA.
AF110041.1/1-292          CGGG.........................................GCAA.
AF110053.1/1-305          CGGG.........................................GUGA.
AF110055.1/1-272          CGGG.........................................GUGA.
AF012800.1/1-339          CGGG.........................................GUGA.
M64552.3/1436-1779        CGGG.........................................GUGA.
AF056388.1/1-332          CGGG.........................................GAAA.
L25702.1/147-454          GUCC.........................................GCGA.
L25705.1/1-330            CUCCG........................................UUCAG
U28079.1/1-347            CCCCG........................................AUUAG
U28104.1/1-304            AGUUC........................................GCGAG
U28095.1/1-295            CACC.........................................AAUU.
U28108.1/1-339            UUCCGUCU.....................................UUGAC
AF056379.1/53-390         GGCC.........................................GUAA.
AJ012176.2/50-387         GGCC.........................................GAGA.
AJ012174.2/50-385         GGCC.........................................GUAA.
AJ131090.1/7-255          GGCC.........................................GUAA.
AJ012173.2/57-392         GGCC.........................................GUGA.
AJ012179.2/7-312          GGCC.........................................GCAA.
L25703.1/251-578          GGCAGCGGU....................................GCAAA
AF056377.1/1-328          CGGG.........................................GUGA.
X97391.1/4-342            GCGG.........................................GUGA.
X97393.1/4-299            GCGC.........................................GCGA.
AF056387.1/1-312          GCGG.........................................GUGA.
X97390.1/4-318            GCGC.........................................GUGA.
X97392.1/4-315            GCGG.........................................GUGA.
X65707.1/152-527          GCGC.........................................GCGA.
X65648.1/209-595          GCGA.........................................GCGA.
X97389.1/129-384          AGU..........................................CUUA.
X65649.1/169-563          GCGA.........................................GCGA.
X97397.1/4-359            GCGA.........................................GCGA.
X73135.1/111-475          GCGA.........................................GCAA.
X97396.1/4-359            ACAG.........................................GCGA.
AJ272223.1/3-306          GCGG.........................................GUAA.
Y12789.1/314-628          GCGG.........................................GUGA.
AJ272220.1/3-333          GCGG.........................................GUGA.
Y16812.1/58-465           GCGC.........................................GUGA.
X97388.1/4-374            GCGA.........................................GCGA.
AE001942.1/5548-5929      CGGCGAGCCGAGCGUCCGCCUGAGUGCC.................GCAAG
X63821.1/159-467          CGGG.........................................GCAA.
AE007642.1/7963-8251      CAAG.........................................GCGA.
U64880.1/1-331            GGGG.........................................GCGA.
AF295980.1/1-285          AAAG.........................................GAAA.
AF296042.1/1-327          CCCG.........................................GUGA.
AF056385.1/1-376          GGUC.........................................GUGA.
AF056384.1/1-320          GUCC.........................................GCGA.
U28114.1/1-344            GGCC.........................................GAAA.
U28112.1/1-339            GGCC.........................................GCAA.
U28087.1/1-340            GGCC.........................................GCAA.
U28085.1/1-384            GGCC.........................................GUAA.
AE005925.1/332-1          GGGA.........................................GCGA.
AE009161.1/4540-4204      GGGG.........................................GCGA.
M59355.1/227-575          GGGG.........................................GCGA.
AJ235272.1/10871-10537    AGAGU........................................AUUAU
U28117.1/1-347            CGGG.........................................GAAA.
U28109.1/1-327            GGGG.........................................GUGA.
U28081.1/1-319            GGCUCCUGCC...................................UCGGC
U28102.1/1-355            GGGG.........................................GCGA.
U28105.1/1-352            GAGG.........................................GUGA.
U28107.1/1-372            GGCGUUCCU....................................UCGGG
U28094.1/1-332            GGGG.........................................GCGA.
U28106.1/1-395            GGUCGCGCCUCGGGACUGCGCUAUUGCGU................GCGAU
U28103.1/1-323            GGGG.........................................GCGA.
M59353.1/299-579          CACG.........................................GCAA.
AF056386.1/1-275          CACC.........................................GUGA.
AL162752.2/213308-213009  CGCG.........................................GUAA.
U28130.1/1-312            CGCUGAAAGCUG.................................GUAAC
M59357.1/250-555          GAGG.........................................GCAA.
AF056383.1/1-336          CGAG.........................................GCGA.
AL139075.2/199321-199049  UAGG.........................................GUAA.
AF181879.1/606-878        UAGC.........................................GCAA.
X16580.1/167-458          GGGC.........................................GUGA.
M59356.1/92-405           GGGC.........................................GAGA.
AP001118.1/93313-93005    AAGC.........................................GUGA.
AF211853.1/61-361         GGG..........................................GAAA.
AE004311.1/262-1          GGGC.........................................GCAA.
AE003942.1/8757-9052      CGGC.........................................GUGA.
U28123.1/1-318            CAGG.........................................GUAA.
U28084.1/1-331            GGGC.........................................GCGA.
U28122.1/1-293            AGGC.........................................GUGA.
U28125.1/1-311            CGGC.........................................GUGA.
U28111.1/1-306            CGCC.........................................GUGA.
U28129.1/1-356            CGUC.........................................GCGA.
U28082.1/1-411            UGCUAUACGUC..................................GCAAG
U28113.1/1-312            CGCAGCAAGCUUC................................GCAAG
AF056382.1/1-336          AUUUUUUCUUU..................................GAGAG
AF056376.1/1-285          AGUU..........................................UAA.
AE001226.1/44-333         CAGCGGCUCUCU.................................GCAGU
AF295981.1/1-332          GGGA.........................................GUAA.
X63822.1/191-470          AGGG.........................................GUGA.
AF296043.1/1-364          GGCUGGCGGC...................................GUAAG
AF296053.1/1-376          CGUCGCGUU....................................UCAAG
AF296062.1/1-367          CGGCGAGUCGAGCACCCGCACGCGCGCCUUGGCGUGUAGGAAGCGGCGAA
U28119.1/1-349            GUGGG........................................GAAAC
AF296058.1/1-333          CGAG.........................................GCGA.
AF296063.1/1-293          GGGC.........................................GCGA.
U28120.1/1-381            GAGUUGCUCCG..................................GCGAG
AF296056.1/1-348          CAUCUUGGCG...................................GUAAC
AF296017.1/1-301          GGGC.........................................GCGA.
AF296054.1/1-353          GGGG.........................................GCAA.
U28088.1/1-355            GCGU.........................................GAGA.
U28118.1/1-313            CACA.........................................GCGAU
AF296028.1/1-330          GGGG.........................................GCGA.
AF296014.1/1-328          GGAC.........................................GUGA.
U28083.1/1-351            GGGA.........................................GUAA.
U28128.1/1-359            GAAG.........................................GUGA.
U28127.1/1-285            GGAG.........................................GCGA.
AF296059.1/1-356          GACC.........................................GCAA.
AF296071.1/1-389          GGGA.........................................GCAA.
AF296037.1/1-343          GGCC.........................................GCGA.
AF296052.1/1-315          GGGG.........................................GAAA.
AF296064.1/1-366          CUUUCUGCUG...................................GUGAC
U28116.1/1-350            GGGG.........................................GUAA.
U28115.1/1-298            GUCCC........................................GCUAG
AF296060.1/1-278          GGGG.........................................GUGA.
AF296050.1/1-378          GGCC.........................................GCGA.
AF296061.1/1-356          UAUCCCGCCUUUG................................GCGG.
U28101.1/1-327            CGGG.........................................GCGA.
AF296051.1/1-333          AUUCCGC......................................UUUAG
AF296033.1/1-326          CGGG.........................................GUAA.

AL583922.1/291410-291064  ....................CUCGCGGG.A...UAGUGCC..ACAGAAA.
AF110058.1/1-303          CGG.................AGUCAGGG.A...AAGUGCC..ACAGAGA.
AF110051.1/1-289          ....................CCCGCGGG.A...CAGUGCC..ACAGAAA.
U64884.1/1-324            ....................CCCGCGGG.C...CAGUGCC..ACAGAGA.
AF110048.1/1-309          ....................CGUGCGGG.A...CAGUGCC..ACAGAAA.
AF110047.1/1-310          ....................CGUGCGGG.A...CAGUGCC..ACAGAGA.
AF110052.1/1-312          ....................CCCGCGGG.A...CAGUGCC..ACAGAAA.
AF110046.1/1-310          ....................CCCGCGGG.A...CAGUGCC..ACAGAGA.
AF110038.1/1-326          ....................CCCGCGGG.A...AAGUGCC..ACAGAGA.
AF110039.1/1-307          ....................CCCGCGGG.A...CAGUGCC..ACAGAGA.
AF110037.1/1-266          ....................CCCGCGGG.A...CAGUGCC..ACAGAGA.
AF110041.1/1-292          ....................CCCGCGGG.A...CAGUGCC..ACAGAGA.
AF110053.1/1-305          ....................CCCGCGGG.A...AAGUGCC..ACAGAAA.
AF110055.1/1-272          ....................CCCGCGGG.C...CAGUGCC..ACAGAGA.
AF012800.1/1-339          ....................CCCGCGGG.A...CAGUGCC..ACAGAAA.
M64552.3/1436-1779        ....................CCCGCGGG.A...CAGUGCC..ACAGAAA.
AF056388.1/1-332          ....................CCCGCGGG.A...AAGUGCC..ACAGAAA.
L25702.1/147-454          ....................GGGUAGAG.....UAACGUA..GAAGAAA.
L25705.1/1-330            GC..................GGAGACAG.C...AAGUGCC..ACAGAAA.
U28079.1/1-347            UC..................GGGGACAG.A...AAGUACC..ACAGAAA.
U28104.1/1-304            ....................GGCU.GAG.....UAGUGUA..ACAGAAA.
U28095.1/1-295            ....................GGUGAGAG.A...AAGUGCC..ACAGAAA.
U28108.1/1-339            ....................GGAAACAG.A...CAGUGCC..ACAGAAA.
AF056379.1/53-390         ....................GGCUACGG.A...AAGUGCA..ACAGAAA.
AJ012176.2/50-387         ....................GGCUACGG.A...AAGUGCA..ACAGAAA.
AJ012174.2/50-385         ....................GGCUACGG.A...AAGUGCA..ACAGAAA.
AJ131090.1/7-255          ....................GGCUACGG.A...AAGUGUA..ACAGAAA.
AJ012173.2/57-392         ....................GGCUACGG.A...AAGUGCA..ACAGAAA.
AJ012179.2/7-312          ....................GGCUACGG.A...AAGUGCC..ACAGAAA.
L25703.1/251-578          CCGUC...............UGUCACAG.A...GAGUGCA..ACAGAAA.
AF056377.1/1-328          ....................CCCGCGGG.A...AAGUGCC..ACAGAGA.
X97391.1/4-342            ....................CCGUGAGG.A...GAGUGCC..ACAGAAA.
X97393.1/4-299            ....................GCGUGAGG.A...UAGUGCC..ACAGAAAU
AF056387.1/1-312          ....................CCGUGAGG.A...GAGUGCC..ACAGAAA.
X97390.1/4-318            ....................GCGUGAGG.A...UAGUGCC..ACAGAAA.
X97392.1/4-315            ....................CCGUGAGG.A...AAGUGCC..ACAGAAA.
X65707.1/152-527          ....................GCGUGAGG.A...CAGUGCC..ACAGAAA.
X65648.1/209-595          ....................UCGUGAGG.A...UAGUGCC..ACAGAAA.
X97389.1/129-384          .....................GUUAUG......AAUU.............
X65649.1/169-563          ....................UCGUGAGG.A...UAGUGCC..ACAGAAA.
X97397.1/4-359            ....................UCGCGAGG.A...UAGUGCC..ACAGAAA.
X73135.1/111-475          ....................UCGUGAGG.A...UAGUGCC..ACAGAAA.
X97396.1/4-359            ....................CUGUGAGG.A...UAGUGCC..ACAGAAA.
AJ272223.1/3-306          ....................CCGUGAGG.A...UAGUGCC..ACAGAAA.
Y12789.1/314-628          ....................CCGUGAGG.A...UAGUGCC..ACAGAAA.
AJ272220.1/3-333          ....................CCGUGAGG.A...UAGUGCC..ACAGAAA.
Y16812.1/58-465           ....................GCGUGAGG.A...UAGUGCC..ACAGAAA.
X97388.1/4-374            ....................UCGCGAGG.A...UAGUGCC..ACAGAAA.
AE001942.1/5548-5929      CAGGCGGAAAGCGGCGAA..GUCGAAGG.A...CAGUGCC..ACAGAAA.
X63821.1/159-467          ....................CCCGACGG.A...AAGUGCC..ACAGAGA.
AE007642.1/7963-8251      ....................CUUGAAGG.A...AAGUGCA..ACAGAGA.
U64880.1/1-331            ....................CCCUAAGG.A...UAGUGCA..ACAGAAA.
AF295980.1/1-285          ....................CUUUAAGG.A...AAGCGCC..ACAGAAA.
AF296042.1/1-327          ....................CGGGAAGG.A...AAGUGCC..ACAGAAA.
AF056385.1/1-376          ....................GAUCAGGG.A...CAGUGCC..ACAGAAA.
AF056384.1/1-320          ....................GGACAGGG.A...AAGUGCA..ACAGAAA.
U28114.1/1-344            ....................GGCUCGGG.A...CAGGGCA..ACAGAAA.
U28112.1/1-339            ....................GGCUCGGG.A...AAGUGCA..ACAGAAA.
U28087.1/1-340            ....................GGCUCGGG.A...AAGUGCA..ACAGAAA.
U28085.1/1-384            ....................GGUUAGGG.A...AAGUGCC..ACAGAAA.
AE005925.1/332-1          ....................UCCCAGGG.A...UAGCGCC..ACAGAAA.
AE009161.1/4540-4204      ....................CCCCAGGG.A...AAGUGCC..ACAGAGA.
M59355.1/227-575          ....................CCCUAGGG.A...AAGUGCC..ACAGAGA.
AJ235272.1/10871-10537    UA..................CUUUAGGG.C...UAGUACC..ACAGAAA.
U28117.1/1-347            ....................CCCGAGGG.A...AAGCGCC..ACAGAGA.
U28109.1/1-327            ....................CCCCAGGG.A...AAGUGCCACACAGAGA.
U28081.1/1-319            CGG.................AGUUAGGG.A...AAGUGCC..ACAGA.A.
U28102.1/1-355            ....................CCCCAGGG.A...AAGUGCC..ACAGAGA.
U28105.1/1-352            ....................CCUUAGGG.A...AAGUGCC..ACAGAGA.
U28107.1/1-372            GG..................CGCAAGGG.A...AAGUGCC..ACAGAGA.
U28094.1/1-332            ....................CCCCAGGG.A...AAGUGCC..ACAGAGA.
U28106.1/1-395            AGGGGAAGCCAGACAAGCGCGGCAAGGG.A...CAGUGCC..ACAGAGA.
U28103.1/1-323            ....................CCCCAGGG.A...CAGCGCC..ACAGAGA.
M59353.1/299-579          ....................CGUGCGGA.A...UAGGGCC..ACAGAGA.
AF056386.1/1-275          ....................GGUGAGGA.U...CAGAGCA..ACAGAGA.
AL162752.2/213308-213009  ....................CGCGACGG.A...AAGUGGA..ACAGAAA.
U28130.1/1-312            AGUAUAA.............GGCGAGGA.A...UAGGGCC..ACAGAGA.
M59357.1/250-555          ....................CCUC.CGG.A...CAGCGCC..ACAGAAA.
AF056383.1/1-336          ....................CUCGCAGG.A...AAGUGCC..ACAGAAA.
AL139075.2/199321-199049  ....................CCUAAGGG.A...UAGUGCA..ACAGAAA.
AF181879.1/606-878        ....................GCUAAGGG.A...AAGUGCC..ACAGAAA.
X16580.1/167-458          ....................GCGUACGG.A...AAGUGCC..ACAGAAA.
M59356.1/92-405           ....................GUCCACGG.A...AAGUGCC..GCAGAAA.
AP001118.1/93313-93005    ....................GCUUAUGA.C...UAGUGCA..ACAGAAA.
AF211853.1/61-361         .....................CCCACGA.C...CAGUGCA..ACAGAGA.
AE004311.1/262-1          ....................GCCUACGA.C...AAGUGCA..ACAGAGA.
AE003942.1/8757-9052      ....................GUCGACGG.A...AAGUGCA..ACAGAAA.
U28123.1/1-318            ....................CUUGACGA.C...CAGUGCA..GCAGAGA.
U28084.1/1-331            ....................GCCCACGG.A...CAGUGCA..ACAGAAA.
U28122.1/1-293            ....................GCCUACGG.A...AAGUGCC..ACAGAAA.
U28125.1/1-311            ....................GCCGACGG.A...AAGUGCA..GCAGAGA.
U28111.1/1-306            ....................GGCGACGG.A...AAGUGCA..ACAGAAA.
U28129.1/1-356            ....................GGCGACGG.A...AAGUGGA..ACAGAGA.
U28082.1/1-411            ACCAA...............GGCAACGG.A...CAGUGCA..ACAGAGA.
U28113.1/1-312            AAGCCCAA............GGCGACAG.ACACCAGUGCA..ACAGAAA.
AF056382.1/1-336          AAAUUUUAGAGAAA......GAAUAUGG.A...AAGUGCA..ACAGAAA.
AF056376.1/1-285          ....................AACUUAAG.A...GAGUGUC..ACAGAAA.
AE001226.1/44-333         GCC.................GCUGACAG.C...AAGCGCC..ACAGAAA.
AF295981.1/1-332          ....................UCCC.UGG.A...AAGGGCC..ACAGAAA.
X63822.1/191-470          ....................CCCU.CGG.A...CAGGACC..AUAGAGA.
AF296043.1/1-364          CUUCC...............GGUCACGG.A...AAGUGUC..ACAGAAA.
AF296053.1/1-376          GCGC................GGCGACGG.A...CAGUGUC..ACAGAGA.
AF296062.1/1-367          ....................GCCGAAGG.A...AAGUGCC..ACAGAAA.
U28119.1/1-349            C...................CCACACGGU....AAGGGCC..ACAGAAA.
AF296058.1/1-333          ....................CUCGCGGG.A...AAGUGCC..ACAGAGA.
AF296063.1/1-293          ....................GCCUACGG.A...AAGUGCA..GCAGAAA.
U28120.1/1-381            AUGCUGGGGCA.........ACUU.CGG.A...AAGUGCC..ACAGAAA.
AF296056.1/1-348          GUUAG...............GAUGACAG.A...CAGUACC..ACAGAAA.
AF296017.1/1-301          ....................GCCUACGG.A...AAGUGGA..ACAGAGA.
AF296054.1/1-353          ....................CCCCAGGG.A...AAGUGCC..ACAGAAA.
U28088.1/1-355            ....................GCGC.CGG.A...AAGUGCC..ACAGAAA.
U28118.1/1-313            GAGC................UGUGACGG.A...AAGUGCC..ACAGAAA.
AF296028.1/1-330          ....................CCCCAGGG.A...AAGUGCC..ACAGAGA.
AF296014.1/1-328          ....................GUCCACGG.A...AAGUGCA..ACAGAAA.
U28083.1/1-351            ....................UCCCAGGG.A...AAGUGCC..ACAGAAA.
U28128.1/1-359            ....................CUUCAAGG.A...AAGUGCA..ACAGAGA.
U28127.1/1-285            ....................CUCCAGGG.A...AAGUGCA..ACAGAAA.
AF296059.1/1-356          ....................GGUUCGGG.A...AAGUGCA..ACAGAGA.
AF296071.1/1-389          ....................UCCUAGGG.A...CAGUGCC..ACAGAAA.
AF296037.1/1-343          ....................GGUCAGGG.A...AAGUGCA..ACAGAAA.
AF296052.1/1-315          ....................CCCCGAGG.A...AAGUGCC..ACAGAAA.
AF296064.1/1-366          GGCAG...............AAAGACAG.A...CAGGGCC..ACAGAAA.
U28116.1/1-350            ....................CCCUAAGG.A...AAGUGCA..ACAGAAA.
U28115.1/1-298            UCG.................GGAUAAGG.A...AAGUGCC..ACAGAAA.
AF296060.1/1-278          ....................CCCUAGGG.A...AAGUGCC..ACAGAAA.
AF296050.1/1-378          ....................GGCCAGGG.A...AAGUGCA..ACAGAAA.
AF296061.1/1-356          ....................GAUAACAG.A...CAGUGCC..ACAGAAA.
U28101.1/1-327            ....................CCCGCGGG.AA..UAGUGCA..ACAGAGA.
AF296051.1/1-333          CG..................GGAGACAG.A...AAGUGCC..ACAGAAA.
AF296033.1/1-326          ....................CCCGACGG.AA..UAGUGCA..ACAGAGA.

AL583922.1/291410-291064  ACAA.ACCGCC.........AU..........................C.
AF110058.1/1-303          GCAG.ACCGCC.......AAAG..........................G.
AF110051.1/1-289          ACAA.ACCGCC.........AA..........................C.
U64884.1/1-324            GAAG.ACCGCC.........UC..........................C.
AF110048.1/1-309          UCAG.ACCGCC.......AGCG..........................G.
AF110047.1/1-310          ACAG.ACCGCC.......AGCG..........................G.
AF110052.1/1-312          GCAG.ACCGCC.........CA..........................C.
AF110046.1/1-310          ACAG.ACCGCC.......AGCG..........................G.
AF110038.1/1-326          ACAG.ACCGCC.........GC..........................U.
AF110039.1/1-307          ACAG.ACCGCC.........UC..........................CC
AF110037.1/1-266          ACAG.ACCGCC.........GC..........................U.
AF110041.1/1-292          ACAG.ACCGCC.........CC..........................U.
AF110053.1/1-305          GCAA.ACCGCC.........CC..........................G.
AF110055.1/1-272          ACAG.ACCGCC.........CC..........................G.
AF012800.1/1-339          ACAG.ACCGCC.........CG..........................G.
M64552.3/1436-1779        GCAG.ACCGCC.........GG..........................A.
AF056388.1/1-332          CGAC.ACCGCCU......AAGC..........................G.
L25702.1/147-454          AUA..ACCGCC.........GC..........................U.
L25705.1/1-330            AUAU.ACCGCC.........UU..........................G.
U28079.1/1-347            ACAA.ACUACC........AUG..........................C.
U28104.1/1-304            AUA..ACCGCC.........AC..........................A.
U28095.1/1-295            AUA..ACUGUC.........UU..........................G.
U28108.1/1-339            AUA..ACUGCC.........UU..........................C.
AF056379.1/53-390         ACAC.UCCGCU.........AU..........................A.
AJ012176.2/50-387         ACAC.UCCGCU.........AU..........................A.
AJ012174.2/50-385         ACAC.UCCGCU.........AU..........................A.
AJ131090.1/7-255          ACAA.ACCGCU.........AA..........................U.
AJ012173.2/57-392         ACAU.UCCGCU.........AU..........................A.
AJ012179.2/7-312          ACAA.ACCGCU.........AA..........................C.
L25703.1/251-578          GCAA.ACCGCC.........CC..........................G.
AF056377.1/1-328          ACAG.ACUGCC.........GG..........................U.
X97391.1/4-342            CAC..ACCGCC.......GAUG..........................G.
X97393.1/4-299            GUAG.ACCGCC.........AG..........................G.
AF056387.1/1-312          CAU..ACCGCC.......GAUG..........................G.
X97390.1/4-318            AAU..ACCGCC.........CG............................
X97392.1/4-315            UAU..ACCGCC.......GAUG..........................G.
X65707.1/152-527          AAU..ACCGCC.........CU..........................U.
X65648.1/209-595          AAU..ACCGCC.........AA..........................G.
X97389.1/129-384          .CA..AUU..........................................
X65649.1/169-563          GAU..ACCGCC.........AA..........................U.
X97397.1/4-359            UAU..ACCGCC.........CU..........................C.
X73135.1/111-475          GAU..ACCGCC.........UA..........................A.
X97396.1/4-359            CAU..ACCGCCUUU......UU..........................U.
AJ272223.1/3-306          CAU..ACCGCC.......UAAU..........................A.
Y12789.1/314-628          CAC..ACCGCC.......GAUG..........................U.
AJ272220.1/3-333          CAC..ACCGCC.......UAAU..........................G.
Y16812.1/58-465           AAU..ACCGCC.........CU..........................G.
X97388.1/4-374            AAU..ACCGCC.......UUCU..........................U.
AE001942.1/5548-5929      CCAG.ACCGCC.........AC..........................C.
X63821.1/159-467          AGAG.ACCGCC.......AGCG..........................G.
AE007642.1/7963-8251      UAU..ACCGCC.........AU..........................U.
U64880.1/1-331            UAU..ACCGCC.........UG..........................A.
AF295980.1/1-285          AUAG.ACCGCC.........A.............................
AF296042.1/1-327          AGAU.ACCGCC.........CG..........................G.
AF056385.1/1-376          ACAG.ACCGCC.........GC..........................U.
AF056384.1/1-320          GUAA.ACCGCC.........GG..........................G.
U28114.1/1-344            GCAA.ACCGCC.........GC..........................A.
U28112.1/1-339            GAC..ACCGCC.........UC..........................C.
U28087.1/1-340            GAU..ACCGCCUC.......CG..........................C.
U28085.1/1-384            AUAC.ACCGCCU......AAGG..........................G.
AE005925.1/332-1          GCAA.ACCUCC.........UC..........................C.
AE009161.1/4540-4204      GCAA.ACCGCC.........AU..........................G.
M59355.1/227-575          GCAA.ACCGCC.........GG..........................C.
AJ235272.1/10871-10537    AUAU.ACCGCC.........GA..........................G.
U28117.1/1-347            AGAG.UCUGCC.........CC..........................G.
U28109.1/1-327            GCAG.ACCGCC.........CC..........................G.
U28081.1/1-319            GCAU.ACCGCC.........UG..........................C.
U28102.1/1-355            ACGA.ACCGCC.........UU..........................C.
U28105.1/1-352            GCAA.ACCGCC.......GAUG..........................G.
U28107.1/1-372            GUAU.ACCGCC.......GAUG..........................A.
U28094.1/1-332            GCAG.ACCGCC.......GAUG..........................G.
U28106.1/1-395            GCAG.ACCGCC.......UAUG..........................G.
U28103.1/1-323            ACAG.ACCGCC.........CG..........................C.
M59353.1/299-579          CGAG.UCUUG..........CC..........................G.
AF056386.1/1-275          CGAG.UCUGGC........AGG..........................A.
AL162752.2/213308-213009  GCAAAACCGCC.......GAUG..........................G.
U28130.1/1-312            CGA..GUCGGU.........UC..........................G.
M59357.1/250-555          GCAA.ACCGCC.........CG..........................G.
AF056383.1/1-336          ACAG.ACCGCC.........CG..........................U.
AL139075.2/199321-199049  GAAA.ACUACC.........AC............................
AF181879.1/606-878        GCAA.ACCGCC.........UU............................
X16580.1/167-458          AUAU.ACCGCC.......AAGC..........................G.
M59356.1/92-405           AGAU.ACCGCC.......GACC..........................C.
AP001118.1/93313-93005    AUAA.ACCACCUAUUUUGUAAU..........................A.
AF211853.1/61-361         GCAA.ACCGCC.......GAUG..........................G.
AE004311.1/262-1          GCAA.ACCGCC.......GAUG..........................G.
AE003942.1/8757-9052      GAU..ACCGCC.......AAUA..........................U.
U28123.1/1-318            GUAG.ACCGCCUUU....GGCU..........................U.
U28084.1/1-331            GCAA.ACCGCC.......UAUG..........................U.
U28122.1/1-293            AUA..ACCGCCU......AAGU..........................A.
U28125.1/1-311            GUAG.ACCGCC.........UU..........................C.
U28111.1/1-306            GAU..ACCGCC.......GAUG..........................G.
U28129.1/1-356            GCAGAACCGCC.......GAUG..........................G.
U28082.1/1-411            ACAG.ACCGCC.......GAUG..........................G.
U28113.1/1-312            CAU..ACCGCCU......AAGU..........................C.
AF056382.1/1-336          GGAU.ACCGCC.........UC..........................G.
AF056376.1/1-285          AUU..ACCGCC.......................................
AE001226.1/44-333         AUAU.ACCGCC.......................................
AF295981.1/1-332          ACAG.ACCGCC.......AGCG..........................G.
X63822.1/191-470          AGAAGACCGCC.........C.............................
AF296043.1/1-364          ACAU.ACCGCC.........GC..........................G.
AF296053.1/1-376          AUAU.ACCGCC.........CU..........................C.
AF296062.1/1-367          CCAG.ACCGCC.........AU..........................U.
U28119.1/1-349            CGAG.ACCGCC.......GAAG..........................C.
AF296058.1/1-333          ACAG.ACCGCC.........GC..........................G.
AF296063.1/1-293          GUAU.ACCGCC.........CAAAAAUGGGGUGCUGCCCCAUUUGAGCG.
U28120.1/1-381            CCAU.ACCGCC.........GU..........................C.
AF296056.1/1-348          AUAG.GUAGCU.........CA..........................G.
AF296017.1/1-301          GCAG.ACCGCCU......AAGC..........................G.
AF296054.1/1-353          AGUAAACCGCC.........AC..........................G.
U28088.1/1-355            ACAU.ACCGCC.........UU..........................A.
U28118.1/1-313            ACAA.ACCGCC.........AG..........................U.
AF296028.1/1-330          GUAG.ACCGCC.........CG..........................C.
AF296014.1/1-328          GCAA.ACCGCCU......AAGU..........................U.
U28083.1/1-351            ACAU.ACCGCC.........GC..........................A.
U28128.1/1-359            UAU..ACCGCG.........GG..........................C.
U28127.1/1-285            UAU..ACCGCC.........GC............................
AF296059.1/1-356          ACAG.ACCGCC.......GAUC..........................G.
AF296071.1/1-389          UGAGGACCGCC.......GAUG..........................G.
AF296037.1/1-343          GCAG.ACCGCC.......GAAC..........................G.
AF296052.1/1-315          ACAG.ACCGCC.........UU..........................C.
AF296064.1/1-366          CAA..ACCGCC.........CU..........................U.
U28116.1/1-350            AUAU.ACCGCC.........GCCCGCCUCUGGCGGCACUCAGGC....A.
U28115.1/1-298            AGAAAACCCCC.........GC..........................GU
AF296060.1/1-278          CGAU.ACCGCC.........UU..........................C.
AF296050.1/1-378          GCAG.ACCGCC.........AU..........................C.
AF296061.1/1-356          ACAA.ACUACC.......CAUU..........................C.
U28101.1/1-327            GUAA.ACCGCC.........AA..........................A.
AF296051.1/1-333          ACAA.ACUACU.........CG..........................C.
AF296033.1/1-326          GCAG.ACCGCC.......GCUU..........................C.

AL583922.1/291410-291064  ...C..............................................
AF110058.1/1-303          ...C..............................................
AF110051.1/1-289          ...U..........G...............C...................
U64884.1/1-324            ...G..........C...............G........C..........
AF110048.1/1-309          ...C..........C...............G........C.CGC......
AF110047.1/1-310          ...C..........C...............C........C.GCGGCC...
AF110052.1/1-312          ...C..........C...............G........C..........
AF110046.1/1-310          ...C..........C...............U........G.GAUGAACCC
AF110038.1/1-326          ...C..........U...............C........U.CCGUUCA..
AF110039.1/1-307          GAA...............................................
AF110037.1/1-266          ...G..........C...............C........U..........
AF110041.1/1-292          ...G..............................................
AF110053.1/1-305          ...A..........G...............C........C.G........
AF110055.1/1-272          ...A..........U...............G........C.GCCGG....
AF012800.1/1-339          ...C..........C...............G...................
M64552.3/1436-1779        ...G..........G...............C...................
AF056388.1/1-332          ...G..........C...............G........G.GACCGCACG
L25702.1/147-454          ...C..........C...............U...................
L25705.1/1-330            ...U..........C...................................
U28079.1/1-347            ...C..........C...............C........G.A........
U28104.1/1-304            ...C..............................................
U28095.1/1-295            ...C..........C...................................
U28108.1/1-339            ...C..........C...............C........U.CUCCU....
AF056379.1/53-390         ...A..........A...............U........U..........
AJ012176.2/50-387         ...A..........A...............U........U..........
AJ012174.2/50-385         ...A..........A...............A...................
AJ131090.1/7-255          ...U..........C...............U........A.C........
AJ012173.2/57-392         ...A..........A...............A........U..........
AJ012179.2/7-312          ...A..........A...............G........C..........
L25703.1/251-578          ...G..........C...................................
AF056377.1/1-328          ..................................................
X97391.1/4-342            ...C..........UCCGCUUCCGCUGCGGU........G..........
X97393.1/4-299            ...C..............................................
AF056387.1/1-312          ...C..........C...............U........G..........
X97390.1/4-318            ..................................................
X97392.1/4-315            ...A..........G...............G...................
X65707.1/152-527          ...U..........U...............U........A.GAAAACAGC
X65648.1/209-595          ...A..........U...............U........G.GGGACUGGG
X97389.1/129-384          ..................................................
X65649.1/169-563          ...U..........A...............G........U.CA.......
X97397.1/4-359            ...U..........A...............G........A.UAGAAGAUU
X73135.1/111-475          ...C..............................................
X97396.1/4-359            ...U..........C...............A........G.UCAACA...
AJ272223.1/3-306          ...C..........U...................................
Y12789.1/314-628          ...C..........U...............C...................
AJ272220.1/3-333          ...C..........U...............U........A.AUGGGGAAA
Y16812.1/58-465           ...G..........C...............C........C.UUCGGGGUU
X97388.1/4-374            ...U..........C...............A........G.UGAACAGUG
AE001942.1/5548-5929      ...C..........CACACAGGCCCCG...G........C..........
X63821.1/159-467          ...C..........C...............G........G.GG.......
AE007642.1/7963-8251      ..................................................
U64880.1/1-331            ...C..........A...............C........U.UAAUAUAU.
AF295980.1/1-285          ..................................................
AF296042.1/1-327          ...A..............................................
AF056385.1/1-376          ...G..........C...............G........G.GCAUGAGCC
AF056384.1/1-320          ...C..........C...............A........G..........
U28114.1/1-344            ...U..........G...............G........G.ACCGGGCCC
U28112.1/1-339            ...G..........C...............G........A.GC.......
U28087.1/1-340            ...G..........G...................................
U28085.1/1-384            ...G..........A...............G........C.UG.......
AE005925.1/332-1          ...C..............................................
AE009161.1/4540-4204      ...C..............................................
M59355.1/227-575          ...C..............................................
AJ235272.1/10871-10537    ..................................................
U28117.1/1-347            ...A..............................................
U28109.1/1-327            ...G..........C...................................
U28081.1/1-319            ...C..............................................
U28102.1/1-355            ...A..........C...................................
U28105.1/1-352            ...U..........C...............C........U..........
U28107.1/1-372            ...U..........C...............C........C.GGA......
U28094.1/1-332            ...C..........U...............C........C..........
U28106.1/1-395            ...C..........C...............G........U.CGUCCG...
U28103.1/1-323            ...C..........U...............A........C.GCG......
M59353.1/299-579          ...C..........C...............G........G.G........
AF056386.1/1-275          ...G..........U...............G........C.C........
AL162752.2/213308-213009  ...C..........U...............G........C..........
U28130.1/1-312            ...A..........C...............C........A.GUGA.....
M59357.1/250-555          ...C..............................................
AF056383.1/1-336          ...U..........C...............C...................
AL139075.2/199321-199049  ..................................................
AF181879.1/606-878        ..................................................
X16580.1/167-458          ...C..............................................
M59356.1/92-405           ...C..........G...............U........C..........
AP001118.1/93313-93005    ...U..........A...................................
AF211853.1/61-361         ...C..........C...............C........G.C........
AE004311.1/262-1          ...C..........CUC.............U........C.C........
AE003942.1/8757-9052      ...U..........C...............C........U..........
U28123.1/1-318            ...A..........U...............A........U.GAGUAUCGC
U28084.1/1-331            ...C..........A...............C........G.GCUCGU...
U28122.1/1-293            ...C..............................................
U28125.1/1-311            ...A..........A...............U........A.UGGU.....
U28111.1/1-306            ...C..........C...............C...................
U28129.1/1-356            ...C..........CGGCCGGUGC......A........C.CCGCAAGG.
U28082.1/1-411            ...C..........U...............U........U.GG.......
U28113.1/1-312            ...C..............................................
AF056382.1/1-336          ...U..........C...............G........G.A........
AF056376.1/1-285          ..................................................
AE001226.1/44-333         ..................................................
AF295981.1/1-332          ...C..........C...............A........G.AAAGGA...
X63822.1/191-470          ..................................................
AF296043.1/1-364          ...G..............................................
AF296053.1/1-376          ...C..........G...............U........G.GUUCGGCGA
AF296062.1/1-367          ...C..........C...............C........G.GACAGCCCC
U28119.1/1-349            ...G..............................................
AF296058.1/1-333          ...G..........C...............G........A.C........
AF296063.1/1-293          ...C..........C...............A...................
U28120.1/1-381            ...G..........G...............G........C.UAAGCGGCA
AF296056.1/1-348          ...G..........C...............U........G.AC.......
AF296017.1/1-301          ...C..........U...............C...................
AF296054.1/1-353          ...G..........G...............CGCGUUGCG...........
U28088.1/1-355            ...U..........G...............U........G.U........
U28118.1/1-313            ...A..........C...................................
AF296028.1/1-330          ...C..........A...............A........G.GC.......
AF296014.1/1-328          ...U..........U...............U........C..........
U28083.1/1-351            ...AGGAAGGCGAC....................................
U28128.1/1-359            ...U..........A...............G........A.GAACAGAGA
U28127.1/1-285            ..................................................
AF296059.1/1-356          ...C..........U...............G........C.GGG......
AF296071.1/1-389          ...U..........G...............U........C.GGCA.....
AF296037.1/1-343          ...G..........U...............C........C..........
AF296052.1/1-315          ...G..........C...............C........G.C........
AF296064.1/1-366          ...U..........G...............A........CU.........
U28116.1/1-350            ...G..........A...............A........A.C........
U28115.1/1-298            ...C..............................................
AF296060.1/1-278          ..................................................
AF296050.1/1-378          ...G..........G...............G........C.CGGG.....
AF296061.1/1-356          ...C..........C...............G........A.U........
U28101.1/1-327            ...A..............................................
AF296051.1/1-333          ...G..........C...................................
AF296033.1/1-326          ...G..........C...............U........G.C........

AL583922.1/291410-291064  ........................UCG.......................
AF110058.1/1-303          ........................UUCG......................
AF110051.1/1-289          ........................UUCG......................
U64884.1/1-324            ........................CGCU......................
AF110048.1/1-309          ........................UCCUCGGAGC................
AF110047.1/1-310          ........................UUCGGGCCA.................
AF110052.1/1-312          ........................CUCG......................
AF110046.1/1-310          CGUGG...................UUCAU.....................
AF110038.1/1-326          ........................UUCG......................
AF110039.1/1-307          ........................UCCAGCGCCACCGGACGAC.......
AF110037.1/1-266          ........................UCC.......................
AF110041.1/1-292          ........................CGUG......................
AF110053.1/1-305          ........................UACG......................
AF110055.1/1-272          ........................UUCGCCGA..................
AF012800.1/1-339          ........................ACAG......................
M64552.3/1436-1779        ........................UUCG......................
AF056388.1/1-332          ........................UGAGU.....................
L25702.1/147-454          ........................UUCG......................
L25705.1/1-330            ........................UUU.......................
U28079.1/1-347            ........................CGAG......................
U28104.1/1-304            ........................UUCG......................
U28095.1/1-295            ........................UAA.......................
U28108.1/1-339            ........................UUAGGA....................
AF056379.1/53-390         ........................GUAU......................
AJ012176.2/50-387         ........................GCAA......................
AJ012174.2/50-385         ........................UUUA......................
AJ131090.1/7-255          ........................CUAG......................
AJ012173.2/57-392         ........................GAAA......................
AJ012179.2/7-312          ........................UAU.......................
L25703.1/251-578          ........................UCCG......................
AF056377.1/1-328          ........................UUCG......................
X97391.1/4-342            ........................GAGA......................
X97393.1/4-299            ........................UCG.......................
AF056387.1/1-312          ........................CUUG......................
X97390.1/4-318            ........................UUUU......................
X97392.1/4-315            ........................GAAA......................
X65707.1/152-527          AACCAGUAAACAG...........UUAACAGGGUUUUUCUGCUGACUAAC
X65648.1/209-595          GACUAGGGGUUGGGGACUGGGGAAGAAACUUCCCAAUCCCUAAUCCCCCA
X97389.1/129-384          ........................UUGG......................
X65649.1/169-563          ........................UUAGUCAUUUGUCAUUAGUCAUUUGG
X97397.1/4-359            UC......................UCCU......................
X73135.1/111-475          ........................UUCG......................
X97396.1/4-359            ........................GUAAAAAAAAACUGAUA.........
AJ272223.1/3-306          ........................UUA.......................
Y12789.1/314-628          ........................AUA.......................
AJ272220.1/3-333          U.......................CCCA......................
Y16812.1/58-465           UCGGUGUGGUGGG...........UCAGGCUCCUGGAGCCGAACCGCUGU
X97388.1/4-374            AACAGUUA................UCAGUGAACAGUAAAUAACUGAUAAC
AE001942.1/5548-5929      ........................GCGG......................
X63821.1/159-467          ........................CUUC......................
AE007642.1/7963-8251      ........................UUAU......................
U64880.1/1-331            ........................GUAGCUAUAGAUGUUACCAUAUAUU.
AF295980.1/1-285          ........................UUU.......................
AF296042.1/1-327          ........................UUCG......................
AF056385.1/1-376          CCCGUCAAGG..............UUUGAUUG..................
AF056384.1/1-320          ........................UUCG......................
U28114.1/1-344            CCGU....................CCAA......................
U28112.1/1-339            ........................CCGU......................
U28087.1/1-340            ........................CUCG......................
U28085.1/1-384            ........................UUAGCGUUUGGCCUUUAGCUCUUAGC
AE005925.1/332-1          ........................UACG......................
AE009161.1/4540-4204      ........................CUU.......................
M59355.1/227-575          ........................UAUA....C.................
AJ235272.1/10871-10537    ........................UAU.......................
U28117.1/1-347            ........................GCU.......................
U28109.1/1-327            ........................GCAA......................
U28081.1/1-319            ........................UUUG......................
U28102.1/1-355            ........................UCC.......................
U28105.1/1-352            ........................UUAA......................
U28107.1/1-372            ........................CUUGAUC...................
U28094.1/1-332            ........................GAAA......................
U28106.1/1-395            ........................UUUACGGAUA................
U28103.1/1-323            ........................CUAACGCGC.................
M59353.1/299-579          ........................UUCG......................
AF056386.1/1-275          ........................GCAA......................
AL162752.2/213308-213009  ........................UUUG......................
U28130.1/1-312            ........................GCAACUUGUUGCGAAC..........
M59357.1/250-555          ........................CUCG......................
AF056383.1/1-336          ........................GAAA......................
AL139075.2/199321-199049  ........................GCAA......................
AF181879.1/606-878        ........................UUU.......................
X16580.1/167-458          ........................GUAA......................
M59356.1/92-405           ........................CUCG......................
AP001118.1/93313-93005    ........................UAAA......................
AF211853.1/61-361         ........................GCAA......................
AE004311.1/262-1          ........................UUCG......................
AE003942.1/8757-9052      ........................UUCU......................
U28123.1/1-318            AAGA....................UAUU......................
U28084.1/1-331            ........................GCAAACGGG.................
U28122.1/1-293            ........................UUCG......................
U28125.1/1-311            ........................UUCGAGCAAUCG..............
U28111.1/1-306            ........................GCGA......................
U28129.1/1-356            ........................GUAGCC....................
U28082.1/1-411            ........................GCUGUGCCGCUGCUUGCAGCGGAAAA
U28113.1/1-312            ........................GCAA......................
AF056382.1/1-336          ........................GAAA......................
AF056376.1/1-285          ........................UUAG......................
AE001226.1/44-333         ........................UUUG......................
AF295981.1/1-332          ........................UUUUUUCCUU................
X63822.1/191-470          ........................GAUG.......A..............
AF296043.1/1-364          ........................GCAA......................
AF296053.1/1-376          AA......................GCCGGG....................
AF296062.1/1-367          GGC.....................GCGG......................
U28119.1/1-349            ........................GUAA......................
AF296058.1/1-333          ........................UUC.......................
AF296063.1/1-293          ........................UUCG......................
U28120.1/1-381            CUGUGGCU................UCCGCUGCCAGCCGCUGCAGUGUUCG
AF296056.1/1-348          ........................UCGU......................
AF296017.1/1-301          ........................GCAA......................
AF296054.1/1-353          ........................UUUA......................
U28088.1/1-355            ........................CUUC......................
U28118.1/1-313            ........................UUCG......................
AF296028.1/1-330          ........................CUGG......................
AF296014.1/1-328          ........................GCAA......................
U28083.1/1-351            ........................UUCG......................
U28128.1/1-359            ACAGAAUA................UUAAGUUUGCUGCAAAGGCAAUCGUA
U28127.1/1-285            ........................UUAA......U...............
AF296059.1/1-356          ........................GCAACU....................
AF296071.1/1-389          ........................AUGC......................
AF296037.1/1-343          ........................UUCG......................
AF296052.1/1-315          ........................GCGA......................
AF296064.1/1-366          ........................UCAAGGCUUGCCAAGAAC........
U28116.1/1-350            ........................GAAA......................
U28115.1/1-298            ........................UUGU......................
AF296060.1/1-278          ........................UCCG......................
AF296050.1/1-378          ........................GCAACCC...................
AF296061.1/1-356          ........................UUU.......................
U28101.1/1-327            ........................GAAA......................
AF296051.1/1-333          ........................UUAG......................
AF296033.1/1-326          ........................UCCG......................

AL583922.1/291410-291064  ..................................................
AF110058.1/1-303          ..................................................
AF110051.1/1-289          ..................................................
U64884.1/1-324            ..................................................
AF110048.1/1-309          ..................................................
AF110047.1/1-310          ..................................................
AF110052.1/1-312          ..................................................
AF110046.1/1-310          ..................................................
AF110038.1/1-326          ..................................................
AF110039.1/1-307          ..................................................
AF110037.1/1-266          ..................................................
AF110041.1/1-292          ..................................................
AF110053.1/1-305          ..................................................
AF110055.1/1-272          ..................................................
AF012800.1/1-339          ..................................................
M64552.3/1436-1779        ..................................................
AF056388.1/1-332          ..................................................
L25702.1/147-454          ..................................................
L25705.1/1-330            ..................................................
U28079.1/1-347            ..................................................
U28104.1/1-304            ..................................................
U28095.1/1-295            ..................................................
U28108.1/1-339            ..................................................
AF056379.1/53-390         ..................................................
AJ012176.2/50-387         ..................................................
AJ012174.2/50-385         ..................................................
AJ131090.1/7-255          ..................................................
AJ012173.2/57-392         ..................................................
AJ012179.2/7-312          ..................................................
L25703.1/251-578          ..................................................
AF056377.1/1-328          ..................................................
X97391.1/4-342            ..................................................
X97393.1/4-299            ..................................................
AF056387.1/1-312          ..................................................
X97390.1/4-318            ..................................................
X97392.1/4-315            ..................................................
X65707.1/152-527          UGGUAACUGACCA.....................................
X65648.1/209-595          UACCCAAUAC........................................
X97389.1/129-384          ..................................................
X65649.1/169-563          AAAAACACAAAGGACAAAGGACAAAGAACAAAU.................
X97397.1/4-359            ..................................................
X73135.1/111-475          ..................................................
X97396.1/4-359            ..................................................
AJ272223.1/3-306          ..................................................
Y12789.1/314-628          ..................................................
AJ272220.1/3-333          ..................................................
Y16812.1/58-465           CCCUGGAAUCUGUGAGUGA...............................
X97388.1/4-374            UGAUAACUGAUAACUGAUA...............................
AE001942.1/5548-5929      ..................................................
X63821.1/159-467          ..................................................
AE007642.1/7963-8251      ..................................................
U64880.1/1-331            ..................................................
AF295980.1/1-285          ..................................................
AF296042.1/1-327          ..................................................
AF056385.1/1-376          ..................................................
AF056384.1/1-320          ..................................................
U28114.1/1-344            ..................................................
U28112.1/1-339            ..................................................
U28087.1/1-340            ..................................................
U28085.1/1-384            CAGACAAUCGUCUGGCUAAUGGCUGACCGCUAAUAGCUAAC.........
AE005925.1/332-1          ..................................................
AE009161.1/4540-4204      ..................................................
M59355.1/227-575          ..................................................
AJ235272.1/10871-10537    ..................................................
U28117.1/1-347            ..................................................
U28109.1/1-327            ..................................................
U28081.1/1-319            ..................................................
U28102.1/1-355            ..................................................
U28105.1/1-352            ..................................................
U28107.1/1-372            ..................................................
U28094.1/1-332            ..................................................
U28106.1/1-395            ..................................................
U28103.1/1-323            ..................................................
M59353.1/299-579          ..................................................
AF056386.1/1-275          ..................................................
AL162752.2/213308-213009  ..................................................
U28130.1/1-312            ..................................................
M59357.1/250-555          ..................................................
AF056383.1/1-336          ..................................................
AL139075.2/199321-199049  ..................................................
AF181879.1/606-878        ..................................................
X16580.1/167-458          ..................................................
M59356.1/92-405           ..................................................
AP001118.1/93313-93005    ..................................................
AF211853.1/61-361         ..................................................
AE004311.1/262-1          ..................................................
AE003942.1/8757-9052      ..................................................
U28123.1/1-318            ..................................................
U28084.1/1-331            ..................................................
U28122.1/1-293            ..................................................
U28125.1/1-311            ..................................................
U28111.1/1-306            ..................................................
U28129.1/1-356            ..................................................
U28082.1/1-411            GUCCCUUUAGCAGAGCGAUGAUCGUUUCGACGGCCAGCGUUUUGCGGGGG
U28113.1/1-312            ..................................................
AF056382.1/1-336          ..................................................
AF056376.1/1-285          ..................................................
AE001226.1/44-333         ..................................................
AF295981.1/1-332          ..................................................
X63822.1/191-470          ..................................................
AF296043.1/1-364          ..................................................
AF296053.1/1-376          ..................................................
AF296062.1/1-367          ..................................................
U28119.1/1-349            ..................................................
AF296058.1/1-333          ..................................................
AF296063.1/1-293          ..................................................
U28120.1/1-381            CGU...............................................
AF296056.1/1-348          ..................................................
AF296017.1/1-301          ..................................................
AF296054.1/1-353          ..................................................
U28088.1/1-355            ..................................................
U28118.1/1-313            ..................................................
AF296028.1/1-330          ..................................................
AF296014.1/1-328          ..................................................
U28083.1/1-351            ..................................................
U28128.1/1-359            AUCUGGUCUCUGACAUCUGUUCUCUGUU......................
U28127.1/1-285            ..................................................
AF296059.1/1-356          ..................................................
AF296071.1/1-389          ..................................................
AF296037.1/1-343          ..................................................
AF296052.1/1-315          ..................................................
AF296064.1/1-366          ..................................................
U28116.1/1-350            ..................................................
U28115.1/1-298            ..................................................
AF296060.1/1-278          ..................................................
AF296050.1/1-378          ..................................................
AF296061.1/1-356          ..................................................
U28101.1/1-327            ..................................................
AF296051.1/1-333          ..................................................
AF296033.1/1-326          ..................................................

AL583922.1/291410-291064  ...............C.G.GU..GGUAAG...G.GUGAAAC.G.GUG...
AF110058.1/1-303          ...............G.C.CC..GGC..GAAAG.GUGAAAG.G.GUG...
AF110051.1/1-289          ..........G..C.A.G.UC..GGUAAG...G.GUGAAAC.G.GUG...
U64884.1/1-324            .........GC..G.C.G.GC..GGUAAG...G.GUGAAAG.G.GUG...
AF110048.1/1-309          ........AGC..G.G.UGCG..GGUAAG...G.GUGAAAC.G.GUG...
AF110047.1/1-310          ........CGG..G.G.UGCG..GGCAAG...G.GUGAAAC.G.GUG...
AF110052.1/1-312          .........GC..G.GCG.UG..GGUAAG...G.GUGAAAC.G.GUG...
AF110046.1/1-310          ........CCA..G.G.UGCG..GGUGAG...G.GUGAAAC.G.GUG...
AF110038.1/1-326          ........GGA..A.G.A.GG..GGUAAG...G.GUGAAAC.G.GUG...
AF110039.1/1-307          .................G.GA..GGUAAG...G.GUGAAAC.G.GUG...
AF110037.1/1-266          .........AG..G.U.A.GC..GGUAAG...G.GUGAAAC.G.GUG...
AF110041.1/1-292          ...............C.A.GG..GGUAAG...G.GUGAAAC.G.GCG...
AF110053.1/1-305          ........CGG..C.A.C.GG..GGUAAG...G.GUGAAAC.G.GCG...
AF110055.1/1-272          ........CGU..G.C.C.GG..GGUAAG...G.GUGAAAC.G.GCG...
AF012800.1/1-339          ..........C..G.G.C.CG..GGUAAG...G.GUGAAAC.G.GUG...
M64552.3/1436-1779        ..........G..C.C.C.CC..GGUAAG...G.GUGAAAC.G.GUG...
AF056388.1/1-332          ........CUC..G.C.C.GCC.GGCAAG...G.GUGAAAU.G.GUG...
L25702.1/147-454          ..........G..G.G.A.GA..GGUAAG...G.GUGAGAA.G.GUG...
L25705.1/1-330            .............G.A.U.GA..GGUAAG...G.GUGAAAA.C.GUG...
U28079.1/1-347            ........UCG..G.G.G.UA..GGAAAA...G.GUGAAAA.G.GUG...
U28104.1/1-304            ...............G.U.UU..GGUAAG...G.GUGAAAA.G.GUG...
U28095.1/1-295            .............G.G.C.GA..GAUGAG...G.GUGAAAA.U.GUG...
U28108.1/1-339            ........GAG..G.G.UUGA..GGUAGG...G.UUGAAAA.C.GUG...
AF056379.1/53-390         .........AA..U.U.U.AU..AGACAG...G.CUGAAAAAU.CUU...
AJ012176.2/50-387         .........AA..U.U.U.AU..AGACAG...G.CUGAAAAAU.CCU...
AJ012174.2/50-385         ..........U..U.U.U.AU..AGACAG...G.CUGAAAAUU.CCU...
AJ131090.1/7-255          ........GUA..A.G.A.UU..AGACAG...G.AUGAAAAUG.UCG...
AJ012173.2/57-392         .........GU..U.U.U.AU..AGACAG...G.CUGAAAAUU.CCU...
AJ012179.2/7-312          .........GC..U.U.G.UU..AGAUAG...G.GUGAAAU.G.CCU...
L25703.1/251-578          .............G.C.C.GG..AGUAAG...G.GUGAAAA.G.GCG...
AF056377.1/1-328          .................AGCC..GGUGAG...G.GUGAAAC.G.GUG...
X97391.1/4-342            .........CG..A.G.CACA..GGCAAG...G.GUGCAAA.G.GUG...
X97393.1/4-299            ...............U.C.CU..GGUAAG...G.GUGCAAC.G.GUG...
AF056387.1/1-312          .........CA..G.G.CACA..GGUAAG...G.GUGCAAG.G.GUG...
X97390.1/4-318            ...................CG..GGUAAG...G.GUGCAAA.G.GUGU..
X97392.1/4-315            ..........C..C.U.CACA..GGUAAG...G.GUGCAAC.G.GUG...
X65707.1/152-527          ........CUG..A.A.A.AG..GGUAAG...G.GUGCAAA.G.GUG...
X65648.1/209-595          ........CCA..ACU.C.UU..GGUAAG...G.GUGCAAA.G.GUG...
X97389.1/129-384          .......................U..AAG...G.GUGCAAA.G.GUG...
X65649.1/169-563          ........GAC..C.AAA.UU..GGUAAG...G.GUGCAAA.G.GUG...
X97397.1/4-359            ........GUU..U.A.GUGG..GGUAAG...G.GUGCAAA.G.GUG...
X73135.1/111-475          ...............G.U.UA..GGUAAG...G.GUGCAAA.G.GUG...
X97396.1/4-359            ........AUU..G.G.A.AA.AGGUAAG...G.GUGCAAA.G.GUG...
AJ272223.1/3-306          .............U.G.U.AU..GGCAAG...G.GUGCAAG.G.GUG...
Y12789.1/314-628          ..........G..A.GCA.CA..GGCAAG...G.GUGCAAA.G.GUG...
AJ272220.1/3-333          ........ACA..A.G.C.GC..GGCAAG...G.GUGCAAA.G.GUG...
Y16812.1/58-465           ........AGG..G.C.U.GG..GGUAAG...G.GUGCAAA.G.GUG...
X97388.1/4-374            ........ACU..G.AAA.AG..GGUAAG...G.GUGCAAA.G.GUG...
AE001942.1/5548-5929      .........GC..GCG.G.GU..GGUCAG...G.GUGAAAC.G.GUG...
X63821.1/159-467          ........CCC..G.G.UGCG..GGCAAG...G.GUGAAAC.G.GUG...
AE007642.1/7963-8251      .................A.AU..GGUAAG...G.GUGGAAA.G.GCG...
U64880.1/1-331            ........AAG..U.G.C.CG..GGUAAG...G.GUGGGAA.G.GUG...
AF295980.1/1-285          ....................U..GGUAAG...G.GUGAAAA.G.GUG...
AF296042.1/1-327          ...............U.U.CG..GGUAAG...G.GUGAAAA.G.GUG...
AF056385.1/1-376          ........UCU..G.C.AUGC..GGUAAG...G.GUGAAAC.G.GUG...
AF056384.1/1-320          .........CU..G.G.C.CA..GGUAAG...G.GUGAAAC.G.GUG...
U28114.1/1-344            ........GUC..C.A.U.GC..GGUAAG...G.GUGAAAC.G.GUG...
U28112.1/1-339            ........CUC..G.C.G.GC..GGUAAG...G.GUGAAAU.G.GUG...
U28087.1/1-340            ..........U..C.C.G.CG.CGGUAAG...G.GUGAAAU.G.GUG...
U28085.1/1-384            ........AGC..U.U.G.CCC.GGUAAG...G.GUGAAAA.G.GUG...
AE005925.1/332-1          ...............G.G.GC..GGGAAG...G.GUGAAAG.G.GUG...
AE009161.1/4540-4204      ...............G.C.AU..GGUAAG...G.GUGAAAG.G.GUG...
M59355.1/227-575          ...............G.G.CC..GGUAAG...G.GUGAAAG.G.GUG...
AJ235272.1/10871-10537    .................U.UC..GGUAAG...G.GUGAAAA.G.GUG...
U28117.1/1-347            ...............U.C.GG..GGUGAU...G.GUGAAAC.G.GUG...
U28109.1/1-327            .............G.C.CAAG..GGUAAG...G.GUGAAAG.G.GUG...
U28081.1/1-319            ...............G.G.CG..GGUAAG...G.GCGAAAG.G.GUG...
U28102.1/1-355            .............G.U.G.AA..GGUAAG...G.GUGAAAA.G.GUG...
U28105.1/1-352            .........GG..G.A.CACA..GGCAAG...G.GUGAAAG.G.GUG...
U28107.1/1-372            ........CGG..G.A.A.CA..GGCAAG...G.GUGAAAG.G.GUG...
U28094.1/1-332            .........GG..A.C.CACA..GGCAAG...G.GUGAAAG.G.GUG...
U28106.1/1-395            ........CGU..G.G.C.CA..GGCAAG...G.GUGAAAG.G.GUG...
U28103.1/1-323            ........UUU..A.A.G.CG..GGUAAG...G.GUGAAAC.G.GUG...
M59353.1/299-579          ........CCC..G.G.C.GG..G..AAG...G.GUGAAAC.........
AF056386.1/1-275          ........GGC..A.G.A.CC..AACCAG...G.GUGAAAC.........
AL162752.2/213308-213009  .........GC..A.G.CACA..GGCAAG...G.GUGAAAA.G.GUG...
U28130.1/1-312            ........UUGC.G.U.C.GA..AAC..G...G.GUGAAAC.........
M59357.1/250-555          ...............G.C.CG..GGUAAG...G.GUGAAAC.G.GUG...
AF056383.1/1-336          ..........G..G.G.G.CG..GGUAAG...G.GUGAAAC.G.GUG...
AL139075.2/199321-199049  ...................GU..GGAAAA...G.GUGAAAC.G.GCG...
AF181879.1/606-878        ...................AA..GGUAAG...G.GUGAAAG.G.GUG...
X16580.1/167-458          ...............G.C.GC..GGUAAG...G.GUGAAAA.G.GUG...
M59356.1/92-405           .........GA..C.G.G.GA..GGUAAG...G.GUGAAAU.G.GUG...
AP001118.1/93313-93005    .............A.A.U.AU..GGCCAG...G.GUGAAAA.G.GCG...
AF211853.1/61-361         ........GCG..G.GAU.CA..GGUAAG...G.GUGAAAG.G.GUG...
AE004311.1/262-1          ........GGAUGG.GAU.CA..GGUAAG...G.GUGAAAG.G.GUG...
AE003942.1/8757-9052      .........AG..G.A.U.UC..GGUAAG...G.GUGAAAU.G.GUG...
U28123.1/1-318            ........CAU..G.U.C.AUC.GGUAAG...G.GUGAAAG.G.GUG...
U28084.1/1-331            ........UCG..C.G.G.CA..GGUAAG...G.GUGAAAG.G.GUG...
U28122.1/1-293            ...............G.U.ACC.GGUAAG...G.GUGAAAA.G.GUG...
U28125.1/1-311            ........GAA..U.C.G.GA..GGUAAG...G.GUGAAAG.G.GUG...
U28111.1/1-306            ..........G..G.G.CUCA..GGCAAG...G.GUGAAAU.G.GUA...
U28129.1/1-356            ........GGU..G.G.CACA..GGCAAG...G.GUGAAAA.G.GUGGAC
U28082.1/1-411            GCGAGGCCCAA..A.GAU.CA..GGUAAG...G.GUGAAAC.G.GCG...
U28113.1/1-312            ...............G.G.ACC.GGCAAG...G.GUGAAAU.C.GUG...
AF056382.1/1-336          ........UUC..G.G.C.GC..GGUAAG...G.GUGAAAU.G.GCG...
AF056376.1/1-285          .......................GGUAAG...G.GUGAAAA.G.GUG...
AE001226.1/44-333         .......................GGUAAG...G.GUGAAAG.G.GCG...
AF295981.1/1-332          ........UCU..G.G.UGCG..GGCAAG...G.GUGAAAA.G.GUG...
X63822.1/191-470          ....................G..GGCAAG...G.GUGGAAC.G.GUG...
AF296043.1/1-364          ...............C.U.GC..GGUAAG...G.GUGAAAA.G.GCG...
AF296053.1/1-376          ........CUU..C.G.A.AG..GGUAAG...G.GUGAAAA.G.GUG...
AF296062.1/1-367          ........GCG..G.G.A.GU..GGUCAG...G.GUGAAAC.G.GUG...
U28119.1/1-349            ...............G.C.CA..GGCAAG...G.GUGAAAG.G.GUG...
AF296058.1/1-333          ........GUC..G.C.U.GC..GGUAAG...G.GUGAAAC.G.GUG...
AF296063.1/1-293          ..........U..G.G.C.UG..GGUAAG...G.GUGAAAC.G.GUG...
U28120.1/1-381            ........UUC..C.C.G.GC..GGUAAG...G.GUGAAAU.G.GUG...
AF296056.1/1-348          ........UCA..G.U.C.AG..GGUGAU...A.GUGAAAA.G.GCG...
AF296017.1/1-301          ..........G..A.G.U.GCC.GGUAAG...G.GUGAAAG.G.GUG...
AF296054.1/1-353          ..........G..C.C.U.GC..GGCAAG...G.GUGAAAC.G.GUG...
U28088.1/1-355            ........ACA..C.A.U.AA..GGUAAG...G.GUGAAAA.G.GUG...
U28118.1/1-313            .............G.U.A.CU..GGUAAG...G.GUGAAAA.G.GUG...
AF296028.1/1-330          ........CCG..U.G.G.CG.UGGUAAG...G.GUGAAAG.G.GUG...
AF296014.1/1-328          .........GA..A.A.A.GCC.GGUAAG...G.GUGAAAG.G.GUG...
U28083.1/1-351            ...............U.U.GC..GGUAAG...G.GUGAAAA.G.GUG...
U28128.1/1-359            ........CUC..U.G.G.AA..CGUAAG...G.GUGGAAA.G.GUG...
U28127.1/1-285            ...................GC..GGUAAG...G.GUGGAAA.G.GUG...
AF296059.1/1-356          ........CGC..G.G.C.GA..GGUAAG...G.GUGAAAC.G.GUG...
AF296071.1/1-389          ........CGG..C.A.CACA..GGCAAG...G.AUGCAAC.G.GUG...
AF296037.1/1-343          .........GG..A.CGC.GU..GGCAAG...G.GUGAAAC.G.GUG...
AF296052.1/1-315          ........GCG..G.C.G.CG..GGUAAG...G.GUGAAAC.G.GUG...
AF296064.1/1-366          .........GU..C.G.A.AA..GGUAAG...G.GUGAAAA.G.GUG...
U28116.1/1-350            ........GUU..U.C.U.GC.CGGUAAG...G.GUGAAAU.G.GUG...
U28115.1/1-298            ...............G.C.GC..GGGAGA...G.CUGAAAC.G.GUG...
AF296060.1/1-278          .................G.GA..GGUAAG...G.GUGAAAG.GAGUG...
AF296050.1/1-378          ........AGC..C.U.G.AG..GGUAAG...G.GUGAAAC.G.GUG...
AF296061.1/1-356          ........AUC..G.G.GAGG..GGAAAA...G.GUGAAAA.G.GUG...
U28101.1/1-327            ...............U.U.UU..GGUAAG...GAGUGAAAC.G.GUG...
AF296051.1/1-333          .............G.U.G.UG..AGAAAA...G.GUGAAAA.G.GUG...
AF296033.1/1-326          ........GCA..G.C.G.GGC.GGUAAG...G.GUGAAAC.G.GUG...

AL583922.1/291410-291064  ................................CG.GUAAGAGCG.C.AC.
AF110058.1/1-303          ................................CG.GUAAGAGCG.C.AC.
AF110051.1/1-289          ................................GU.GUAAGAGAC.C.AC.
U64884.1/1-324            ................................GU.GUAAGAGAC.C.AC.
AF110048.1/1-309          ................................AG.GUAAGAGCU.C.AC.
AF110047.1/1-310          ................................AG.GUAAGAGCU.C.AC.
AF110052.1/1-312          ................................GU.GCAAGAGAC.C.AC.
AF110046.1/1-310          ................................GU.GUAAGAGAC.C.AC.
AF110038.1/1-326          ................................GU.GUAAGAGAC.C.AC.
AF110039.1/1-307          ................................GA.GCAAGAGAC.C.AC.
AF110037.1/1-266          ................................GG.GUAAGAGCC.C.AC.
AF110041.1/1-292          ................................GU.GUAAGAGAC.C.AC.
AF110053.1/1-305          ................................GU.GUAAGAGAC.C.AC.
AF110055.1/1-272          ................................GU.GUAAGAGAC.C.AC.
AF012800.1/1-339          ................................GU.GUAAGAGAC.C.AC.
M64552.3/1436-1779        ................................GU.GUAAGAGAC.C.AC.
AF056388.1/1-332          ................................CG.GUAAGAGCG.C.AC.
L25702.1/147-454          ................................GG.GUAAGAGCC.U.AC.
L25705.1/1-330            ................................AG.GUAAGAGCU.C.AC.
U28079.1/1-347            ................................AG.GUAAGAGCU.C.AC.
U28104.1/1-304            ................................GG.GUAAGAGCC.U.AC.
U28095.1/1-295            ................................AG.GUAAGAGCU.C.AC.
U28108.1/1-339            ................................AG.GUAAGAGCU.C.AC.
AF056379.1/53-390         ................................AC.UUUAGGAGU.A.AG.
AJ012176.2/50-387         ................................ACUUUAAGAG.U.A.GG.
AJ012174.2/50-385         ................................AC.UUUAGGAGU.A.GG.
AJ131090.1/7-255          ................................AG.CUUAUGGCU.C.GA.
AJ012173.2/57-392         ................................AC.UUUAGGAGU.A.GG.
AJ012179.2/7-312          ................................GC.UUUAGGAGC.AUGG.
L25703.1/251-578          ................................GU.GUAAGAGAC.C.AC.
AF056377.1/1-328          ................................GA.GUAAGUGCC.C.AC.
X97391.1/4-342            ................................CG.GUAAGAGCG.C.AC.
X97393.1/4-299            ................................CG.GUAAGAGCGUC.AC.
AF056387.1/1-312          ................................CG.GUAAGAGCG.C.AC.
X97390.1/4-318            ................................CG.GUAAGAGCG.C.AC.
X97392.1/4-315            ................................CG.GUAAGAGCG.C.AC.
X65707.1/152-527          ................................CG.GUAAGAGCG.C.AC.
X65648.1/209-595          ................................CG.GUAAGAGCG.C.AC.
X97389.1/129-384          ................................CG.GUAAGAGCG.C.AC.
X65649.1/169-563          ................................CG.GUAAGAGCG.C.AC.
X97397.1/4-359            ................................CG.GUAAGAGCG.C.AC.
X73135.1/111-475          ................................UG.UUAAGAGCG.C.AC.
X97396.1/4-359            ................................GG.GUAAGAGCC.C.AC.
AJ272223.1/3-306          ................................CG.GUAAGAGCG.C.AC.
Y12789.1/314-628          ................................CG.GUAAGAGCG.C.AC.
AJ272220.1/3-333          ................................CG.GUAAGAGCG.C.AC.
Y16812.1/58-465           ................................CG.GUAAGAGCG.C.AC.
X97388.1/4-374            ................................CG.GUAAGGGCG.C.AC.
AE001942.1/5548-5929      ................................CG.GUAAGAGCG.C.AC.
X63821.1/159-467          ................................GG.GUAAGAGCC.C.AC.
AE007642.1/7963-8251      ................................AG.GUAAGAGCU.C.AC.
U64880.1/1-331            ................................AG.GUAAGAGCU.C.AC.
AF295980.1/1-285          ................................GU.GUAAGAGAC.C.AC.
AF296042.1/1-327          ................................AG.GUAAGAGCU.C.AC.
AF056385.1/1-376          ................................CG.GUAAGAGCG.C.AC.
AF056384.1/1-320          ................................CG.GUAAGAGCG.C.AC.
U28114.1/1-344            ................................CG.GUAAGAGCG.C.AC.
U28112.1/1-339            ................................CG.GUAAGAGCG.C.AC.
U28087.1/1-340            ................................CG.GUAAGAGCG.C.AC.
U28085.1/1-384            ................................CG.GUAAGAGCG.C.AC.
AE005925.1/332-1          ................................GG.GUAAGAGCC.C.AC.
AE009161.1/4540-4204      ................................GG.GUAAGAGCC.C.AC.
M59355.1/227-575          ................................CG.GUAAGAGCG.C.AC.
AJ235272.1/10871-10537    ................................UG.GUAAGAGCA.C.AC.
U28117.1/1-347            ................................GG.GUAAGAGCC.C.AC.
U28109.1/1-327            ................................CG.GCAAGAGCG.C.AC.
U28081.1/1-319            ................................CG.GCAAGAGCG.C.AC.
U28102.1/1-355            ................................CG.GUAAGAGCG.C.AC.
U28105.1/1-352            ................................CG.GUAAGAGCG.C.AC.
U28107.1/1-372            ................................CG.GUAAGGGCG.C.AC.
U28094.1/1-332            ................................CG.GCAAGAGCG.C.AC.
U28106.1/1-395            ................................CG.GCAAGAGCG.C.AC.
U28103.1/1-323            ................................CG.GUAAGAGCG.C.AC.
M59353.1/299-579          .........................................G........
AF056386.1/1-275          ..................................................
AL162752.2/213308-213009  ................................CG.GUAAGGGCG.C.AC.
U28130.1/1-312            .........................................G........
M59357.1/250-555          ................................GU.GUAAGAGAC.C.AC.
AF056383.1/1-336          ................................CG.GUAAGAGCG.C.AC.
AL139075.2/199321-199049  ................................GG.GUAAAAGCC.C.AC.
AF181879.1/606-878        ................................GG.GUAAGAGCC.C.AC.
X16580.1/167-458          ................................CG.GUAAGAGCG.C.AC.
M59356.1/92-405           ................................CG.GUAAGAGCG.C.AC.
AP001118.1/93313-93005    ................................UG.GUAAGAGCA.C.AC.
AF211853.1/61-361         ................................CG.GUAAGAGCG.C.AC.
AE004311.1/262-1          ................................CG.GUAAGAGCG.C.AC.
AE003942.1/8757-9052      ................................CG.GUAAGAGCG.C.AC.
U28123.1/1-318            ................................CG.GUAAGAGCG.C.AC.
U28084.1/1-331            ................................CG.GUAAGAGCG.C.AC.
U28122.1/1-293            ................................CG.GUAAGAGCG.C.AC.
U28125.1/1-311            ................................CG.GUAAGAGCG.C.AC.
U28111.1/1-306            ................................CG.GUAAGAGCG.C.AC.
U28129.1/1-356            UCCUUCGGGAGCCGCCGGGGGGAACCCCGGCGCG.GUAAGAGCG.C.AC.
U28082.1/1-411            ................................AG.GUAAGAGCU.C.AC.
U28113.1/1-312            ................................CG.GUAAGAGCG.C.AC.
AF056382.1/1-336          ................................GG.GUAAGAGCC.C.AC.
AF056376.1/1-285          ................................AG.GUAAGAGCU.C.AC.
AE001226.1/44-333         ................................AG.GUAAGAGCU.C.AC.
AF295981.1/1-332          ................................GG.GUAAGAGCC.C.AC.
X63822.1/191-470          ................................GG.GUAAGAGCC.C.AC.
AF296043.1/1-364          ................................AG.GUAAGAGCU.C.AC.
AF296053.1/1-376          ................................GG.GUAAGAGCC.C.AC.
AF296062.1/1-367          ................................CG.GUAAGAGCG.C.AC.
U28119.1/1-349            ................................GG.GUAAGGGCC.C.AC.
AF296058.1/1-333          ................................GU.GUAAGAGAC.C.AC.
AF296063.1/1-293          ................................CG.GUAAGAGCG.C.AC.
U28120.1/1-381            ................................GG.GUAAGAGCC.C.AC.
AF296056.1/1-348          ................................GG.GUAAGAGCC.C.AC.
AF296017.1/1-301          ................................CG.GUAAGAGCG.C.AC.
AF296054.1/1-353          ................................CG.GUAAGAGCG.C.AC.
U28088.1/1-355            ................................CG.GUAAGAGCG.C.AC.
U28118.1/1-313            ................................GG.GUAAGAGCC.C.AC.
AF296028.1/1-330          ................................AG.GCAAGAGCU.C.AC.
AF296014.1/1-328          ................................CG.GUAAGAGCG.C.AC.
U28083.1/1-351            ................................CG.GUAAGAGCG.C.AC.
U28128.1/1-359            ................................AG.GUAAGAGCU.C.AC.
U28127.1/1-285            ................................GU.GUAAGAGAC.C.AC.
AF296059.1/1-356          ................................AG.GUAAGAGCU.C.AC.
AF296071.1/1-389          ................................CG.GUAAGAGCG.C.AC.
AF296037.1/1-343          ................................CG.GCAAGAGCG.C.AC.
AF296052.1/1-315          ................................GG.GUAAGAGCC.C.AC.
AF296064.1/1-366          ................................GG.GUAAGAGCC.C.AC.
U28116.1/1-350            ................................AG.GUAAGAGCU.C.AC.
U28115.1/1-298            ................................GU.GUAAGAGAC.C.AC.
AF296060.1/1-278          ................................GG.GUAAGAGCC.C.ACA
AF296050.1/1-378          ................................AG.GUAAGAGCU.C.AC.
AF296061.1/1-356          ................................AG.GUAAGAGCU.C.AC.
U28101.1/1-327            ................................GU.GUAAGAGAC.C.AC.
AF296051.1/1-333          ................................GG.GUAAGAGCC.C.AC.
AF296033.1/1-326          ................................GG.GUAAGAGCC.C.AC.

AL583922.1/291410-291064  CAG.CAU.CCC.GGGU..................................
AF110058.1/1-303          C.G.CGC.GGA.CGGC..................................
AF110051.1/1-289          CAG.CGC.GCC.AGGU..................................
U64884.1/1-324            CAG.CGG.CCC.CGGU..................................
AF110048.1/1-309          CAG.CGC.UCC.GGGU..................................
AF110047.1/1-310          CAG.CGA.CGU.CGGC..................................
AF110052.1/1-312          CAG.CAC.CCC.CGGU..................................
AF110046.1/1-310          CAG.CUC.CCC.AGGU..................................
AF110038.1/1-326          CAG.CGU.GUC.GGGU..................................
AF110039.1/1-307          CAG.CAU.GCC.GGGC..................................
AF110037.1/1-266          CAG.UCC.UCG.UGGU..................................
AF110041.1/1-292          CAG.CGA.CCG.GGGC..................................
AF110053.1/1-305          CAG.CAU.CCC.GGGU..................................
AF110055.1/1-272          CGG.CAC.CGU.GAGC..................................
AF012800.1/1-339          CAG.CGC.CUC.GGGU..................................
M64552.3/1436-1779        CAG.UGC.CCA.GGGC..................................
AF056388.1/1-332          CGG.CAG.CGU.G.GU..................................
L25702.1/147-454          CAG.CAG.CAU.G.GU..................................
L25705.1/1-330            G.G.UAUUGCA.UGGC..................................
U28079.1/1-347            C.G.GCC.UGG.UGGU..................................
U28104.1/1-304            C.G.UAG.CGG.CCGU..................................
U28095.1/1-295            GGU.UGU.UAU.CGGU..................................
U28108.1/1-339            G.UCCCG.AUA.UGGU..................................
AF056379.1/53-390         A.G.CUG.CUA.GGGA..................................
AJ012176.2/50-387         A.G.CUG.CUG.GGGA..................................
AJ012174.2/50-385         A.G.CCA.UUA.AGGU..................................
AJ131090.1/7-255          C.C.UCU.UUG.UGGA..................................
AJ012173.2/57-392         A.G.CUA.UUA.AGGU..................................
AJ012179.2/7-312          C.CUUAU.CUA.GAGA..................................
L25703.1/251-578          CAG.GUG.CGU.CAGC..................................
AF056377.1/1-328          C.G.CGU.CAU.CGGU..................................
X97391.1/4-342            CAG.CAG.CAU.C.GA..................................
X97393.1/4-299            CAG.CAG.AGU.C.GA..................................
AF056387.1/1-312          CAG.CAA.CAU.C.GA..................................
X97390.1/4-318            CAG.CAG.UAU.C.GA..................................
X97392.1/4-315            CAG.CAA.CAU.C.GA..................................
X65707.1/152-527          CAG.CAG.UAU.C.GA..................................
X65648.1/209-595          CAG.CAG.UAU.C.GA..................................
X97389.1/129-384          CAG.CAG.UAU.C.GA..................................
X65649.1/169-563          CAG.CAA.CGU.C.GA..................................
X97397.1/4-359            CAG.CAG.UGU.C.GU..................................
X73135.1/111-475          CAG.CAG.GGU.C.GU..................................
X97396.1/4-359            CAG.CAG.UAU.C.GA..................................
AJ272223.1/3-306          CAG.CAA.CAU.U.GA..................................
Y12789.1/314-628          CAG.CAG.UAU.C.GA..................................
AJ272220.1/3-333          CAG.CAG.CAU.C.GA..................................
Y16812.1/58-465           CAG.CAG.UAU.C.GA..................................
X97388.1/4-374            CAG.CAA.CAC.C.GA..................................
AE001942.1/5548-5929      CAG.GUU.CCC.GGGA..................................
X63821.1/159-467          CGC.CUG.GCC.UGGC..................................
AE007642.1/7963-8251      CAG.CGC.AUU.G.GC..................................
U64880.1/1-331            CAG.CAG.CUA.G.GC..................................
AF295980.1/1-285          CAG.UUC.UUU.AGGA..................................
AF296042.1/1-327          C.G.CGG.ACC.UGGU..................................
AF056385.1/1-376          CAG.CAG.UCG.AGGC..................................
AF056384.1/1-320          CAG.CAG.ACC.GGGU..................................
U28114.1/1-344            CAG.CAG.CCA.AGGU..................................
U28112.1/1-339            CAG.CGG.CGG.G.GU..................................
U28087.1/1-340            CAG.CCG.GCG.GGGU..................................
U28085.1/1-384            CAG.CAG.GCG.AGGU..................................
AE005925.1/332-1          C.G.CGG.ACC.UGGU..................................
AE009161.1/4540-4204      C.G.CGC.CGC.UGGU..................................
M59355.1/227-575          C.G.CCU.GCC.CGGC..................................
AJ235272.1/10871-10537    C.G.GUA.AGU.UGGC..................................
U28117.1/1-347            C.G.CGG.ACC.GGGC..................................
U28109.1/1-327            C.G.CGC.GGC.UGGU..................................
U28081.1/1-319            C.G.CGC.GGC.CGGU..................................
U28102.1/1-355            C.G.CGU.UUC.UAGC..................................
U28105.1/1-352            C.G.CGC.GAC.CGGU..................................
U28107.1/1-372            C.G.GGG.GGC.UGGC..................................
U28094.1/1-332            C.G.CGC.AGC.GGGC..................................
U28106.1/1-395            C.G.CGC.GAU.GGGU..................................
U28103.1/1-323            C.G.CGU.UCU.CGGC..................................
M59353.1/299-579          ..................................................
AF056386.1/1-275          ..................................................
AL162752.2/213308-213009  C.G.CGC.AUU.UGGU..................................
U28130.1/1-312            ..................................................
M59357.1/250-555          CAG.AUG.CCG.UGGU..................................
AF056383.1/1-336          C.G.CGU.CCG.GGGU..................................
AL139075.2/199321-199049  CAG.CGA.UUU.UGGU..................................
AF181879.1/606-878        CA..GAG.CUA.AAGC..................................
X16580.1/167-458          C.G.CAU.UUC.CGGU..................................
M59356.1/92-405           C.G.CGC.UGG.UGGC..................................
AP001118.1/93313-93005    C.G.CAU.AAU.UGGU..................................
AF211853.1/61-361         C.G.CGC.GGC.UGGU..................................
AE004311.1/262-1          C.G.UGC.GAC.UGGC..................................
AE003942.1/8757-9052      C.G.CGA.GUU.CGGU..................................
U28123.1/1-318            C.G.CGU.GGC.UGGC..................................
U28084.1/1-331            C.G.CGC.CGG.UGGC..................................
U28122.1/1-293            C.G.CAC.GAC.UGGC..................................
U28125.1/1-311            C.G.CAU.GAC.UGGU..................................
U28111.1/1-306            C.G.CUC.CAG.CGGC..................................
U28129.1/1-356            C.G.CGG.ACG.CAGU..................................
U28082.1/1-411            C.G.CGC.UGG.CGGU..................................
U28113.1/1-312            G.G.CCG.UCC.UGGU..................................
AF056382.1/1-336          CUU.CGA.UUU.C.GA..................................
AF056376.1/1-285          C.G.CUU.AUU.UAGU..................................
AE001226.1/44-333         C.G.CGU.UUU.G.GC..................................
AF295981.1/1-332          C.G.CAC.CAGGUGGU..................................
X63822.1/191-470          CAG.CGU.CGG.G.GC..................................
AF296043.1/1-364          C.G.CUC.CGA.CUGA..................................
AF296053.1/1-376          C.G.CGC.CGC.CAGC..................................
AF296062.1/1-367          CAG.GCU.CCC.CGGA..................................
U28119.1/1-349            C.G.GCU.CCG.CGGU..................................
AF296058.1/1-333          CAG.CGG.GCU.GGGC..................................
AF296063.1/1-293          C.G.CGC.GGC.UGGU..................................
U28120.1/1-381            CAG.CAC.GAC.C.GC..................................
AF296056.1/1-348          C.G.GCC.GGC.CAGU..................................
AF296017.1/1-301          C.G.CGC.AAW.UGGC..................................
AF296054.1/1-353          C.G.CGU.UUC.CGGC..................................
U28088.1/1-355            C...CAG.GAA.AGGAGAAGGUUUAAGGGAAAAAACGCCCUUGCCGAAUC
U28118.1/1-313            C.G.CGU.CAC.CGGU..................................
AF296028.1/1-330          CAG.UGC.CGG.CGGU..................................
AF296014.1/1-328          C.G.CGU.CGG.UGGU..................................
U28083.1/1-351            C.G.CUU.CUC.UGGU..................................
U28128.1/1-359            CAG.CGG.CAU.G.GC..................................
U28127.1/1-285            C.G.CCC.UUC.UGGU..................................
AF296059.1/1-356          CAG.CGG.GUC.GGGC..................................
AF296071.1/1-389          CAG.CAA.CCC.G.GG..................................
AF296037.1/1-343          CAG.CGG.UCG.AGGU..................................
AF296052.1/1-315          C.G.CGC.AGA.CGGU..................................
AF296064.1/1-366          C.G.UUC.CGA.UGGU..................................
U28116.1/1-350            CAG.UCC.CGU.G.GU..................................
U28115.1/1-298            CAG.CUU.CGU.C.GU..................................
AF296060.1/1-278          G.C.GAC.GCA.CGGU..................................
AF296050.1/1-378          CAG.CAG.GCC.GGGU..................................
AF296061.1/1-356          C.G.GUU.UGA.UGGU..................................
U28101.1/1-327            CAG.CAU.UGC.AAGU..................................
AF296051.1/1-333          C.G.GUCUUGA.AAGU..................................
AF296033.1/1-326          CAG.UGC.CCC.UGGA..................................

AL583922.1/291410-291064  GACC.G.GGAUGG..CU.................................
AF110058.1/1-303          AACG.G.ACGCGG..C..................................
AF110051.1/1-289          GACU.G.GAGCGG..CU.................................
U64884.1/1-324            GACG.G.GGCCGG..CU.................................
AF110048.1/1-309          GACC.G.GGGCGG..CU.................................
AF110047.1/1-310          GACG.G.CGUCGG..CU.................................
AF110052.1/1-312          GACG.G.GGGUGG..CU.................................
AF110046.1/1-310          GACU.G.GGGAGG..CU.................................
AF110038.1/1-326          GACC.G.GGGCGG..CU.................................
AF110039.1/1-307          GACC.G.GCGUGG..CU.................................
AF110037.1/1-266          GACA.C.GAGGAG..CU.................................
AF110041.1/1-292          GACC.C.GGCCGG..CU.................................
AF110053.1/1-305          GACC.G.GGAUGG..CU.................................
AF110055.1/1-272          GAUC.A.CGGUGG..CC.................................
AF012800.1/1-339          GACC.G.GGGCGG..CU.................................
M64552.3/1436-1779        GACC.U.GGGCAG..CU.................................
AF056388.1/1-332          GA.C.A.CGCUGG..CC.................................
L25702.1/147-454          GA.C.A.UGUGGG..CU.................................
L25705.1/1-330            GACA.U.GGAUUA..C..................................
U28079.1/1-347            GACA.U.CAGGCG..C..................................
U28104.1/1-304            AAUU.C.CGCUAG..C..................................
U28095.1/1-295            AACG.G.UAGCA...AC.................................
U28108.1/1-339            GACA.U.AUCGGG.....................................
AF056379.1/53-390         AACC.U.AGCAGA..C..................................
AJ012176.2/50-387         GACC.C.GGUAGA..C..................................
AJ012174.2/50-385         GACU.U.AAUAGG..C..................................
AJ131090.1/7-255          AACA.C.AAGGAC..G..................................
AJ012173.2/57-392         GACU.U.AAUAGA..C..................................
AJ012179.2/7-312          AAUU.U.AGAAAG.....................................
L25703.1/251-578          AAUG.C.CGUACG..CU.................................
AF056377.1/1-328          GACG.G.UGACGG..C..................................
X97391.1/4-342            GA.G.G.UGCUGG..CU.................................
X97393.1/4-299            GA.G.G.CUCUGG..CU.................................
AF056387.1/1-312          GA.G.G.UGUUGG..CU.................................
X97390.1/4-318            GA.G.G.UACUGG..CU.................................
X97392.1/4-315            GA.G.G.UGUUGG..CU.................................
X65707.1/152-527          GA.G.G.UACUGG..CU.................................
X65648.1/209-595          GA.G.G.UACUGG..CU.................................
X97389.1/129-384          GA.G.G.UACUGG..CU.................................
X65649.1/169-563          GA.G.G.CGUUGG..CU.................................
X97397.1/4-359            GA.G.G.CACUGG..CU.................................
X73135.1/111-475          GA.G.G.CUCUGG..CU.................................
X97396.1/4-359            GA.G.G.UACUGG..CU.................................
AJ272223.1/3-306          GA.A.G.UGUUGG..CU.................................
Y12789.1/314-628          GA.G.G.UACUGG..CU.................................
AJ272220.1/3-333          GA.G.G.UGCUGG..CU.................................
Y16812.1/58-465           GA.G.G.UGCUGG..CU.................................
X97388.1/4-374            GA.G.G.UGUUGG..CU.................................
AE001942.1/5548-5929      GACC.G.GGAGCG..UC.................................
X63821.1/159-467          AACA.G.GCUGGG..GC.................................
AE007642.1/7963-8251      GA.C.U.UUGCGG..CU.................................
U64880.1/1-331            GA.C.U.AGCUGG..CU.................................
AF295980.1/1-285          AACU.A.AAGAAG..CU.................................
AF296042.1/1-327          GACA.G.GGACGG..C..................................
AF056385.1/1-376          GACU.C.GGCUGG..CU.................................
AF056384.1/1-320          GACC.G.GUCUGG..CU.................................
U28114.1/1-344            GACU.U.GACUGG..CU.................................
U28112.1/1-339            GA.C.U.CGCCGG..CU.................................
U28087.1/1-340            GACC.C.GUCGG...CU.................................
U28085.1/1-384            GACU.C.GCCUGG..CU.................................
AE005925.1/332-1          GACA.G.GGACGG..C..................................
AE009161.1/4540-4204      GACA.G.UGGUGG..C..................................
M59355.1/227-575          AACG.G.GGAGGG..C..................................
AJ235272.1/10871-10537    AACA.A.GUUACG..C..................................
U28117.1/1-347            AACC.G.GGACGG..C..................................
U28109.1/1-327            AACA.G.GCGCGG..C..................................
U28081.1/1-319            AACG.G.UCGCGG..C..................................
U28102.1/1-355            AAUA.G.AGACGG..C..................................
U28105.1/1-352            AACG.G.AAGCGG..C..................................
U28107.1/1-372            AACA.G.CCACCG..C..................................
U28094.1/1-332            AACC.G.AAGCGG..C..................................
U28106.1/1-395            AACC.G.GAGCGG..C..................................
U28103.1/1-323            AACG.A.GAGCGG..C..................................
M59353.1/299-579          ..................................................
AF056386.1/1-275          ..................................................
AL162752.2/213308-213009  AACA.AUAUGCGG..C..................................
U28130.1/1-312            ..................................................
M59357.1/250-555          GACA.C.GGCAUG..CU.................................
AF056383.1/1-336          GACU.C.GGACGG..C..................................
AL139075.2/199321-199049  AACA.A.UUUCGG..CU.................................
AF181879.1/606-878        AAUU.U.AGCUUG..UU.................................
X16580.1/167-458          AACG.G.AAAUGG..C..................................
M59356.1/92-405           AACA.U.CAGUGG..C..................................
AP001118.1/93313-93005    AACA.AUUCAUGG..C..................................
AF211853.1/61-361         AACA.GUCCGUGG..C..................................
AE004311.1/262-1          AACA.GUUCGUAG..C..................................
AE003942.1/8757-9052      AACG.G.AC.CGG..C..................................
U28123.1/1-318            AACA.GUUCACGG..C..................................
U28084.1/1-331            AACA.UUCGGCGG..C..................................
U28122.1/1-293            AACA.GUUCGUGG..C..................................
U28125.1/1-311            AACA.GUUCAUGG..C..................................
U28111.1/1-306            AACG.UCUGGAGU..C..................................
U28129.1/1-356            GAUG.U.GGACGG..C..................................
U28082.1/1-411            AACG.UUCAGCGG..C..................................
U28113.1/1-312            AACA.GUGGCGG...C..................................
AF056382.1/1-336          GA.G.A.GAUCGG..GA.................................
AF056376.1/1-285          GAUA.A.AUAAGGU.C..................................
AE001226.1/44-333         GA.C.A.AAACGG..C..................................
AF295981.1/1-332          AACACC.UGGUGG..C..................................
X63822.1/191-470          AA.C.C.CGGCGG..CU.................................
AF296043.1/1-364          AAGG.A.AGGAGG..C..................................
AF296053.1/1-376          AAUG.G.CGGCGG..C..................................
AF296062.1/1-367          GACG.G.CGAGCG..CU.................................
U28119.1/1-349            AACG.C.GGGGUG..A.GGGGGUAAAAAUCCCCCGGCGGGUUUUCCCGCU
AF296058.1/1-333          GACC.A.GCUCGG..CU.................................
AF296063.1/1-293          AACA.G.GCGUGG..C.G................................
U28120.1/1-381            GA.G.G.UCGUGG..CU.................................
AF296056.1/1-348          AAUA.A.AAGGCG..C..................................
AF296017.1/1-301          AACA.GGMUGCGG..C..................................
AF296054.1/1-353          AACG.G.AAGCGG..C..................................
U28088.1/1-355            ..CU.U.UCCUG......................................
U28118.1/1-313            AACG.G.UGGCGG..C..................................
AF296028.1/1-330          GACG.U.CGGCAG..CU.................................
AF296014.1/1-328          AACA.CUCGACGG..C..................................
U28083.1/1-351            GACA.G.GGAAGG..C..................................
U28128.1/1-359            GA.C.U.UGCCGGU.CU.................................
U28127.1/1-285            AACA.G.AAGGGGUCC..................................
AF296059.1/1-356          GACC.G.ACUCGG..CU.................................
AF296071.1/1-389          AA.C.G.GGUUGG..CU.................................
AF296037.1/1-343          GACU.C.GAUCGG..CU.................................
AF296052.1/1-315          AACG.G.AUGCGG..C..................................
AF296064.1/1-366          GACA.U.CGGAAG..C..................................
U28116.1/1-350            GA.C.A.CGGGAG..CU.................................
U28115.1/1-298            GA.G.G.CGAAGG..CU.................................
AF296060.1/1-278          GACG.U.GCGAAG..G..................................
AF296050.1/1-378          AACC.G.GUCUGG..CU.................................
AF296061.1/1-356          GACA.U.CAGGCG..C..................................
U28101.1/1-327            GAUU.G.CAGUGG..CU.................................
AF296051.1/1-333          GAUU.U.CAGAUG..C..................................
AF296033.1/1-326          GACA.G.GGGGAG..CU.................................

AL583922.1/291410-291064  ..UGGUAAAC.CC.CACCC...G.AAGCAAGGUCAAGAAGGCUGCACUAC
AF110058.1/1-303          .ACGGCAAAC.CC.CACCG...G.GAGCAAGGUCGAAU............
AF110051.1/1-289          ..CGGUAAAC.CC.CACCC...G.GAGCAAGCCCAGA.............
U64884.1/1-324            ..CGGUAAAC.CC.CAUCC...G.GUGCAAGGCCGAAC............
AF110048.1/1-309          ..AGGUAAAC.CC.CACCG...G.GAGCAAGACCAAG.............
AF110047.1/1-310          ..CGGUAAAC.CC.CACCG...G.GAGCAAGACCAAG.............
AF110052.1/1-312          ..AGGCAAAC.CC.CACCG...G.GAGCAAGACCAAGAAGGCGCCCUCCU
AF110046.1/1-310          ..CGGUAAAC.CC.CACGU...G.GAGCAAGGCCAAGAAGGACGGCGGGC
AF110038.1/1-326          ..AGGUAAAC.CC.CACCU...G.GAGCAAGAUCAAGAAGCCGUUCCUCU
AF110039.1/1-307          ..AGGCAAAC.CC.CGCCC...G.GAGCAAGAUCAGA.............
AF110037.1/1-266          ..AGGUAAAC.CC.CACCC...G.GAGCAAGGCCAGA.............
AF110041.1/1-292          ..CGGCAAAC.CC.CACCU...G.GAGCAAGGUCAAGAAGUCCGGUGCUC
AF110053.1/1-305          ..AGGCAAAC.CC.CACCC...G.GAGCAAGAUCAAGAAGGAUGCCCCCG
AF110055.1/1-272          ..AGGUAAAC.CC.CACCC...G.GAGCAAGACCAGA.............
AF012800.1/1-339          ..CGGUAAAC.CC.CACCC...G.GAGCAAGGCCAAGAGGAAGCCCUCGG
M64552.3/1436-1779        ..AGGUAAAC.CC.CACCC...G.GAGCAAGGUCAAG.............
AF056388.1/1-332          ..GGGCAAAC.CC.CACCC...G.GUGCAAGGCCAAGC............
L25702.1/147-454          ..GUAC..GU.CU.UAGGA...G.UUGUAAGGUCAUGU............
L25705.1/1-330            ...GGUAAAC.CU.UGAGU...G.UUGAAAGACCAAAU............
U28079.1/1-347            ..UGGCAAAC.CU.UACGC...G.UUGAAAAGUCAAAU............
U28104.1/1-304            ..CG.UACGC.CU.UAUGG...G.UUGUAAGAUCAUGU............
U28095.1/1-295            ..GGGUAAAC.CU.UGGGU...G.CUGCAAUGCCACAU............
U28108.1/1-339            .AGGGUAAAC.CU.UGCAU...G.CUGAAAUGCCACAU............
AF056379.1/53-390         ..UUGUAAAC.CC.CAUCU...G.AAGCAAGA..................
AJ012176.2/50-387         ..CUGUAAAC.CC.CAUCU...G.AAGCAAGA..GAAA............
AJ012174.2/50-385         ..AUGCAAAC.CC.UAUCU...G.AAGCAAGA..GAAA............
AJ131090.1/7-255          ..CUGCAAAC.CC.CACCU...G.AAGCAAGA..AA..............
AJ012173.2/57-392         ..AUGCAAAC.CC.UAUCU...G.AAGCAAGA..GAA.............
AJ012179.2/7-312          ..UGGUAAAC.CC.CAUCC...A.AAGCAAGACGGAA.............
L25703.1/251-578          ..AUGAAAAC.CU.C.CCC...G.AAGCAAGGCCAAAU............
AF056377.1/1-328          .AUGGCAAAC.CC.CACCU...G.GAGCAAGGCCAAGAAGACCGUGAGGU
X97391.1/4-342            ..CGGUAAAC.CC.CGGCC...GGGAGCAAGGCCCA..............
X97393.1/4-299            ..AGGUAAAC.CC.CGCU.GAAG.GUGCAAGGC.GAA.............
AF056387.1/1-312          ..CGGUAAAC.CC.CGGUU...GGGAGCAAGGU.................
X97390.1/4-318            ..CGGUAAAC.CC.CGGUG...GGGAGCAAGG..................
X97392.1/4-315            ..CGGUAAAC.CC.CGGCU...GGAAGCAAGGUGUGCUAGCGCU......
X65707.1/152-527          ..CGGUAAAC.CC.CGGUU...GGAAGCAAGGUCG...............
X65648.1/209-595          ..CGGUAAAC.CC.CGGUU...GGGAGCAAGGCCGAA.............
X97389.1/129-384          ..CGGUAAAC.CC.CGGUU...GGGAGCAAGGCCGAA.............
X65649.1/169-563          ..CGGUAAAC.CC.CGGUU...GGGAGCAAGGCGAAA.............
X97397.1/4-359            ..AGGUAAAC.CC.CGGCU...GGGAGCAAGGUCGGA.............
X73135.1/111-475          ..CGGUAAAC.CC.CAGUC...GGAAGCAAGGCGAGA.............
X97396.1/4-359            ..CGGUAAAC.CC.CGGUU...GGGAGCAAGGUCGAA.............
AJ272223.1/3-306          ..AGGUAAAC.CC.CGGCU...GGGUGCAAGGCUAAGU............
Y12789.1/314-628          ..UGGUAAAC.CC.CGGUU...GGGUGCAAGGC.AAA.............
AJ272220.1/3-333          ..AGGUAAAC.CC.CGGCUA..G.GAGCAAGGUGA...............
Y16812.1/58-465           ..CGGUAAAC.CC.CGGUG...GGACGCAAGGUCG...............
X97388.1/4-374            ..CGGUAAAC.CC.CGGUU...GGAAGCAAGGC.GAAU............
AE001942.1/5548-5929      ..UGGUCAAC.CC.CAUCC...G.GUGCAAGACCCGAC............
X63821.1/159-467          .ACGGCAAAC.CC.CACCC...G.GUGCAAGGCCCGAU............
AE007642.1/7963-8251      ..AUGUAAAC.CC.CAUCU...G.GAGCAAGAUCAAAU............
U64880.1/1-331            ..CUGUAAAC.CC.CAUCU...G.GAGCAAGACCAAGU............
AF295980.1/1-285          ..AGGUAAAC.CC.CCUCU...G.GAGCAAGACUAAAU............
AF296042.1/1-327          .AUGGUAAAC.CC.CGCCU...G.GUGCAAGACCAAAU............
AF056385.1/1-376          ..AGGUAAAC.CC.CGCCC...G.GAGCAAGACCAAG.............
AF056384.1/1-320          ..AGGUAAAC.CC.CACCG...G.GUGCAAGACCAAGC............
U28114.1/1-344            ..AGGCAACC.CC.CACUC...G.GAGCAAGACCAAA.............
U28112.1/1-339            ..CGGCAAAC.CC.CACUC...G.GAGCAAGACCAAGC............
U28087.1/1-340            ..CGGCAAAC.CC.CACCC...G.GAGCAAGGCCAAA.............
U28085.1/1-384            ..CGGUAAAC.CC.CGCCC...G.GUGCAAGACCAAG.............
AE005925.1/332-1          .AUGGCAAGC.CC.CGCCU...G.GAGCAAGACCGAAU............
AE009161.1/4540-4204      .AAGGUAAAC.CC.CACCG...G.GAGCAAGACCGAAU............
M59355.1/227-575          .AUGGUAAAC.CC.CACCG...G.GAGCAAGAUCGAAU............
AJ235272.1/10871-10537    .AUGGUUAAC.CC.CACCA...A.GAGCAAGAUCAAAU............
U28117.1/1-347            .ACGGCAAGC.CC.CACCC...G.GAGCAAUGCCGAAU............
U28109.1/1-327            .ACGGCAAAC.CC.CACCG...G.GAGCAAGACCGAAU............
U28081.1/1-319            .ACGGUAAAC.CC.CACCG...G.GUGCAAGACCGAAU............
U28102.1/1-355            .AUGGCAAAC.CC.CACCG...G.GAGCAAAACCGAAU............
U28105.1/1-352            .AAGGCAAAC.CC.CACCC...G.GAGCAAGACCGAAU............
U28107.1/1-372            .AUGGCAAAC.CC.CACCC...G.GAGCAAGGCCGAAU............
U28094.1/1-332            .ACGGCAAAC.CC.CACCG...G.GAGCAAGACCGAAU............
U28106.1/1-395            .AUGGCAAAC.CC.CACCG...G.GAGCAAGACCGAAU............
U28103.1/1-323            .ACGGCAAGC.CC.CGCCA...G.GAGCAAGACCAAAU............
M59353.1/299-579          ..CGGUAACC.UC.CACCU...G.GAGCAAUCCCAAAU............
AF056386.1/1-275          ..GGGCAAUC.UC.UACGC...G.CAGCAAUACCAAGU............
AL162752.2/213308-213009  .AGGCCAAAC.CC.CAUUC...G.GAGCAAGACCAAA.............
U28130.1/1-312            ..CGGUAACC.UC.CAUCU...G.CAGCAAUAUCAAAU............
M59357.1/250-555          ..CGGCAUAC.CC.CGUUC...G.GAGCAAGACCAAAU............
AF056383.1/1-336          .UCGGUAAAC.CC.CGCCU...G.GAGCAAGAGCCAAU............
AL139075.2/199321-199049  ..AUGUAAAC.CC.AAUGU...G.CAGCAAGA..................
AF181879.1/606-878        .UGGGCAAAC.CC.AAUUU...G.UAGCAAGA..A...............
X16580.1/167-458          .AGGGAAAAC.CC.CGCCU...G.GAGCAAGACCAAAU............
M59356.1/92-405           .AGGGUAAAC.CC.CACCC...G.GAGCAAGACCAAAU............
AP001118.1/93313-93005    .AUGGUAAAC.UC.CACCC...G.GAGCAAAGCCAAAUAU..........
AF211853.1/61-361         .ACGGUAAAC.UC.CACCC...G.GAGCAAGGCCAAAU............
AE004311.1/262-1          .AGGGUAAAC.UC.CACCC...G.GAGCAAGACCAAAU............
AE003942.1/8757-9052      .ACGGCAAAC.CC.CACCU...G.GAGCAAGACCAAAU............
U28123.1/1-318            .AUGGUAAAC.UC.CACGC...G.UAGCAAGACCAAAU............
U28084.1/1-331            .ACGGCAAAC.CC.CACCU...G.GAGCAAGACCAAAU............
U28122.1/1-293            .UAGGUAAAC.CC.CACUU...G.GAGCAAGACCAAAU............
U28125.1/1-311            .AUGGUAAAC.CC.CACCG...G.AAGCAAGACCAAAU............
U28111.1/1-306            ...GGCAAAC.CC.CAUCC...G.GUGCAAGACCAAAU............
U28129.1/1-356            .AGGCUAAAC.CC.CAUCC...G.GAGCAAGACCAAAU............
U28082.1/1-411            .ACGGUGAAC.CC.CAUCC...G.GAGCAAGACCAAAU............
U28113.1/1-312            ..GGGC.AAC.CU.CAUCC...G.GGGCAAGGCCAAAU............
AF056382.1/1-336          .ACGGUAAAC.CC.UCCCG...G.GUGCAAUCUCAAAU............
AF056376.1/1-285          .AAGAUAAAC.CU.CAUUA...G.GAGCAAAAUCAAAU............
AE001226.1/44-333         .ACGGCAAGC.CU.CAUCA...G.GAGCAAGAUCGAGC............
AF295981.1/1-332          .ACGGCAACC.CC.CGUCC...G.GAGCAAGGCCAAA.............
X63822.1/191-470          ..UGGCAACC.CC.CACCU...G.GAGCAAGGCCAAGC............
AF296043.1/1-364          .AGGACAAAC.CC.CACAC...G.GUGCAAGACAGAAC............
AF296053.1/1-376          .ACGAAAAAC.CC.CUUCC...G.GUGCAAGGCAAAAU............
AF296062.1/1-367          ...GGUAAAC.CC.CAUCC...G.GUGCAAGACCCGA.............
U28119.1/1-349            C.UGGUAACCUCC.CGCCC...G.GAGCAAGGCCAAGU............
AF296058.1/1-333          ..UGGUAAAC.CC.CACCC...G.GAGCAAGGUCAAAAGGGCAGGUUCGC
AF296063.1/1-293          .AUGGUAAAC.CC.CACUC...G.GAGCAAGACCAAAU............
U28120.1/1-381            ..GGGCAAAC.CC.CGCCC...G.GAGCAAGACCAAAU............
AF296056.1/1-348          .AUGGUAAAC.CU.CGCGA...G.UUGAAAGGUCAAAU............
AF296017.1/1-301          .AUGGUAAAC.CC.CACUC...G.GAGCAAGACCAAAU............
AF296054.1/1-353          .AGGGCAAAC.CC.CACCG...G.GAGCAAAACCGAAU............
U28088.1/1-355            ..CGGUAAAC.CCAUACGC.....GAGCAAGGCCAAGC............
U28118.1/1-313            .ACGGUAAAC.CC.CAGUU...G.GAGCAAGGCCAAAU............
AF296028.1/1-330          ..CGGUAAAC.CC.CAUCC...G.GAGCAAGGCCAAAU............
AF296014.1/1-328          .ACGGUAAAC.CC.CGCUC...G.GAGCAAGACCAAAU............
U28083.1/1-351            .AGGGUAAAC.CC.CACAC...G.GAGCAAGAUCAAAU............
U28128.1/1-359            ..AUGUAAAC.CC.CACUC...G.GAGCAACACCAUG.............
U28127.1/1-285            ..AUGUAAAC.CC.CAUCC...G.AAGCAAGACCGAA.............
AF296059.1/1-356          ..CGGCAAAC.CC.CACGG...G.GAGCAAGGCCAAGC............
AF296071.1/1-389          ..AGGUAAAC.CC.CACCU...G.GAGCAAGACCGGAU............
AF296037.1/1-343          ..UUGUAAAC.CC.CAUCC...G.GAGCUAGACCAAA.............
AF296052.1/1-315          .ACGGCAAAC.CC.CGUUC...G.GAGCAAGGCCAUGU............
AF296064.1/1-366          .UAGGCAAAC.CU.UAUGG...G.UUGAAAGGUCAAAU............
U28116.1/1-350            ..UGGCAAAC.CC.CAUCC...G.AUGCAAGGCCAAAA............
U28115.1/1-298            ..UGGUAAAC.CC.CAUCU...G.GAGCAAGGCCGAAU............
AF296060.1/1-278          ..AGGUAAAC.CC.UGUCA...G.CUGCAAGG..AGAU............
AF296050.1/1-378          ..AGGCAAAC.CC.CACCG...G.GCGCAAGGCCAAGC............
AF296061.1/1-356          .AUGGUAAAC.CU.UACGC...G.UUGAAAGGUCAAAU............
U28101.1/1-327            ..AUGCAAAC.CC.CACUU...UUGAGCAAGAUCAAGA............
AF296051.1/1-333          .AUGGCAAAC.CU.UACGA...G.UUGAAAGGCCAAAUAGGUCACGCUC.
AF296033.1/1-326          ..AGGUAAAC.CC.CACCC...G.GUGCAAGGCCU...............

AL583922.1/291410-291064  AAGUGCGGCCGCGC.AG..GCGUUC..G......................
AF110058.1/1-303          ...............AG..GGAUGGC.A......................
AF110051.1/1-289          ...............CA..GCGCAC..G......................
U64884.1/1-324            ...............AG..GACGCG..U......................
AF110048.1/1-309          ...............AG..AGUCGC..G......................
AF110047.1/1-310          ................A..GGGCGC..U......................
AF110052.1/1-312          GCAGAGGAGGACGCCGC..GGGAGC..G......................
AF110046.1/1-310          AACCGUCGUCC....GC..GCGAGC..G......................
AF110038.1/1-326          UCGGAGGAACGGU..GC..GCACAC..G......................
AF110039.1/1-307          ...............CA..GCACAC..G......................
AF110037.1/1-266          ...............CA..GCAUGC..G......................
AF110041.1/1-292          UCACCGGACGC....GC..GCACG...A......................
AF110053.1/1-305          GGCAUCC........GC..GGGAGC..G......................
AF110055.1/1-272          ...............CA..GCAGGC.........................
AF012800.1/1-339          GCUUCUGCGC.....AG..GCGUUC..G......................
M64552.3/1436-1779        ...............AA..GGAAGC..G......................
AF056388.1/1-332          ...............AG..GGGCG...A......................
L25702.1/147-454          ...............AA..ACCGGCG.U......................
L25705.1/1-330            ...............AG..GUUACGAAA......................
U28079.1/1-347            ...............AG..GCCCCGA.U......................
U28104.1/1-304            ...............AC..ACCGAC..G......................
U28095.1/1-295            ...............AU..AGAGCCG.U......................
U28108.1/1-339            ...............AG..GUCAGC..G......................
AF056379.1/53-390         ...................GAAAAA..G......................
AJ012176.2/50-387         ...............AA..GUCUUUU.G......................
AJ012174.2/50-385         ...............AA..AGCUUU..U......................
AJ131090.1/7-255          ...................GAGUUC..G......................
AJ012173.2/57-392         ...................AAAAGC..U......................
AJ012179.2/7-312          ................A..UAAAGC..G......................
L25703.1/251-578          ...............AU..GGAAGC..U......................
AF056377.1/1-328          C..............GC..GGACGC..G......................
X97391.1/4-342            ...................GGGACC..A......................
X97393.1/4-299            ...................GGUAU...A......................
AF056387.1/1-312          ...................GGAGGG..A......................
X97390.1/4-318            ...............AC..GGAGG...A......................
X97392.1/4-315            ...............AA..AGAACC..A......................
X65707.1/152-527          ................G..AGGGGC..A......................
X65648.1/209-595          ...................GAACU...A......................
X97389.1/129-384          ...................GGAACU..A......................
X65649.1/169-563          ...................GGAACU..A......................
X97397.1/4-359            ...................GGAAUC..A......................
X73135.1/111-475          ...................GGAAAU..A......................
X97396.1/4-359            ...................GGAACA..A......................
AJ272223.1/3-306          ...............AG..AUUUAUG.A......................
Y12789.1/314-628          ...................GGUUU...U......................
AJ272220.1/3-333          ................G..GGACGC.........................
Y16812.1/58-465           ................G..AGGAAC..U......................
X97388.1/4-374            ...................GGAACU..A......................
AE001942.1/5548-5929      ...............AG..UGCGGC..G......................
X63821.1/159-467          ...............AG..GCAGG...A......................
AE007642.1/7963-8251      ...............AG..GGAAGC..G......................
U64880.1/1-331            ...............UA..GGGACAUAA......................
AF295980.1/1-285          ...............AG..GAAAGG..U......................
AF296042.1/1-327          ...............AG..GGGGGC..G......................
AF056385.1/1-376          ...............CA..GAGAGC..A......................
AF056384.1/1-320          ...............AG..GGAGCA..G......................
U28114.1/1-344            ...............CA..GGGAGC..AGACGCGUUUUUCGAAACGCGUC
U28112.1/1-339            ...............AG..AGAGGA..G......................
U28087.1/1-340            ...............CA..GAGAGG..AGCCGCGCAGCGCAAGCUGCGCG
U28085.1/1-384            ...............CG..GAGAGC..A......................
AE005925.1/332-1          ...............AG..GGAUCC.........................
AE009161.1/4540-4204      ...............AG..GGAUG...A......................
M59355.1/227-575          ...............AG..GGACGGC.A......................
AJ235272.1/10871-10537    ...............AG..GCAUU...A......................
U28117.1/1-347            ...............AG..GGGCCCC.G......................
U28109.1/1-327            ...............AG..GGGCGGC.G......................
U28081.1/1-319            ...............AG..GGGCGGC.A......................
U28102.1/1-355            ...............AG..GGACGGC.A......................
U28105.1/1-352            ...............AG..GGACU...G......................
U28107.1/1-372            ...............AG..GGGCCGC.G......................
U28094.1/1-332            ...............AG..GCACGCG.A......................
U28106.1/1-395            ...............AG..GGACG...G......................
U28103.1/1-323            ...............AG..GGACGGC.G......................
M59353.1/299-579          ...............AG..GCAGGC..G......................
AF056386.1/1-275          ...............AG..GCACAC..G......................
AL162752.2/213308-213009  ...............CA..GAACGC..A......................
U28130.1/1-312            ...............AG..GCUGGC..A......................
M59357.1/250-555          ...............AG..GGAAG...G......................
AF056383.1/1-336          ...............AG..GAGCGC..G......................
AL139075.2/199321-199049  ...............AG..GGAUG...G......................
AF181879.1/606-878        ...................GUGCA..........................
X16580.1/167-458          ...............AG..GCGUGC..G......................
M59356.1/92-405           ...............AG..GGGAAC..U......................
AP001118.1/93313-93005    ...............AG..GAUAAAU.U......................
AF211853.1/61-361         ...............AG..GGGUUC..A......................
AE004311.1/262-1          ...............AG..GCCUCC..A......................
AE003942.1/8757-9052      ...............AG..GGAUCC..U......................
U28123.1/1-318            ...............AG..GCAUCG..G......................
U28084.1/1-331            ...............AG..GGAAGC..G......................
U28122.1/1-293            ...............AG..GGUCCC..A......................
U28125.1/1-311            ...............AG..GGAUCC..U......................
U28111.1/1-306            ...............AG..GGGAGC..G......................
U28129.1/1-356            ...............AG..GGGUAC..A......................
U28082.1/1-411            ...............AG..GGAAGC..A......................
U28113.1/1-312            ...............AG..GGGAGC..A......................
AF056382.1/1-336          ...............AG..GCAGCC..U......................
AF056376.1/1-285          ...............AA..GCAAGC..U......................
AE001226.1/44-333         ...............AG..CAAAGG..A......................
AF295981.1/1-332          ................C..AGAGCC..A......................
X63822.1/191-470          ...............AG..GGGGU..........................
AF296043.1/1-364          ...............AG..GGGAA...A......................
AF296053.1/1-376          ...............AG..GUGAC..........................
AF296062.1/1-367          ...................CAGUGCG.G......................
U28119.1/1-349            ...............AG..CGCCGC..A......................
AF296058.1/1-333          CUGUCU.........GC..GCAAGC..G......................
AF296063.1/1-293          ...............AG..GAAUCC..G......................
U28120.1/1-381            ...............AG..GGGGCG..C......................
AF296056.1/1-348          ...............AG..GCCCUGAUA......................
AF296017.1/1-301          ...............AG..GAAUCC..A......................
AF296054.1/1-353          ...............AG..GAACG...G......................
U28088.1/1-355            ...............AG..AGGGGA..A......................
U28118.1/1-313            ...............AG..GCGGC...G......................
AF296028.1/1-330          ...............AG..GGGAGU..G......................
AF296014.1/1-328          ...............AG..GGGAAC..A......................
U28083.1/1-351            ...............AA..GGAGGC..C......................
U28128.1/1-359            ................G..AGGGAC..A......................
U28127.1/1-285            ...............CA..GGGAGC..A......................
AF296059.1/1-356          ...............AG..AGAGGA..G......................
AF296071.1/1-389          ...............AG..GAGUGC..G......................
AF296037.1/1-343          ...............CA..GGUUGCA.G......................
AF296052.1/1-315          ...............AU..AGGAAC..G......................
AF296064.1/1-366          ...............AG..GCCCCGG.G......................
U28116.1/1-350            ...............AG..GGGGCU..G......................
U28115.1/1-298            ...............AG..GGGAGG..G......................
AF296060.1/1-278          ...............CU..GCAAA...A......................
AF296050.1/1-378          ...............AG..GGAGC...A......................
AF296061.1/1-356          ...............AA..GUCACG..A......................
U28101.1/1-327            ...............AGUUGCAAGC..A......................
AF296051.1/1-333          ...............AC..GAAAGU..G......................
AF296033.1/1-326          ...............AC..GUGAGG..G......................

AL583922.1/291410-291064  ..................................................
AF110058.1/1-303          ........AGAGGUGACUC...............................
AF110051.1/1-289          ........U.........................................
U64884.1/1-324            ........C.........................................
AF110048.1/1-309          ........UGGCGCUUCGGCGGUGCACGGCUUGCGCUG............
AF110047.1/1-310          ........CCGGCGCCUGCGCUG...........................
AF110052.1/1-312          ........U.........................................
AF110046.1/1-310          ........U.........................................
AF110038.1/1-326          ........U.........................................
AF110039.1/1-307          ........CAGGUUCCGACCGG............................
AF110037.1/1-266          ........C.........................................
AF110041.1/1-292          ........C.........................................
AF110053.1/1-305          ........U.........................................
AF110055.1/1-272          ..................................................
AF012800.1/1-339          ..................................................
M64552.3/1436-1779        ........CCCCGGUGCUUCUGCGCGGACGU...................
AF056388.1/1-332          ..................................................
L25702.1/147-454          ........U.........................................
L25705.1/1-330            ........C.........................................
U28079.1/1-347            ........C.........................................
U28104.1/1-304            ........C.........................................
U28095.1/1-295            ........U.........................................
U28108.1/1-339            ........C.........................................
AF056379.1/53-390         ........U.........................................
AJ012176.2/50-387         ........UCUCUGCAAAGAACCUCUCU......................
AJ012174.2/50-385         ........UGUGUCUGCAAAUGUGAG........................
AJ131090.1/7-255          ........U.........................................
AJ012173.2/57-392         ........U.........................................
AJ012179.2/7-312          ........A.........................................
L25703.1/251-578          ........UUUUCCGCAAGGAAAG..........................
AF056377.1/1-328          ........U.........................................
X97391.1/4-342            ........ACGGUUGGCC................................
X97393.1/4-299            ........UCUCGAGA..................................
AF056387.1/1-312          ........C.........................................
X97390.1/4-318            ........A.........................................
X97392.1/4-315            ..................................................
X65707.1/152-527          ..................................................
X65648.1/209-595          ..................................................
X97389.1/129-384          ..................................................
X65649.1/169-563          ..................................................
X97397.1/4-359            ..................................................
X73135.1/111-475          ........AGCGUUGCGAUCUUCAAUAGACCUUAUUUCCGUGACUUAACU
X97396.1/4-359            ..................................................
AJ272223.1/3-306          ........C.........................................
Y12789.1/314-628          ..................................................
AJ272220.1/3-333          ..................................................
Y16812.1/58-465           ..................................................
X97388.1/4-374            ..................................................
AE001942.1/5548-5929      ..................................................
X63821.1/159-467          ..................................................
AE007642.1/7963-8251      ........U.........................................
U64880.1/1-331            ........A.........................................
AF295980.1/1-285          ........U.........................................
AF296042.1/1-327          ........UUCCCGCAAGGGA.............................
AF056385.1/1-376          ........UGUUGUCGGUGUCACAGCCGACAGCCGGA.............
AF056384.1/1-320          ........UUCUGGUUCGCCAGAAC.........................
U28114.1/1-344            GUGGGC............................................
U28112.1/1-339            ........CUGCCUGCCACAAGGCGGCGGC....................
U28087.1/1-340            GCGCGGAC..........................................
U28085.1/1-384            ..................................................
AE005925.1/332-1          ..................................................
AE009161.1/4540-4204      ........CACGGGGCGGGCGAAAGCCUGUUCAC................
M59355.1/227-575          ........CGCCCCGGUUUUCCGGGGC.......................
AJ235272.1/10871-10537    ........CAGAAUUUAAAUAUUUAUUUAAGUUCCUGGG...........
U28117.1/1-347            ........CGCGGGCUGGUCCCGGACUACGGUCCGCGAUACCGCCGC...
U28109.1/1-327            ..................................................
U28081.1/1-319            ........U.........................................
U28102.1/1-355            ........CAGUGGAAAGUUCGCUCUCGGGCGAUAACUCCGCGGGGCG..
U28105.1/1-352            ........CGCGCCCGC.................................
U28107.1/1-372            ........UGCCCAUCAGCAAUGGUGGG......................
U28094.1/1-332            ........UGGGCUUAGGCCCGGGGC........................
U28106.1/1-395            ........CGCGGACUCGCAAGGGUUCAGGG...................
U28103.1/1-323            ........C.........................................
M59353.1/299-579          ........A.........................................
AF056386.1/1-275          ........U.........................................
AL162752.2/213308-213009  ........A.........................................
U28130.1/1-312            ........UUUACGCAAGUAAU............................
M59357.1/250-555          ..................................................
AF056383.1/1-336          ........UCCUCGCCGUACGGAGGAC.......................
AL139075.2/199321-199049  ..................................................
AF181879.1/606-878        ..................................................
X16580.1/167-458          ........A.........................................
M59356.1/92-405           ........CGCGGCUUCGACCGC...........................
AP001118.1/93313-93005    ........U.........................................
AF211853.1/61-361         ........U.........................................
AE004311.1/262-1          ........C.........................................
AE003942.1/8757-9052      ........A.........................................
U28123.1/1-318            ........C.........................................
U28084.1/1-331            ........CGCGGACCUUCGGGUCCG........................
U28122.1/1-293            ..................................................
U28125.1/1-311            ........U.........................................
U28111.1/1-306            ........U.........................................
U28129.1/1-356            ........U.........................................
U28082.1/1-411            ........U.........................................
U28113.1/1-312            ........U.........................................
AF056382.1/1-336          ........U.........................................
AF056376.1/1-285          ..................................................
AE001226.1/44-333         ........U.........................................
AF295981.1/1-332          ..................................................
X63822.1/191-470          ..................................................
AF296043.1/1-364          ........CGGCC.....................................
AF296053.1/1-376          ..................................................
AF296062.1/1-367          ........U.........................................
U28119.1/1-349            ........CCCCGAAAGGGG..............................
AF296058.1/1-333          ........U.........................................
AF296063.1/1-293          ........U.........................................
U28120.1/1-381            ........U.........................................
AF296056.1/1-348          ........A.........................................
AF296017.1/1-301          ........U.........................................
AF296054.1/1-353          ..................................................
U28088.1/1-355            ........UUGCGGGAGUUUUCCAAAUCUGACUCCCGC............
U28118.1/1-313            ..................................................
AF296028.1/1-330          ........A.........................................
AF296014.1/1-328          ........AGUGGUCGUCUCUUCGGAGAUAGUCCGC..............
U28083.1/1-351            ........C.........................................
U28128.1/1-359            ........U.........................................
U28127.1/1-285            ..................................................
AF296059.1/1-356          ........ACUUCGGGCGGCUUCGGUCACUCGGCGUCG............
AF296071.1/1-389          ........C.........................................
AF296037.1/1-343          ........UCGUCGAGUUCGCUCGACGCG.....................
AF296052.1/1-315          ........U.........................................
AF296064.1/1-366          ........C.........................................
U28116.1/1-350            ........CCGGAAAUGGCAG.............................
U28115.1/1-298            ........A.........................................
AF296060.1/1-278          ..................................................
AF296050.1/1-378          ........UGGGUGGCGGCAGCGAAUCCGUUCGCCACCGGCCGCCC....
AF296061.1/1-356          ........UCAUUCACUUGG..............................
U28101.1/1-327            ........AUUGCAAUGGAGUGAAUGU.......................
AF296051.1/1-333          ........A.........................................
AF296033.1/1-326          ........CAUGCCCUCGCGCACCCCAGGG....................

AL583922.1/291410-291064  ...............A...GAGCU...............GC.UC......
AF110058.1/1-303          ...............AG.GGCUGG...............UU.CCG.....
AF110051.1/1-289          ..............UCG.AGACCG...............GC.CC......
U64884.1/1-324            ..............ACG.AGGGCG...............GC.UC......
AF110048.1/1-309          ..............AC...GGGCU...............GC.UC......
AF110047.1/1-310          ..............AC...GGGCU...............GC.UC......
AF110052.1/1-312          ..............UCG.AGGGCU...............GC.UC......
AF110046.1/1-310          ..............UCG.AGGGCU...............GC.CC......
AF110038.1/1-326          ..............UCG.AGGGCU...............GC.UC......
AF110039.1/1-307          ..............AA...GGGCU...............GC.UC......
AF110037.1/1-266          ..............CCG.AGGGCU...............GU.CC......
AF110041.1/1-292          ...............UG.AGGGCG...............GC.CC......
AF110053.1/1-305          ..............UCG.AGGGCU...............GC.UC......
AF110055.1/1-272          ...................GGGUU...............GC.UC......
AF012800.1/1-339          ...............A...GGGCG...............GC.CC......
M64552.3/1436-1779        ..............UCG.AGGGCU...............GC.CC......
AF056388.1/1-332          ...............U..GACGCU...............GC.CC......
L25702.1/147-454          ..............AUG.AGAGUU...............GC.UC......
L25705.1/1-330            ..............UCG.AAGGCU...............GC.UC......
U28079.1/1-347            ..............AU...GAAUG...............GC.UC......
U28104.1/1-304            ..............AUGUAGAGUG...............AC.UC......
U28095.1/1-295            ..............UUG.AGAGCU...............GC.UC......
U28108.1/1-339            ..............CUG.AGAACU...............GC.UC......
AF056379.1/53-390         ...............U..AUUUGU...............UU.CU......
AJ012176.2/50-387         ..............AA..GGGAAG...............GU.UC......
AJ012174.2/50-385         ...............A..GGAAUU...............CC.UC......
AJ131090.1/7-255          ..............UU...CAGUU...............UU.UC......
AJ012173.2/57-392         ...............U...UUUGU...............UU.CU......
AJ012179.2/7-312          ...............U..ACAGUU...............CU.CC......
L25703.1/251-578          ..............AA...GGGUU...............GC.CC......
AF056377.1/1-328          ..............UUG.AGGGUU...............GC.UC......
X97391.1/4-342            ..............AUG.ACACCG...............GU.CCC.....
X97393.1/4-299            ..............AA..ACGGUG...............GC.CC......
AF056387.1/1-312          ..............AA...CGGUU...............GG.UCUUUU..
X97390.1/4-318            ..............UU..ACGGUU...............GA.UCUUU...
X97392.1/4-315            ...................GGGUU...............GG.UCUUUU..
X65707.1/152-527          ...............A..AGGUUG...............GU.CUUUUUCC
X65648.1/209-595          ...............U..G.GUUG...............GU.CUUUUACC
X97389.1/129-384          ...............U..G.GUUG...............GU.CUUUU...
X65649.1/169-563          ...............U..G.GUUG...............GU.CUUUU...
X97397.1/4-359            ...............U..G.GUUG...............GU.CUUUUU..
X73135.1/111-475          GCGUUUAGUGCGCGAA..AGCGUG...............GC.AA......
X97396.1/4-359            ...............U..G.GUUG...............GU.CUUUUUCC
AJ272223.1/3-306          ...............C..A...U.................U.AAAAAAU.
Y12789.1/314-628          ...............A..G.GAUG...............AC.CAUUUU..
AJ272220.1/3-333          ...............U....GGAG...............GC.CAUA....
Y16812.1/58-465           ...............A...GGGUU...............GG.UCUUU...
X97388.1/4-374            ...............U..G.GUUG...............GU.CUUUU...
AE001942.1/5548-5929      ...............A...GGGCG...............GC.CC......
X63821.1/159-467          ...............A..GGGCUU...............GC.CCG.....
AE007642.1/7963-8251      ..............UUU.GGAGUG...............GC.CC......
U64880.1/1-331            ..............AAG.GUGGUG...............GC.CC......
AF295980.1/1-285          ..............AA...GGGUU...............GC.UC......
AF296042.1/1-327          ..............UA..AGAUUG...............GC.CC......
AF056385.1/1-376          ..............AUC.GGUUCG...............GUUUC......
AF056384.1/1-320          ..............AC..GGAUCG...............GC.CC......
U28114.1/1-344            ..............UC...GUCCG...............GC.CC......
U28112.1/1-339            ..............AC..GGUUCG...............GU.CCG.....
U28087.1/1-340            ...............C..GGUCCG...............GC.CC......
U28085.1/1-384            ...............U..GAGCCG...............GU.CCG.....
AE005925.1/332-1          ...............C...GCGUC...............GG.CCUC....
AE009161.1/4540-4204      ...............A..GCCGGU...............UU.CCGG....
M59355.1/227-575          ..............AAG.CGGCGU...............UU.CC......
AJ235272.1/10871-10537    ..............UU..ACCUCU...............AA.UC......
U28117.1/1-347            ...............A..GGGAUG...............CU.UCA.....
U28109.1/1-327            ...............UG.AGGUUUCGGCCUCAGGGCACGUU.UC......
U28081.1/1-319            ..............AU..GGGCCU...............GU.UCCG....
U28102.1/1-355            ..............AU...GUCAG...............GC.CC......
U28105.1/1-352            ..............AA...GGGCA...............GG.CCUGUUUC
U28107.1/1-372            ..............UA..GGGGAG...............UU.UC......
U28094.1/1-332            ...............AG.GAACCG...............GC.CC......
U28106.1/1-395            ...............C...GUGGU...............UG.UC......
U28103.1/1-323            ..............UA..UGGGCU...............GCUUCAG....
M59353.1/299-579          ...............U..GAAGCG...............GC.CC......
AF056386.1/1-275          ...............U..GACGGG...............GC.CC......
AL162752.2/213308-213009  ...............U..GACGCU...............GC.CC......
U28130.1/1-312            ..............AA..GGCGUG...............GC.UC......
M59357.1/250-555          ...............C...GGCCG...............GC.CC......
AF056383.1/1-336          ...............A..GGGAUG...............GC.CC......
AL139075.2/199321-199049  ...............U...UAGCG...............UC.UUU.....
AF181879.1/606-878        ...............U...GGUAA...............GU.CU......
X16580.1/167-458          ...............U..ACCGUG...............GC.CC......
M59356.1/92-405           ...............AG.CGCGCG...............GC.CC......
AP001118.1/93313-93005    ..............UU..UGUACU...............GC.UC......
AF211853.1/61-361         ..............AA..GGUACG...............GC.CC......
AE004311.1/262-1          ..............AU..AGCGUU...............GC.UC......
AE003942.1/8757-9052      ...............U..GGUGUG...............GC.CC......
U28123.1/1-318            ..............AU..GGCGCG...............GC.CC......
U28084.1/1-331            ..............UU..CCUGCU...............GC.CC......
U28122.1/1-293            ...............A..GGCGUG...............GC.CC......
U28125.1/1-311            ..............UA..GGCAUG...............GC.CC......
U28111.1/1-306            ...............U..GGCGUG...............GC.CC......
U28129.1/1-356            ...............U..GGCGUG...............GC.CC......
U28082.1/1-411            ..............UA..GGCGUG...............GC.CC......
U28113.1/1-312            ...............U..GGCGUG...............GC.UC......
AF056382.1/1-336          ..............UU..UGCCGU...............UU.CC......
AF056376.1/1-285          ...............U...CCUUA...............GC.UCUUAG..
AE001226.1/44-333         ..............AU.....UCC...............GAU........
AF295981.1/1-332          ...............U...GGGUG...............CC.CC......
X63822.1/191-470          ...............U...GGGUU...............GC.UC......
AF296043.1/1-364          ...............C...GCCCU...............GG.CC......
AF296053.1/1-376          ...............U...GGGCG...............GC.CC......
AF296062.1/1-367          ..............AU..GGAACG...............GC.CC......
U28119.1/1-349            ..............AU..AAGGUG...............GC.CC......
AF296058.1/1-333          ..............UCG.AGGGCG...............GC.CC......
AF296063.1/1-293          ..............CA..GCUGUG...............GC.CC......
U28120.1/1-381            ..............AU..CAGGUU...............GC.CC......
AF296056.1/1-348          ..............AA..UGAACG...............GC.CC......
AF296017.1/1-301          ...............U..GGUGCG...............GC.CC......
AF296054.1/1-353          ...............C..GCGCGU...............UU.CC......
U28088.1/1-355            ..............AUG.CGGGUU...............GC.AC......
U28118.1/1-313            ...............A..GAGACA...............GU.CCU.....
AF296028.1/1-330          ..............UUG.AGGACG...............GC.CC......
AF296014.1/1-328          ..............AC...GCAUG...............GC.CCAU....
U28083.1/1-351            ...............C..AAAGCG...............GC.CC......
U28128.1/1-359            ..............AU...GGGCU...............GC.CC......
U28127.1/1-285            ...............U..AAGGCG...............GC.CC......
AF296059.1/1-356          ...............C..GGGGCG...............AU.UC......
AF296071.1/1-389          ..............AC..GUGGUG...............GC.CC......
AF296037.1/1-343          ...............C..GAAGUC...............GU.CC......
AF296052.1/1-315          ..............UCG.AGGGCU...............GC.UC......
AF296064.1/1-366          ..............AA..AGAGCU...............GC.UC......
U28116.1/1-350            ...............CG.AGGAUU...............GC.CC......
U28115.1/1-298            ...............U..AAAGCU...............GC.CC......
AF296060.1/1-278          ...............A...GGGCG...............GU.CC......
AF296050.1/1-378          ..............AC..GGAUUG...............UU.UC......
AF296061.1/1-356          ...............U...UAGCG...............GC.UC......
U28101.1/1-327            ..............UUG.AGAACU...............GC.UC......
AF296051.1/1-333          ...............U...UAGCU...............GC.UC......
AF296033.1/1-326          ...............A..GAGCUU...............GC.CC......

AL583922.1/291410-291064  .GCCC.....G.A.............................GCCUGC..
AF110058.1/1-303          .GCCC.....C.G.............................CCGUCC..
AF110051.1/1-289          .GGUC.....G..A............................GUGCGC..
U64884.1/1-324            .GCCC.....C.A.............................GCGUCC..
AF110048.1/1-309          .GUCC.....GA..........................U...GUCAGC..
AF110047.1/1-310          .GUCC.....GA..........................C...GUCAGC..
AF110052.1/1-312          .GCCC.....G.A.............................GCUCCC..
AF110046.1/1-310          .GCCC.....G.A.............................GCUCGC..
AF110038.1/1-326          .GCCC.....G.A.............................GUGUGC..
AF110039.1/1-307          .GCCC.....G..A............................GUGUGC..
AF110037.1/1-266          .GCCC.....G..A............................GCAUGC..
AF110041.1/1-292          .GCCC.....G.A.............................GUGCGC..
AF110053.1/1-305          .GUCC.....GA..........................G...GCUCCC..
AF110055.1/1-272          .GCCC.....U..U............................GCCUGC..
AF012800.1/1-339          .GUCC.....GA..........................U...GCCUGC..
M64552.3/1436-1779        .GCCC.....G..A............................GUCCGC..
AF056388.1/1-332          .GCCG.....A................................GCCCC..
L25702.1/147-454          .GCUC.....CA..........................U...GUCGGA..
L25705.1/1-330            .GUCU.....UCUUUUACUUCGGU..............A...AGAUUCGU
U28079.1/1-347            .GUUC.....A...............................ACUUCCAC
U28104.1/1-304            .GCUC.....................................GAUGUCGG
U28095.1/1-295            .GUUC.....A.A.............................GGCUCA..
U28108.1/1-339            .GUUC.....AA..........................U...GCUGAU..
AF056379.1/53-390         .GCAA.....ACAACCUUUCUAACGAAAGGCAC.....A..GGCUUUU..
AJ012176.2/50-387         .AGAC.....U................................UUUUC..
AJ012174.2/50-385         .CCAU.....A...G...........................GCUUUU..
AJ131090.1/7-255          .GCUC.....A.......G.......................GAACUC..
AJ012173.2/57-392         .GCAA.....AAUUGAGAAGUUUUCUUCUCAUAA....GU..UUUUUC..
AJ012179.2/7-312          .GCUG.....U...............................GCUUUA..
L25703.1/251-578          .GCCC.....AA..........................C...GUUUCC..
AF056377.1/1-328          .GCUU.....G.A.............................GUGUCU..
X97391.1/4-342            .GCCC.....C...............................AAGUGC..
X97393.1/4-299            .GCCG.....CCUCG.......................A...GUUGCC..
AF056387.1/1-312          ..ACC.....U................................GUUCC..
X97390.1/4-318            .UCCC.....GAUU........................U.C.GUCUUC..
X97392.1/4-315            .CCCC.....A...............................GUUCUU..
X65707.1/152-527          UGCCC.....CA..........................U...GAUUGG..
X65648.1/209-595          AGUUC.....C...............................GCUAUC..
X97389.1/129-384          .ACCA.....................................GUUCC...
X65649.1/169-563          .ACCA.....G...............................UUCCGC..
X97397.1/4-359            .CCAG.....UUCCGUCGCACUAUAGGUAAAUCUA...U...GGUGUU..
X73135.1/111-475          .GCGU.....A....G..........................UUAAGU..
X97396.1/4-359            AGUUC.....C...............................GUUUUA..
AJ272223.1/3-306          .CUAC.....U.U.............................UUAAGC..
Y12789.1/314-628          .GCCU.....A................................UUUCC..
AJ272220.1/3-333          .GACC.....G.....U.........................GUCCCU..
Y16812.1/58-465           ..UUC.....C...............................CGUUCCGU
X97388.1/4-374            .ACCA.....................................GUUCCA..
AE001942.1/5548-5929      .GCCCGUUUG............................A...GCCGCC..
X63821.1/159-467          .GCCC.....GUUAGA......................A....CCUGC..
AE007642.1/7963-8251      .GCUC.....U...............................GCUUCC..
U64880.1/1-331            .GUCA.....C...............................CGUCCCGG
AF295980.1/1-285          .GUCC.....A...............................GCUUUCA.
AF296042.1/1-327          .GGUC.....AA..........................U...GCUCCC..
AF056385.1/1-376          .GUAU.....G...............................ACUCUC..
AF056384.1/1-320          .GAUC.....CGUUAC......................G...ACUUCC..
U28114.1/1-344            .GCUA.....UC..........................G...ACUCCC..
U28112.1/1-339            .GACC.....GUCGUU......................A....CUCUC..
U28087.1/1-340            .GCCA.....U..U............................ACUCUC..
U28085.1/1-384            .GCUC.....GCUAC.......................G...ACUCUC..
AE005925.1/332-1          .GCGC.....CGACUAGGCCGUCACUGGCUGAG.....A...GGAUCC..
AE009161.1/4540-4204      .GCCC.....G...............................UCAUCC..
M59355.1/227-575          .GCGC.....C.G.............................CCGUCC..
AJ235272.1/10871-10537    .GGAU.....U.G.............................UAAUGC..
U28117.1/1-347            .GCCC.....A.G.............................GGGCCC..
U28109.1/1-327            .GGCC.....C.G.............................UCGCCC..
U28081.1/1-319            .GCUC.....G...............................UCGCCC..
U28102.1/1-355            .GCU........................................GUCC..
U28105.1/1-352            GGGCC.....G.G.............................CAGUCC..
U28107.1/1-372            .GCCC.....CGA.........................G...CGGCCC..
U28094.1/1-332            .UUUU.....C...............................GCGUGC..
U28106.1/1-395            .GCCC.....A.G.............................UCGUCC..
U28103.1/1-323            .GCUC.....G...............................CCGUCC..
M59353.1/299-579          .GCUG.....A...............................GUCUGC..
AF056386.1/1-275          .CCGG.....A...............................GUGUGC..
AL162752.2/213308-213009  .GCCG.....A...............................GCGUUC..
U28130.1/1-312            .GCGC.....C.U.............................GCCAGC..
M59357.1/250-555          .GGCC.....GAA.........................G...CCUUCC..
AF056383.1/1-336          .GUCC.....CA..........................U...GCGUUC..
AL139075.2/199321-199049  .GUUU.....U................................AACCC..
AF181879.1/606-878        .AAAU.....U........G......................AUACGC..
X16580.1/167-458          .GCGG.....U...............................GCACGC..
M59356.1/92-405           .GCGC.....G.U.............................GUUCCC..
AP001118.1/93313-93005    .GUAC.....UUCUU.......................A....AACCU..
AF211853.1/61-361         .GUAC.....U...............................GAACCC..
AE004311.1/262-1          .GCGU.....U.A.............................GGAGGC..
AE003942.1/8757-9052      .GCGC.....U...............................GGAUCC..
U28123.1/1-318            .GCGU.....U...............................CGAUGC..
U28084.1/1-331            .GCAG.....G.G.............................GCUUCC..
U28122.1/1-293            .GCGC.....U...............................GGGACC..
U28125.1/1-311            .AUGC.....U...............................GGAUCC..
U28111.1/1-306            .GCGU.....C...............................GCUCCC..
U28129.1/1-356            .GCGC.....U...............................GUACCC..
U28082.1/1-411            .GCGC.....U...............................GCUUCC..
U28113.1/1-312            .GCGU.....C...............................GCUCCC..
AF056382.1/1-336          .GCAG.....................................GGCUGC..
AF056376.1/1-285          .GGUA.....U...............................GCUUGC..
AE001226.1/44-333         ..CCU.....G...............................UUUUGC..
AF295981.1/1-332          .GCCC.....GCUA........................A....GGCUC..
X63822.1/191-470          .CCCC.....UA..........................U...UCCCCC..
AF296043.1/1-364          .GCAC.....U...............................GACUCCGC
AF296053.1/1-376          .GUCC.....GAU.........................A....GUCAC..
AF296062.1/1-367          .GUUC.....CUUU........................G...ACCGCC..
U28119.1/1-349            .GCCG.....AAAU........................G...CGGUGC..
AF296058.1/1-333          .GCCC.....G.A.............................GCUUGC..
AF296063.1/1-293          .GCAG.....C...............................GGAUUC..
U28120.1/1-381            .GCCG.....A.U.............................GCCCCC..
AF296056.1/1-348          .GUUC.....UUACCUGUUAAACC..............A...GGUAUCAG
AF296017.1/1-301          .GCAU.....C...............................GGAUUC..
AF296054.1/1-353          .GCGC.....AAGCGGGAAAGCAGAUCGAUCCGGAUCAG...CCGUUC..
U28088.1/1-355            .CCUU.....CCCGCUAAC...................A....CCCUC..
U28118.1/1-313            .UCUC.....GAUCAAG.....................A...CGCCGC..
AF296028.1/1-330          .GUUC.....GAG.........................A....CUCCC..
AF296014.1/1-328          .GCAG.....................................GUUCCC..
U28083.1/1-351            .GCUU.....UGCUUCCGGAAACGGAAGCG........G...GCUUCC..
U28128.1/1-359            .GCCC.....G.................................UCCC..
U28127.1/1-285            .GUCU.....................................GCUCCC..
AF296059.1/1-356          .GUUC.....CGUUAUC.....................A....CUCUC..
AF296071.1/1-389          .GCCA.....C...............................GCACUC..
AF296037.1/1-343          .GCUU.....CGUUAUC.....................G...ACAUCC..
AF296052.1/1-315          .GCCC.....G.A.............................GUUCCA..
AF296064.1/1-366          .GUUC.....................................GAUUUCUC
U28116.1/1-350            .AUCC.....U.U.............................UAACCC..
U28115.1/1-298            .GCCU.....A...............................CCUCCC..
AF296060.1/1-278          .GUCC.....G...............................CAGGUC..
AF296050.1/1-378          .GAGC.....CGUAACAG....................A....CUUCC..
AF296061.1/1-356          .GUUA.....AUUAAGUUGAUUCGUCAGCUUAG.....U...CGUGAC..
U28101.1/1-327            .GUUC.....G.A.............................GUUCAC..
AF296051.1/1-333          .GCUG.....AUAGUGCA....................A...GCUGGCGU
AF296033.1/1-326          .GGCU.....C...............................GCUUACCU

AL583922.1/291410-291064  .............................GGGU.......AG.GCCGC..
AF110058.1/1-303          .............................GGGU.......UG.ACUGC..
AF110051.1/1-289          .............................GGGU.......AG.GGCGC..
U64884.1/1-324            .............................GGGU.......UG.GCCGC..
AF110048.1/1-309          .............................GGGU.......AG.GUUGC..
AF110047.1/1-310          .............................GGGU.......AG.GUCGC..
AF110052.1/1-312          .............................GGGU.......AG.GUCGC..
AF110046.1/1-310          .............................GGGU.......AG.GCUGC..
AF110038.1/1-326          .............................GGGU.......AG.AUCGC..
AF110039.1/1-307          .............................GGGU.......AG.AUCGC..
AF110037.1/1-266          .............................GGGU.......AG.GUUGC..
AF110041.1/1-292          .............................GGGU.......AG.ACCGC..
AF110053.1/1-305          .............................GGGU.......AG.AUCGC..
AF110055.1/1-272          .............................GGGU.......AG.GUCGC..
AF012800.1/1-339          .............................GGGU.......AG.GCCGC..
M64552.3/1436-1779        .............................GGGU.......AG.ACCGC..
AF056388.1/1-332          .............................AGGU.......AG.GCCGC..
L25702.1/147-454          .............................GGGU.......AG.ACCGC..
L25705.1/1-330            AAU..........................GGGU.......AG.GUUGA..
U28079.1/1-347            CCGACUUGUCGGGACGGAAUAUCGGGGU.GGGU.......AG.ACCGA..
U28104.1/1-304            G............................GGGU.......AG.AUCGC..
U28095.1/1-295            .............................GGGU.......AG.GCAGC..
U28108.1/1-339            .............................GGGU.......AG.GCAGA..
AF056379.1/53-390         .............................UCAUA......A...UCGC..
AJ012176.2/50-387         ...............................AUA......A...UCGC..
AJ012174.2/50-385         .............................UCGAA......A...UCGC..
AJ131090.1/7-255          ...............................UU.......AGAGUCGC..
AJ012173.2/57-392         ...............................AUA......A...UCGC..
AJ012179.2/7-312          .............................GAAA.......AG..UCGC..
L25703.1/251-578          .............................GGGU.......AG.GCCGC..
AF056377.1/1-328          .............................GGGU.......AG.GCUGC..
X97391.1/4-342            ...........................................GCCGC..
X97393.1/4-299            ................................G.......AU.GCUGC..
AF056387.1/1-312          .............................GUUUAUG....G..ACCGC..
X97390.1/4-318            .............................GGUG.......U..ACCGC..
X97392.1/4-315            .............................GGCUAGCCAG.A..GCCGC..
X65707.1/152-527          .............................UGGA.......A...CCGC..
X65648.1/209-595          .............................AGAG.......A..GCCGC..
X97389.1/129-384          ...............................GUUAUCAG.AGAGCCGC..
X65649.1/169-563          ................................UAAAACAGA..GCCGC..
X97397.1/4-359            .............................AGGUG......U..ACCGC..
X73135.1/111-475          .............................GUGU.......G...CCGC..
X97396.1/4-359            .............................GGUG.......A..ACCGC..
AJ272223.1/3-306          ...........................................GCCGC..
Y12789.1/314-628          .............................UAUUUAA....A..GCCGC..
AJ272220.1/3-333          .............................AAGU.......AGAGCCGC..
Y16812.1/58-465           ACAGGGUCAAUCUUCGGGUUGGCGCUGCGGUGU.......A...CCGC..
X97388.1/4-374            .............................CAAUAAG....A..GCCGC..
AE001942.1/5548-5929      .............................AGGA.......UG.GUCGC..
X63821.1/159-467          .............................GGGAU......GG.GCCGC..
AE007642.1/7963-8251      .............................GGGU.......AGCAUCGC..
U64880.1/1-331            U............................UGGU.......AG.GUCGC..
AF295980.1/1-285          .............................GGGUA......A..GUUGC..
AF296042.1/1-327          .............................GGGUA......AG.GUCGC..
AF056385.1/1-376          .............................GGGU.......AG.GUUGC..
AF056384.1/1-320          .............................GGGU.......CG.GUCGC..
U28114.1/1-344            .............................GGGU.......AG.GUCGC..
U28112.1/1-339            .............................GGGU.......AG.GUCGC..
U28087.1/1-340            .............................GGGU.......AG.GUUGC..
U28085.1/1-384            .............................GGGU.......AG.GUCGC..
AE005925.1/332-1          .............................GGGU.......AG.GUCGC..
AE009161.1/4540-4204      .............................GGGU.......GG.GUUGC..
M59355.1/227-575          .............................GGGU.......AGUAUCGC..
AJ235272.1/10871-10537    .............................GGGU.......AG.AUCGC..
U28117.1/1-347            .............................GGGU.......UG.GCAGC..
U28109.1/1-327            .............................GGGU.......UG.GUUGC..
U28081.1/1-319            .............................GGGU.......UG.GUCGC..
U28102.1/1-355            .............................GGGU.......AG.GUUGC..
U28105.1/1-352            .............................GGGU.......UG.GUCGC..
U28107.1/1-372            .............................GGGU.......UG.GCUGC..
U28094.1/1-332            .............................GGGU.......UG.GUUGG..
U28106.1/1-395            .............................GGGU.......UG.GUUGC..
U28103.1/1-323            .............................GGGU.......AG.GUCGC..
M59353.1/299-579          .............................GGGU.......AG.GGAGC..
AF056386.1/1-275          .............................GGGU.......AG.GUAGC..
AL162752.2/213308-213009  .............................GGGU.......AG.GUUGC..
U28130.1/1-312            .............................GGGU.......AG.AUAGC..
M59357.1/250-555          .............................GGGU.......AG.GUUGC..
AF056383.1/1-336          .............................GGGU.......UG.CUCGC..
AL139075.2/199321-199049  ...........................................UUCGC..
AF181879.1/606-878        ...............................GC.......U...UCGC..
X16580.1/167-458          .............................GGGU.......AG.GUUGC..
M59356.1/92-405           .............................GGGU.......AG.GUCGC..
AP001118.1/93313-93005    .............................GGGU.......AG.GCUGC..
AF211853.1/61-361         .............................GGGU.......AG.GCUGC..
AE004311.1/262-1          .............................GGGU.......AG.GUUGC..
AE003942.1/8757-9052      .............................GGGU.......AG.GUUGC..
U28123.1/1-318            .............................GGGU.......AG.GUUGC..
U28084.1/1-331            .............................GGGU.......AG.GUCGC..
U28122.1/1-293            .............................GGGU.......AG.GUUGC..
U28125.1/1-311            .............................GGGU.......AG.GUCGC..
U28111.1/1-306            .............................GGGA.......UG.GUUGC..
U28129.1/1-356            .............................GGGU.......AG.GUUGC..
U28082.1/1-411            .............................GGGU.......AG.GUUGC..
U28113.1/1-312            .............................GGGU.......AG.GCUGC..
AF056382.1/1-336          .............................GGGU.......AG.AGAGC..
AF056376.1/1-285          .............................GGGU.......GG.AUUGC..
AE001226.1/44-333         .............................GGGU.......UG.AUUGCA.
AF295981.1/1-332          .............................AGGU.......AG.GCCGC..
X63822.1/191-470          .............................GGGU.......UG.GCCGC..
AF296043.1/1-364          AAGGAGUUGGGAUAACCCC..........GGGUAU.....UA.GUCGC..
AF296053.1/1-376          .............................GGGU.......AU.GCCGC..
AF296062.1/1-367          .............................AGGA.......UG.GUCGC..
U28119.1/1-349            .............................GGGU.......AG.GCCGC..
AF296058.1/1-333          .............................GGGU.......AG.ACCGC..
AF296063.1/1-293          .............................GGGU.......AG.GUCGC..
U28120.1/1-381            .............................GGGU.......CG.GUCGC..
AF296056.1/1-348          GGU..........................GGGU.......AG.ACCGA..
AF296017.1/1-301          .............................GGGU.......AG.GUUGC..
AF296054.1/1-353          .............................GGGU.......AG.GUCGC..
U28088.1/1-355            .............................GGGU.......AG.GCCGC..
U28118.1/1-313            .............................GGGU.......UG.GCUGC..
AF296028.1/1-330          .............................GGGUC......AG.GCUGC..
AF296014.1/1-328          .............................GGGU.......AG.GUCGC..
U28083.1/1-351            .............................GGGU.......AG.AUCGC..
U28128.1/1-359            .............................AUGG.......AG.GUGGC..
U28127.1/1-285            .............................GGGU.......AG.GUCGC..
AF296059.1/1-356          .............................GGGU.......AG.GCUGC..
AF296071.1/1-389          .............................GGGU.......AG.GUUGC..
AF296037.1/1-343          .............................GGGU.......AG.GUCGCGA
AF296052.1/1-315          .............................GGGU.......AG.GCCGC..
AF296064.1/1-366          CUUCGGGAGGAUUCCGGGGU.........GGGU.......AG.AUCGA..
U28116.1/1-350            .............................GGGU.......AG.GCCGC..
U28115.1/1-298            .............................GGGUG......UC.GCCGC..
AF296060.1/1-278          ...............................GU.......UA.UCCGC..
AF296050.1/1-378          .............................GGGU.......AG.GCUGC..
AF296061.1/1-356          .............................GGGU.......AG.ACUGA..
U28101.1/1-327            .............................AGGU.......AG.AUCGC..
AF296051.1/1-333          GAUU.........................GGGU.......AG.GCUGC..
AF296033.1/1-326          GGAG.........................GGAU.......UG.GCCGC..

AL583922.1/291410-291064  U......................................UGAGG.C.AC.
AF110058.1/1-303          U......................................UGAGC.G.UC.
AF110051.1/1-289          U......................................GGAGC.C.GG.
U64884.1/1-324            U......................................CGAGC.C.CG.
AF110048.1/1-309          A......................................CGAGG.C.GU.
AF110047.1/1-310          U......................................CGAGG.C.AC.
AF110052.1/1-312          A......................................CCAGG.C.CG.
AF110046.1/1-310          U......................................GGAGG.C.GG.
AF110038.1/1-326          C......................................CGAGG.C.UG.
AF110039.1/1-307          U......................................GGAGG.C.CG.
AF110037.1/1-266          U......................................AGAGA.C.CA.
AF110041.1/1-292          U......................................GGAGG.G.CG.
AF110053.1/1-305          A......................................CCAGG.C.GG.
AF110055.1/1-272          U......................................GGAGG.C.CG.
AF012800.1/1-339          U......................................AGAGC.C.UG.
M64552.3/1436-1779        U......................................GGAGG.C.CG.
AF056388.1/1-332          AGGGCUCCUCGGAGCCCCGUCCGCGGUGGUCCCCAGGGA.........C.
L25702.1/147-454          U......................................AAAGU.G.UC.
L25705.1/1-330            U......................................GGAGU.C.UG.
U28079.1/1-347            U......................................UGAUC.U.CA.
U28104.1/1-304            U......................................AGAGU.U.GC.
U28095.1/1-295            A......................................ACAGG.U.AA.
U28108.1/1-339            U......................................UGAUC.CCGG.
AF056379.1/53-390         U......................................UGAGG.A.GU.
AJ012176.2/50-387         U......................................UGAGA.A.GU.
AJ012174.2/50-385         U......................................UGAGG.G.AU.
AJ131090.1/7-255          U......................................CGAGG.A....
AJ012173.2/57-392         U......................................CGAGG.G.AU.
AJ012179.2/7-312          U......................................UGAGG.G.UU.
L25703.1/251-578          A......................................U..........
AF056377.1/1-328          GCAGCCGAAAGGCU.........................GGAGG.A.CA.
X97391.1/4-342            U......................................CGAGG.C.CG.
X97393.1/4-299            U......................................AGAGG.G.UU.
AF056387.1/1-312          U......................................AGAGG.U.GG.
X97390.1/4-318            U......................................U.AGG.U.GA.
X97392.1/4-315            U......................................AGAGG.C.AC.
X65707.1/152-527          U......................................UGAGG.A.AU.
X65648.1/209-595          U......................................AGAGG.C.GU.
X97389.1/129-384          U......................................AGAGG.C.GU.
X65649.1/169-563          U......................................AGAGG.C.GU.
X97397.1/4-359            A......................................AGAGG.U.GU.
X73135.1/111-475          A......................................AGAGG.U.AU.
X97396.1/4-359            U......................................AGAGA.C.GU.
AJ272223.1/3-306          U......................................UGAGG.C.UGU
Y12789.1/314-628          U......................................CGAGG.C.UG.
AJ272220.1/3-333          U......................................UGAGG.C.UA.
Y16812.1/58-465           U......................................AGAGG.U.GU.
X97388.1/4-374            U......................................AGAGG.C.GU.
AE001942.1/5548-5929      U......................................UGAGG.C.GUC
X63821.1/159-467          U......................................UGAGG.C.CG.
AE007642.1/7963-8251      U......................................UGAAU.C.UU.
U64880.1/1-331            U......................................AGAGC.C.UA.
AF295980.1/1-285          U......................................UGAAA.U.UA.
AF296042.1/1-327          U......................................UGAAU.G.CA.
AF056385.1/1-376          C......................................GGAGC.U.AG.
AF056384.1/1-320          G......................................CGAGG.C.UG.
U28114.1/1-344            U......................................CGAAC.C.GC.
U28112.1/1-339            U......................................GGAGG.C.GG.
U28087.1/1-340            U......................................GGAGG.C.GG.
U28085.1/1-384            U......................................AGAGG.C.CG.
AE005925.1/332-1          G......................................AGAGC.C.GU.
AE009161.1/4540-4204      G......................................AGAGG.C.GG.
M59355.1/227-575          G......................................CGAGG.C.GU.
AJ235272.1/10871-10537    U......................................UGAGG.U.AA.
U28117.1/1-347            U......................................UGAGC.C.CG.
U28109.1/1-327            U......................................UGAGC.C.GU.
U28081.1/1-319            U......................................UGAGG.C.GA.
U28102.1/1-355            U......................................UGAGG.C.GC.
U28105.1/1-352            U......................................UGAGC.GCGC.
U28107.1/1-372            U......................................AAAGC.G.CC.
U28094.1/1-332            U......................................UGAGG.C.CG.
U28106.1/1-395            U......................................AGAGC.C.GG.
U28103.1/1-323            G......................................CGAGG.C.GU.
M59353.1/299-579          U......................................GGAGC.C.GG.
AF056386.1/1-275          AC.....................................CGAGC.C.AU.
AL162752.2/213308-213009  U......................................UGAGC.A.UA.
U28130.1/1-312            U......................................UGAGC.G.UG.
M59357.1/250-555          U......................................UGAGG.G.UG.
AF056383.1/1-336          UGA....................................UGAGG.C.CCC
AL139075.2/199321-199049  U......................................UGAUU.U.UG.
AF181879.1/606-878        U......................................UGAGG.A.AU.
X16580.1/167-458          U......................................GGAGC.C.UG.
M59356.1/92-405           U......................................AGAGG.C.GU.
AP001118.1/93313-93005    U......................................UGAAU.U.AG.
AF211853.1/61-361         U......................................UGAGC.C.AG.
AE004311.1/262-1          U......................................UGAG.......
AE003942.1/8757-9052      U......................................UGAGC.A.CC.
U28123.1/1-318            U......................................UGAGC.G.UA.
U28084.1/1-331            U......................................CGAGG.C.GC.
U28122.1/1-293            U......................................AAAGA.U.GU.
U28125.1/1-311            U......................................GGAGC.G.UA.
U28111.1/1-306            U......................................AGAGG.C.UG.
U28129.1/1-356            U......................................UGAGC.U.UG.
U28082.1/1-411            U......................................UGAGC.C.UG.
U28113.1/1-312            U......................................AGAGG.C.CG.
AF056382.1/1-336          AA.....................................AGACU.C.CG.
AF056376.1/1-285          A......................................UGAUU.U.UU.
AE001226.1/44-333         U......................................AAAUU.U.AU.
AF295981.1/1-332          U......................................UAAGA.A.GA.
X63822.1/191-470          U......................................UGAGG.U.GU.
AF296043.1/1-364          ACCUCGCGCAAAGCGG.......................GGAGCAC.GG.
AF296053.1/1-376          AUCCGGCGCCGCUCGCGCAAGUGAGCGGCGCGGGA....CGAGG.C.CG.
AF296062.1/1-367          U......................................AGAGG.C.GC.
U28119.1/1-349            AAUG...................................GAAGU.C.GG.
AF296058.1/1-333          U......................................AGAAC.C.GG.
AF296063.1/1-293          U......................................ACAGG.C.AG.
U28120.1/1-381            U......................................U..........
AF296056.1/1-348          U......................................UGAUC.C.UG.
AF296017.1/1-301          U......................................UGAGG.C.UA.
AF296054.1/1-353          U......................................UCAGG.C.AC.
U28088.1/1-355            U......................................U..........
U28118.1/1-313            U......................................GGAGC.G.UG.
AF296028.1/1-330          U......................................UGAGG.C.CA.
AF296014.1/1-328          U......................................UGAGG.U.CU.
U28083.1/1-351            C......................................AGAGG.A.GC.
U28128.1/1-359            U......................................UGAGC.U.GU.
U28127.1/1-285            U......................................UGAGC.C.UG.
AF296059.1/1-356          C......................................AGAGG.C.GG.
AF296071.1/1-389          U......................................UGAGC.C.AA.
AF296037.1/1-343          U......................................UGAGG.C.GA.
AF296052.1/1-315          U......................................CGAGG.C.GC.
AF296064.1/1-366          U......................................GGAUC.C.CG.
U28116.1/1-350            A......................................AGAGG.U.CC.
U28115.1/1-298            U......................................AAAGC.C.CC.
AF296060.1/1-278          U......................................UGAUU.C.GG.
AF296050.1/1-378          U......................................CGAGA.C.GC.
AF296061.1/1-356          U......................................UGAAC.C.UG.
U28101.1/1-327            A......................................UGACA.U.AU.
AF296051.1/1-333          U......................................UGAUU.C.UA.
AF296033.1/1-326          U......................................CGAGG.U.CG.

AL583922.1/291410-291064  CCG.GC...AA.CGGUGU..G.U.CC.AGAUGGAUGGUCG.CC....GCC
AF110058.1/1-303          CGG.GC...AA.CCGGCC..G.C.CU.AGAGGAAUGAUCG.CC....CAU
AF110051.1/1-289          UCA.GC...AA.UGGCCG..G.C.CG.AGAUGGAUGGCCG.UC....GCC
U64884.1/1-324            CCA.GC...GA.UGGCGG..G.C.CC.AGAUGGAUGGCCG.UC....ACC
AF110048.1/1-309          CCA.GC...AA.UGGGCG..U.C.CC.AGAUGGAUGGUCG.CCCA.....
AF110047.1/1-310          GCA.GC...AA.UGCGUG..A.C.CC.AGAUGGAUGGUCG.CC....CCC
AF110052.1/1-312          CUG.GC...AA.CAGCGG..U.C.GC.AGAUGGAUGAUCG.CC....CCC
AF110046.1/1-310          CUG.GU...AA.CAGCCG..C.C.GU.AGAUGGAUGGUCG.CCGA.....
AF110038.1/1-326          UCG.GC...AA.CGGCAG..C.C.CU.AGAUGGAUGGUCG.CC....AAC
AF110039.1/1-307          UCG.GC...AA.CGGCGG..U.C.GU.AGAUGGAUGGUCG.CC....CCU
AF110037.1/1-266          UCG.GC...AA.CGAUGG..C.C.CG.AGAUGGAUGAUCG.CCGA.....
AF110041.1/1-292          UCG.GC...AA.CGGCGC..U.C.GU.AGAUGGAUGGUCG.CC....ACG
AF110053.1/1-305          UCG.GC...AA.CGGCCG..U.C.GC.AGAUGGAUGAUCG.UCA...CUC
AF110055.1/1-272          UCA.GC...AA.UGACGG..U.C.CG.AGAUGGAUGACCGUCCCA.....
AF012800.1/1-339          UCG.GC...GA.CGGCAG..G.C.CC.AGAUGGAUGGUCG.CC....CAU
M64552.3/1436-1779        GUG.GC...AA.CGCCGG..U.C.CU.AGAUGGAUGGCCG.UC....GCC
AF056388.1/1-332          UCG.GC...G..CGGG........CG.AGAUGGAUGGCUG.CUCU.....
L25702.1/147-454          GUG.GU...GA.CACGCC..A.C.UC.AGAUAAAUGACAG.GC....ACC
L25705.1/1-330            UCA.GC...AA.UGGCAG..A.U.CU.AGAUAAAUGAUAG.AA....AAC
U28079.1/1-347            UCA.GC...AA.UGAUGU..G.A.CC.AGAUAAAUGAUAA.AG....GCC
U28104.1/1-304            GUA.GU...GA.UACGUA..A.U.CG.AGAUAAAUGGCAG.AC....GUU
U28095.1/1-295            ACA.GU...AA.UGUUUA..U.C.GC.AGAUAAAUGAUAG.UGUA.....
U28108.1/1-339            UUG.GU...AA.CUUCCG..G.G.AC.AGAUAAAUGAUAG.CC....ACU
AF056379.1/53-390         ACA.GU...AA.UGUGCU..C.C.CU.AGAUGAAUGGUUG.CC....CGC
AJ012176.2/50-387         AUA.GU...AA.UGUGCU..U.C.CU.AGAUGAAUGGCUG.CC....CGC
AJ012174.2/50-385         CUA.GU...AA.UAGCUC..C.C.CU.AGAUGAAUGGUUG.CC....CUU
AJ131090.1/7-255          .................U..U.U..............UGG.UGAC.....
AJ012173.2/57-392         UUA.GA...GA.UAGAUC..C.C.CU.AGAUGAAUGGUUG.CC....CUC
AJ012179.2/7-312          UCG.GU...GA.CGGCGC..C.C.CU.AGAGGAAUGAUUG.CU....CGU
L25703.1/251-578          .........................C.AGAUAAAUGACUG.CA....GCU
AF056377.1/1-328          CCA.GC...AA.UGGUGU..U.C.AC.AGAUGGAUGAUCA.CC....GGC
X97391.1/4-342            CCG.GA...GA.CGGCGG..U.C.CC.AGACAGAUGAUCA.CC....CCG
X97393.1/4-299            UGA.GU...AA.UCAGGC..U.C.CC.AGAGAGAUGGCGG.UAAA.....
AF056387.1/1-312          CUA.GU...AA.UAGCCA..U.C.CC.AGAGAGAUAACUG.CC....CUC
X97390.1/4-318            UCA.GU...AA.UGUUCA..U.C.CU.AGAUAGAUAACUA.CC....CCU
X97392.1/4-315            CUG.GU...AA.CAGGUG..U.C.CC.AGAUAGAUAACCC.CCUU.....
X65707.1/152-527          UUG.GU...AA.CAAAUU..U.C.CC.AGAUAGAUAACUC.CC....CAA
X65648.1/209-595          UUG.GU...AA.CAAACG..U.C.CC.AGAUAGAUAAUCG.CC....CUC
X97389.1/129-384          UUG.GU...AA.CAAACG..U.C.CC.AGAUAGAUAAUCG.CC....CUC
X65649.1/169-563          UUG.GU...AA.CAAACG..U.C.CC.AGAUAGAUAACCG.CC....CUC
X97397.1/4-359            CUG.GU...AA.CAGGCA..U.C.CC.AGAUAGAUAACUG.CC....CUC
X73135.1/111-475          UUG.GU...AA.CAAAUA..U.C.CC.AGAUAGAUAACCG.CU....AGG
X97396.1/4-359            UUG.GU...AA.CAGCCA..U.C.CC.AGAUAGAUAACUA.CC....CCC
AJ272223.1/3-306          GAA.GU...AA.UUCCAG..U.C.CU.AGAUAGAUGAUUG.CC....CAU
Y12789.1/314-628          UUG.GA...GA.CAACAG..U.C.CC.AGAUAGAUGAUCA.CC....CAC
AJ272220.1/3-333          UCG.GC...AA.CGCUAG..U.C.CC.AGAUAGAUGAUUA.CCCAUUCAC
Y16812.1/58-465           CUG.GU...AA.CAGGCA..U.U.CG.AGAUAGAUAGCUG.CC....CCU
X97388.1/4-374            CUG.GU...AA.CAGCCG..U.C.CC.AGAUAGAUAACCG.CC....CUC
AE001942.1/5548-5929      CUG.GC...AA.CAGGCG..U.C.CC.AGACAGAUGAUCA.GG....CUG
X63821.1/159-467          GUG.GC...GA.CACCGG..U.C.CC.AGAGAGAUGACCG.CGUA.....
AE007642.1/7963-8251      AUG.GU...AA.CAUAAG..G.U.CU.AGAUAGAUGAUUG.UCGA.....
U64880.1/1-331            UUG.GC...GA.CAAUAG..G.C.GU.AGAUAGAUGGCUG.UCUA.....
AF295980.1/1-285          UAA.GA...GA.UUAUAA..U.U.CU.AGAUAAAUAAUUA.ACAU.....
AF296042.1/1-327          AGG.GU...AA.CCUUGC..A.U.CU.AGAGUAAUGGUCA.CC....CUG
AF056385.1/1-376          CGA.GC...AA.UUGCUA..G.C.CU.AGAGAAAUGGUCG.UC....AGA
AF056384.1/1-320          CAG.GC...AA.CUGCGG..U.C.CC.AGAUAAAUGGCCA.CUCU.....
U28114.1/1-344            CGA.GC...AA.UCGUCG..G.U.CU.AGAUGAAUGGCCG.UC....AC.
U28112.1/1-339            CGA.GC...AA.UCGCCG..U.C.CU.AGAGAAAUGACCA.UC....GCC
U28087.1/1-340            CGA.GC...AA.UCGUCG..U.C.CU.AGAGAAAUGACCA.UC....GCC
U28085.1/1-384            CGG.GC...AA.CCGUGG..U.C.GU.AGAGGAAUGAUCG.CC....AAA
AE005925.1/332-1          CCA.GC...AA.UGGCCG..G.C.CU.AGAGGAAUGAUCG.UC....GCC
AE009161.1/4540-4204      CAU.GC...AA.AUGCCG..U.C.CC.AGAUGAAUGGCUG.CC....ACG
M59355.1/227-575          CCG.GU...AA.CGGGCG..U.C.CC.AGAUGAAUGGCCA.UC....CCC
AJ235272.1/10871-10537    ACG.GU...AA.CGUUUA..U.C.CU.AGAUAAAUAACUG.CA....AUG
U28117.1/1-347            UCG.GU...AA.CGGCGG..G.C.CU.AGAGGAAUGGUCA.UC....CAG
U28109.1/1-327            UCC.GC...AA.GGAUCG..G.C.CU.AGAGGAAUGGUCG.CC....UAU
U28081.1/1-319            AGG.GC...AA.CCUUCG..U.C.CU.AGAGGAAUGGUCG.CC....GAU
U28102.1/1-355            AAG.GU...AA.CUUGCG..U.C.CC.AGAGGAAUGGCCG.UC....ACG
U28105.1/1-352            CCG.GC...AA.CGGGCC..G.C.CU.AGAGGAAUGGCUG.CC....GGU
U28107.1/1-372            GGA.GC...AA.UCCGGC..G.A.CC.AGAUGAAUGGCUG.CC....ACC
U28094.1/1-332            UCG.GC...AA.CGCCGG..U.G.GU.AGAGGAAUGAUCG.UC....ACU
U28106.1/1-395            UCA.GC...AA.UGGCCG..G.C.GU.AGAGGAAUGGUCG.CC....CAU
U28103.1/1-323            CCG.GC...GA.CGGACG..U.C.CC.AGAGGAAUGGUCA.UC....CAG
M59353.1/299-579          CUG.GU...AA.CAGCCG..G.C.CU.AGAGGAAUGGUUG.UC....ACG
AF056386.1/1-275          CAG.GC...GA.CUGAUG..G.C.CA.AGAUUAAUGGCGG.UC....ACA
AL162752.2/213308-213009  CCG.GC...AA.CGGUAU..G.C.CU.AGAGGAAUGACUG.UCCG.....
U28130.1/1-312            UGA.GU...AA.UUGCAC..G.C.CU.AGAGGAAUGACUG.GU....CGC
M59357.1/250-555          UGG.GC...AA.CCGCAC..U.C.CU.AGAGGAAUGACGG.UC....ACA
AF056383.1/1-336          UGG.GC...AA.CCAGGG..C.C.CUUAGAUGAAUGUUCA.CC....GCC
AL139075.2/199321-199049  UUU.GC...AA.AAACAA..A.A.CU.AGAUAAAUGAGCA.UUCA.....
AF181879.1/606-878        AUU.GC...AA.AAUAUU..U.C.CC.AGAUAAAUGGCCA.UCCA.....
X16580.1/167-458          UGC.GU...AA.GUGCAG..G.C.CU.AGAGGAAUGGUCG.UCCA.....
M59356.1/92-405           GCG.GC...GA.CGCACG..U.C.CC.AGAUGAAUGACUG.UCCA.....
AP001118.1/93313-93005    UAA.GU...GA.UUGCUA..A.U.CU.AGAUGAAUGACUG.UUAA.....
AF211853.1/61-361         UGA.GC...GA.UUGCUG..G.C.CU.AGAUGAAUGACUG.UCCA.....
AE004311.1/262-1          ......................C..................CAGU.....
AE003942.1/8757-9052      GUG.GU...GA.CGCGGU..G.C.CU.AGAUGAAUGGCUG.UUCA.....
U28123.1/1-318            CGA.GC...GA.UUGUGC..G.C.CU.AGAGGAAUGAUUG.UCCA.....
U28084.1/1-331            ACG.GCUGU...CGUGCG..U.C.CC.AGAUGGAUGGUUG.UCCU.....
U28122.1/1-293            CCA.GU...GA.UGGCCA..U.C.GU.AGACGAAUGACUG.UUCA.....
U28125.1/1-311            UGA.GU...GA.UUGUAC..G.C.CU.AGAGGAAUGAUCG.UUCG.....
U28111.1/1-306            CGG.GC...AA.CCGCGG..U.C.CC.AGAGGAAUGGCUG.UCA...CGG
U28129.1/1-356            UCG.GU...AA.CGGCAA..G.A.CU.AGAGGAAUGGCUG.UCCAA....
U28082.1/1-411            UCG.GU...GA.CGGCAG..G.C.CU.AGAGGAAUGAUUG.CC....GAA
U28113.1/1-312            UCG.GC...AA.CGACGG..U.C.CC.AGAGGAAUGGUUG.CCCA.....
AF056382.1/1-336          AUCGGU...AACUUUCGG..A.G.CA.AGAUAAAUGAUCA.UC....CAU
AF056376.1/1-285          UCA.GU...GA.UGAAAA..A.A.CA.AGAUAGAUGAUGA.CAUA.....
AE001226.1/44-333         AUA.GC...GA.UAUAUA..A.A.GUGAGACAGAUGAUUA.UCCU.....
AF295981.1/1-332          GGG.GU...AA.CCCUCU..U.C.UC.AGAGAAAUAAUCA.CC....GCC
X63822.1/191-470          GCG.GU...AA.CGCACA..C.C.CC.AGAUUGAUGACCA.CCCA.....
AF296043.1/1-364          GGC.GC...AA.GCCCCG..G.G.CU.AGAGAAAUGACCG.CC....ACC
AF296053.1/1-376          CC..GC...GA..GGCGG..C.C.CG.AGAGAAAUGACGA.CU....GAA
AF296062.1/1-367          GCG.GC...GA.CGUGCG..U.C.CC.AGAGAGAUGACCG.UG....ACC
U28119.1/1-349            GGG.GC...AA.CUCCCG..A.CUCA.AGAUAGAUGACCA.CCUA.....
AF296058.1/1-333          UCG.GC...AA.CGGCCG..G.U.CC.AGAUGGAUGGUCG.CC....ACU
AF296063.1/1-293          GUG.GU...GA.CACCUG..U.C................G.CAGA.....
U28120.1/1-381            ...........................AGAGAAAUGGUCG.CC....AGC
AF296056.1/1-348          ACG.GU...AA.CGUCAG..G.A.CA.AGAUAAAUGAUGA.GC....AUG
AF296017.1/1-301          ACG.GU...GA.CGUUAGAUA.C.CC.ANAUGAAUGACUG.UCUA.....
AF296054.1/1-353          ACA.GC...AA.UCUGUG..C.C.GC.AGAGGAAUGGCCG.UC....ACG
U28088.1/1-355            ...........................AGAGUAAUGACCC.CUUA.....
U28118.1/1-313            AUG.GU...GA.CAUCAU..G.C.CG.AGAGGAAUCAUCA.UC....CGG
AF296028.1/1-330          UCG.GC...AA.CGGUGG..U.C.CU.AGAGGAAUGAUCG.UC....GCU
AF296014.1/1-328          GUG.GU...GA.CACAGA..U.C.CC.AGAGGAAUGAUUG.UUCA.....
U28083.1/1-351            CUG.GC...GA.CAGGCU..U.C.CC.AGAGGAAUGGCCA.UC....CGU
U28128.1/1-359            ACA.GA...AA.UGUAUG..G.C.CU.AGAUAGAUGAUCG.UCAA.....
U28127.1/1-285            CCG.GC...GA.CGGCAG..G.C.CU.AGAUAGAUGGCCA.UUCAA....
AF296059.1/1-356          CGG.GC...AA.CCGUCG..U.C.CU.AGAGAAAUGAUCG.UC....GCG
AF296071.1/1-389          UUG.GC...AA.CAGUUG..G.C.CU.AGAUAGAUGAUUG.CC....ACU
AF296037.1/1-343          CGA.GC...AA.UCGUCG..UGC.AC.AGAUAGAUGGUCG.UC....GAC
AF296052.1/1-315          ACG.GU...AA.CGGGCG..U.C.CC.AGAUGAAUGAUCG.CC....AAG
AF296064.1/1-366          AUU.GC...AA.AGUCGG..G.A.CU.AGAUAAAUGGCAA.GA....GCC
U28116.1/1-350            AGG.GC...AA.CCGGGA..C.C.CAAAGAGAAAUGGUCA.CC....GUC
U28115.1/1-298            ACG.GC...AA.CGUGGGC.G.C.GU.AGAUAGAUGAUCA.CUCU.....
AF296060.1/1-278          CAG.GC...AA.CUGCCG..G.G.MU.AGAUANAUGAUCG.UCCA.....
AF296050.1/1-378          CGA.GU...AA.UCGUCG..U.C.CU.AGAGAAAUGGCCA.CC....GCC
AF296061.1/1-356          AUU.GC...GA.AGUCAG..G.G.CU.AGAUAAAUGAUAA.GG....GCC
U28101.1/1-327            GUA.GC...AA.UGCAUA..U.G.CA.AGAUGGAUGAUUG.UC....CCU
AF296051.1/1-333          AUG.GC...GA.CAUUAG..G.G.CU.AGAUAAAUGAUAG.GC....ACU
AF296033.1/1-326          CUG.GC...GA.CAGCGA..U.C.CC.AGAUAGAUGACCG.UGGA.....

AL583922.1/291410-291064  G.C...GCCACCGUAG........GCAAUGCCGCGU..............
AF110058.1/1-303          C.C...CCUG..............UCAA......................
AF110051.1/1-289          G.C...GUCACCG...........GCAACGG...................
U64884.1/1-324            U.C...GCGCGGG...........GCAACGC...................
AF110048.1/1-309          ..................................................
AF110047.1/1-310          C.A...GCCC.....UC.................................
AF110052.1/1-312          U.C...CGC...............UCCG......................
AF110046.1/1-310          ..................................................
AF110038.1/1-326          C.G...GGGCCAC...........GCAAGAA...................
AF110039.1/1-307          C.C...UCCC..............GCAA......................
AF110037.1/1-266          ..................................................
AF110041.1/1-292          C.U...U...........................................
AF110053.1/1-305          G.G...GC................UCCG......................
AF110055.1/1-272          ..................................................
AF012800.1/1-339          C.G...UCCGCC............GCGAGG....................
M64552.3/1436-1779        G.A...CGGGACCC..........GCGAGGC...................
AF056388.1/1-332          ..................................................
L25702.1/147-454          U.U...AU.................UAU......................
L25705.1/1-330            C.G...A.................UUUU......................
U28079.1/1-347            C.C...GACU........................................
U28104.1/1-304            G.U...GCU.........................................
U28095.1/1-295            .........................GAA......................
U28108.1/1-339            A.A...UCCACC............UUGCUA....................
AF056379.1/53-390         A.A...GCAAGAAC..........UUCCGUUC..................
AJ012176.2/50-387         A.G...GCAAGAAUU.........UUUAUUC...................
AJ012174.2/50-385         A.G...GAUAGUUC..........GCAAGAGC..................
AJ131090.1/7-255          ..................................................
AJ012173.2/57-392         A.G...GGAGAC............GUUUGUC...................
AJ012179.2/7-312          C.U...GC.................UUU......................
L25703.1/251-578          U.C...AUCAC.............UCGA......................
AF056377.1/1-328          C.C...GG..........................................
X97391.1/4-342            G.G...CAGGG.............UCCGC.....................
X97393.1/4-299            ..................................................
AF056387.1/1-312          U.G...UC.................UUC......................
X97390.1/4-318            U.U...AGUUUA............CUAAUAGUU.................
X97392.1/4-315            .........................UGA......................
X65707.1/152-527          G.G...GUGC.....CUC................................
X65648.1/209-595          G.U...GUAAA.............GCAAU.....................
X97389.1/129-384          G.U...GUAAA.............GCAAU.....................
X65649.1/169-563          A.U...GUAGAGAA..........GUUACUUGUAACAUUU..........
X97397.1/4-359            U.U...AACUG.............GUUUC.....................
X73135.1/111-475          GCA...GUUG..............UUAU......................
X97396.1/4-359            A.A...UAAGAC............GUAGUAUACUAUGU............
AJ272223.1/3-306          C.U...U..................AUU......................
Y12789.1/314-628          U.A...ACCA..............AUUU......................
AJ272220.1/3-333          U.U...UCUAAA............GAAAG.....................
Y16812.1/58-465           A.AG..UCUG..............GAGA......................
X97388.1/4-374            U.U...A..................AUU......................
AE001942.1/5548-5929      C.C...CCAGGG............CCAACCCU..................
X63821.1/159-467          ..................................................
AE007642.1/7963-8251      ..................................................
U64880.1/1-331            ..................................................
AF295980.1/1-285          ..................................................
AF296042.1/1-327          U.C...UUUCU.............UUCGG.....................
AF056385.1/1-376          C.G...UUUUCGA...........UCCGUC....................
AF056384.1/1-320          ..................................................
U28114.1/1-344            ........................CUGA........U.............
U28112.1/1-339            G.C...CC.................CAG......................
U28087.1/1-340            G.G...CCCC.....AG.................................
U28085.1/1-384            U.C...G..................CUU......................
AE005925.1/332-1          G.U...CUCCCU............GUCUUCGGAUGGG.............
AE009161.1/4540-4204      U.U...CCGGG.............UCAAA.....................
M59355.1/227-575          G.U...CGUCGCGUCCCUUGCGG.GAUACG....................
AJ235272.1/10871-10537    A.A...U.................UAAU......................
U28117.1/1-347            G.G...GGC...............GCAA......................
U28109.1/1-327            C.C...CC................GCUU......................
U28081.1/1-319            C.C...CCU................UUA......................
U28102.1/1-355            U.C...UGCGUGGU..........GCGAACCA..................
U28105.1/1-352            G.C...GGAUACGG..........UCGACUUGUGCGAUACC.........
U28107.1/1-372            G.C...AGGCCCGUCCC.......GCAAGGGAUACC..............
U28094.1/1-332            G.U...CC................UUCG......................
U28106.1/1-395            C.U...GCU...............GAAA......................
U28103.1/1-323            U.C...C.................GCAA......................
M59353.1/299-579          C.A...CCGUUUGCC.........GCAAGGCGG.................
AF056386.1/1-275          U.G...GCGG..............GCAA......................
AL162752.2/213308-213009  ..................................................
U28130.1/1-312            C.A...C.................GCGA......................
M59357.1/250-555          C.G...CGG...............GCAA......................
AF056383.1/1-336          C.A...UCCC..............GAAA......................
AL139075.2/199321-199049  ..................................................
AF181879.1/606-878        .........................UUG......................
X16580.1/167-458          ..................................................
M59356.1/92-405           ..................................................
AP001118.1/93313-93005    ..................................................
AF211853.1/61-361         ..................................................
AE004311.1/262-1          ........................GAGU......................
AE003942.1/8757-9052      ..................................................
U28123.1/1-318            ..................................................
U28084.1/1-331            ..................................................
U28122.1/1-293            ..................................................
U28125.1/1-311            ..................................................
U28111.1/1-306            C.G...U.................GAAA......................
U28129.1/1-356            ..................................................
U28082.1/1-411            C.C...CC................GCAA......................
U28113.1/1-312            ..................................................
AF056382.1/1-336          C.U...CU.................UCA......................
AF056376.1/1-285          ..................................................
AE001226.1/44-333         ..................................................
AF295981.1/1-332          U.G...GGGA...............AAA..UU..................
X63822.1/191-470          ..................................................
AF296043.1/1-364          U.U...UUGCG.............GCAAC.....................
AF296053.1/1-376          G.C...GCC...............GCAA......................
AF296062.1/1-367          C.C...AC................GCGA......................
U28119.1/1-349            ..................................................
AF296058.1/1-333          G.C...GC................GAGA......................
AF296063.1/1-293          ..................................................
U28120.1/1-381            G.U...CAGGGC............UAAAA.....................
AF296056.1/1-348          C.U...GA................GCAA......................
AF296017.1/1-301          ..................................................
AF296054.1/1-353          U.G...CUGCG.............UUAUCGC...................
U28088.1/1-355            ..................................................
U28118.1/1-313            A.UC....................UUUA......................
AF296028.1/1-330          U.C...GCAGCGG...........GCAACUG...................
AF296014.1/1-328          ..................................................
U28083.1/1-351            U.C...GUUAGCAACCUUACG...GCUAC.....................
U28128.1/1-359            ..................................................
U28127.1/1-285            ..................................................
AF296059.1/1-356          A.C...GGC...............GCAG......................
AF296071.1/1-389          C.CAUUCGUGCGAGGCAGACGGGUGAAAUGACCGAGAGCGAGUUGCUUAU
AF296037.1/1-343          G.C...CC.................CAG......................
AF296052.1/1-315          U.G...UCCC........................................
AF296064.1/1-366          C.A...UUUUCCC...........UCGUGG....................
U28116.1/1-350            C.C...GCC................ACA......................
U28115.1/1-298            ..................................................
AF296060.1/1-278          ..................................................
AF296050.1/1-378          C.G...UCGUCGCCC.........UCCGGGGCU.................
AF296061.1/1-356          C.U...GCC................UUU......................
U28101.1/1-327            C.A.....................GCAA......................
AF296051.1/1-333          U.C.....................GAAA......................
AF296033.1/1-326          ..................................................

AL583922.1/291410-291064  ...........................UGG..CGG..G.GA..ACAGAAU
AF110058.1/1-303          ...........................AAG..GGG..U.GG.........
AF110051.1/1-289          ...........................AGA..UGC..G.GA.........
U64884.1/1-324            ...........................GCG..CGA..G.GC..ACAGAAU
AF110048.1/1-309          .........................................CG.......
AF110047.1/1-310          ...........................GGG..CCG..G.GG.........
AF110052.1/1-312          ............................GC..GGG..G.GG.........
AF110046.1/1-310          .........................................CA.......
AF110038.1/1-326          ...........................ACC..CCG..GCGA.........
AF110039.1/1-307          ...........................GGG..CGG..A.GG.........
AF110037.1/1-266          .........................................UC.......
AF110041.1/1-292          ................................CGG..C.GU.U.......
AF110053.1/1-305          .............................G..CCC..G.AG.........
AF110055.1/1-272          .........................................CG.......
AF012800.1/1-339          ...........................CGG..GCG..U.GG..AUAGAAC
M64552.3/1436-1779        ...........................CCC..GUC..G.GA..ACAGAAC
AF056388.1/1-332          .........................................CGACAGAAC
L25702.1/147-454          .............................A..UAA..G.GU..ACAGAAC
L25705.1/1-330            ................................UCG..GUGU..ACAGAAC
U28079.1/1-347            ...........................UGU..CGG..G.GU..ACAGAAC
U28104.1/1-304            ............................UG..CAC..A.AU..ACAGAAU
U28095.1/1-295            ...........................................ACAGAAC
U28108.1/1-339            ...........................AGG..CUAC.G.GUGGACAGAAC
AF056379.1/53-390         ...........................GUG..CUU..GUCG..ACAGAAU
AJ012176.2/50-387         ...........................GCG..CUU..GUUG..ACAGAAY
AJ012174.2/50-385         ...........................UAU..CUU..AUAG..ACAGAAY
AJ131090.1/7-255          ..................................................
AJ012173.2/57-392         ...........................CAC..CCU..GCAG..ACAGAAY
AJ012179.2/7-312          .............................G..CAG..ACCG..ACAGAAC
L25703.1/251-578          ...........................UGA..UGA..U.UC..ACAGAAU
AF056377.1/1-328          .............................C..GGG..G.CU..ACAGAAU
X97391.1/4-342            ...........................CCC..ACC..C.GG.AACAGAAC
X97393.1/4-299            ..........................................AACAGAAC
AF056387.1/1-312          .............................G..ACA..G.AG.AACAGAAC
X97390.1/4-318            ...........................UAC..CAA..A.GG.AACAGAAC
X97392.1/4-315            ...........................................ACAGAAC
X65707.1/152-527          ...........................GCA..UCC..U.GG.AACAGAAC
X65648.1/209-595          ...........................UUA..CACA.G.AG.AACAGAAC
X97389.1/129-384          ...........................UUA..CACA.G.AG.AACAGAAC
X65649.1/169-563          ...........................CUA..CAUUCG.AG.AACAGAAC
X97397.1/4-359            ...........................AGC..UAA..G.GG.AACAGAAC
X73135.1/111-475          ...........................CAA..CUC..C.CAAAACAGAAC
X97396.1/4-359            ...........................CUUUAACU..G.GG.AACAGAAC
AJ272223.1/3-306          ................................AAG..A.AG.AACAGAAC
Y12789.1/314-628          ...........................UGG..AUA..G.UG.AACAGAAC
AJ272220.1/3-333          ...........................AAG..AAA..G.A...ACAGAAC
Y16812.1/58-465           ...........................CAG..AUG..A.GGGAACAGAAC
X97388.1/4-374            ................................UAA..G.AG.AACAGAAC
AE001942.1/5548-5929      ...........................CUG..GGG..C.AG..ACAGAAC
X63821.1/159-467          .........................................AAACAGAAC
AE007642.1/7963-8251      .........................................AUACAGAAC
U64880.1/1-331            .........................................ACACAGAAC
AF295980.1/1-285          .........................................AUACAGAAC
AF296042.1/1-327          ...........................GAA..AGG..C.AU.GACAGAAC
AF056385.1/1-376          ...........................GAA..GAG..C.CC.AACAGAAC
AF056384.1/1-320          .........................................CGACAGAAC
U28114.1/1-344            .......................................UC..ACAGAAC
U28112.1/1-339            .............................G..GGCU.G.GC..ACAGAAC
U28087.1/1-340            ...........................GGG..CCC..G.GC..ACAGAAC
U28085.1/1-384            ................................CGG..C.GGAUACAGAAU
AE005925.1/332-1          ...........................CGG..GGC..G.GA..ACAGA..
AE009161.1/4540-4204      ...........................CCG..GGG..CCAU..ACAGAAC
M59355.1/227-575          ...........................GCC..GGC..GUGG..ACAGAAC
AJ235272.1/10871-10537    ................................AUU..C.AU..ACAGAAU
U28117.1/1-347            ............................GC..CCC..C.GG..ACAGAAU
U28109.1/1-327            .............................G..GGG..U.GG..ACAGAAU
U28081.1/1-319            ............................AG..GGG..U.GA..ACAGAAC
U28102.1/1-355            ...........................UUC..AGG..CCCU..ACAGAAC
U28105.1/1-352            ...........................GUC..CGC..G.CC..ACAGAAC
U28107.1/1-372            ...........................GCC..UGA..G.GA.GACAGAAC
U28094.1/1-332            .............................G..GGC..A.GA..ACAGAAC
U28106.1/1-395            ............................GG..CAG..U.GG..ACAGAAC
U28103.1/1-323            ................................GGA..U.GG..ACAGAAU
M59353.1/299-579          ...........................GCG..GGG..C.GC..ACAGAAU
AF056386.1/1-275          ...........................CCG..UUG..U.GC..ACAGAAU
AL162752.2/213308-213009  .........................................AGACAGAAC
U28130.1/1-312            ................................GUG..G.AU..ACAGAAC
M59357.1/250-555          ............................CC..GUG..U.GG..ACAGAAC
AF056383.1/1-336          ...........................GGG..GUG..G.GA..ACAGAAU
AL139075.2/199321-199049  .........................................AGACAGAAC
AF181879.1/606-878        ...........................................ACAGAAC
X16580.1/167-458          .........................................CGACAGAAC
M59356.1/92-405           .........................................CGACAGAAC
AP001118.1/93313-93005    ..........................................AACAGAAC
AF211853.1/61-361         .........................................CGACAGAAC
AE004311.1/262-1          ..................................................
AE003942.1/8757-9052      .........................................UGACAGAAC
U28123.1/1-318            .........................................CGACAGAAU
U28084.1/1-331            .........................................CGACAGAAC
U28122.1/1-293            .........................................AGACAGAAU
U28125.1/1-311            .........................................CGACAGAAC
U28111.1/1-306            ................................GCG..C.CG..ACAGAAC
U28129.1/1-356            .........................................CGACAGAAU
U28082.1/1-411            .............................G..GGG..G.GA..ACAGAAC
U28113.1/1-312            .........................................CGACAGAAC
AF056382.1/1-336          .............................G..GAG..A.GG..ACAGAAC
AF056376.1/1-285          .........................................AUACAGAAC
AE001226.1/44-333         .........................................UGACAGAAU
AF295981.1/1-332          ...........................UCC..CCA..G.GU.AACAGAAC
X63822.1/191-470          .........................................CGACAGAAU
AF296043.1/1-364          ...........................GCG..GGA..G.GC..ACAGAAC
AF296053.1/1-376          ............................GG..CGU..G.GA..ACAGAAC
AF296062.1/1-367          .............................G..UGG..G.CC..ACAGAAU
U28119.1/1-349            .........................................GUACAGAAC
AF296058.1/1-333          .............................G..CGC..G.GU..ACAGAAU
AF296063.1/1-293          .........................................UG.......
U28120.1/1-381            ...........................CCU..GAC..G.CC..ACAGAAC
AF296056.1/1-348          .............................U..CAG..U.GA..ACAGAAC
AF296017.1/1-301          .........................................CGACAGAAU
AF296054.1/1-353          ...........................GCA..GCG..CCAU..ACAGAAC
U28088.1/1-355            .........................................ACACAGAAC
U28118.1/1-313            .................................AU..C.CG..ACAGAAU
AF296028.1/1-330          ...........................CUG..CGG..G.GU..ACAGAAC
AF296014.1/1-328          .........................................CGACAGAAC
U28083.1/1-351            ...........................UAA..UGG..A.UG.UACAGAAC
U28128.1/1-359            .........................................AUACAGAAU
U28127.1/1-285            .........................................UGACAGAAU
AF296059.1/1-356          ............................GC..CGU..C.GG..ACAGAAC
AF296071.1/1-389          CGGAUUUUGCGGACCUGCCGCUUGGAGCAC..AGG..A.GC..ACAGAAU
AF296037.1/1-343          .............................C..GGC..G.UU..ACAGAAC
AF296052.1/1-315          ...........................CGG..ACA..C.UC..ACAGAAC
AF296064.1/1-366          ...........................AAA..AUG..G.GA.UACAGAAC
U28116.1/1-350            ............................GG..CGG..G.AA..ACAGAAC
U28115.1/1-298            .........................................CGACAGAAC
AF296060.1/1-278          .........................................SSACAGAAC
AF296050.1/1-378          ...........................UCG..ACG..G.GA..ACAGAAU
AF296061.1/1-356          ............................GG..CAG..G.GA..ACAGAA.
U28101.1/1-327            .................................UG..A.GG..ACAGAAC
AF296051.1/1-333          .................................GA..G.GA..ACAGAAC
AF296033.1/1-326          ..........................................AACAGAAU

AL583922.1/291410-291064  CCGGCUUA
AF110058.1/1-303          ........
AF110051.1/1-289          ........
U64884.1/1-324            CCGGCUUA
AF110048.1/1-309          ........
AF110047.1/1-310          ........
AF110052.1/1-312          ........
AF110046.1/1-310          ........
AF110038.1/1-326          ........
AF110039.1/1-307          ........
AF110037.1/1-266          ........
AF110041.1/1-292          ........
AF110053.1/1-305          ........
AF110055.1/1-272          ........
AF012800.1/1-339          CCGGCGUA
M64552.3/1436-1779        CCGGCGUA
AF056388.1/1-332          CCGGCUUA
L25702.1/147-454          UCGGCUUA
L25705.1/1-330            CCGGCUUA
U28079.1/1-347            CCGGCUUA
U28104.1/1-304            CCGGCUUA
U28095.1/1-295            CCGGCUUA
U28108.1/1-339            CCGGCUUA
AF056379.1/53-390         CCGGCUUA
AJ012176.2/50-387         CCGGCUUA
AJ012174.2/50-385         CCGGCUUA
AJ131090.1/7-255          ........
AJ012173.2/57-392         CCGGCUUA
AJ012179.2/7-312          CCGGCUUA
L25703.1/251-578          UCGGCUUA
AF056377.1/1-328          CCGGCUUA
X97391.1/4-342            CCGGCUUA
X97393.1/4-299            CCGGCUUA
AF056387.1/1-312          CCGGCUUA
X97390.1/4-318            CCGGCUUA
X97392.1/4-315            CCGGCUUA
X65707.1/152-527          CCGGCUUA
X65648.1/209-595          CCGGCUUA
X97389.1/129-384          CCGGCUUA
X65649.1/169-563          CCGGCUUA
X97397.1/4-359            CCGGCUUA
X73135.1/111-475          CCGGCUUA
X97396.1/4-359            CCGGCUUA
AJ272223.1/3-306          CCGGCUUA
Y12789.1/314-628          CCGGCUUA
AJ272220.1/3-333          CCGGCUUA
Y16812.1/58-465           CCGGCUUA
X97388.1/4-374            CCGGCUUA
AE001942.1/5548-5929      CCGGCUUA
X63821.1/159-467          CCGGCUUA
AE007642.1/7963-8251      UCGGCUUA
U64880.1/1-331            CCGGCUUA
AF295980.1/1-285          CCGGCUUA
AF296042.1/1-327          CCGGCUUA
AF056385.1/1-376          CCGGCUUA
AF056384.1/1-320          CCGGCUUA
U28114.1/1-344            CCGGCUUA
U28112.1/1-339            CCGGCUUA
U28087.1/1-340            CCGGCUUA
U28085.1/1-384            CCGGCUUA
AE005925.1/332-1          ........
AE009161.1/4540-4204      CCGGCUUA
M59355.1/227-575          CCGGCUUA
AJ235272.1/10871-10537    CCGGCUUA
U28117.1/1-347            CCGGCUUA
U28109.1/1-327            CCGGCUUA
U28081.1/1-319            CCGGCUUA
U28102.1/1-355            CCGGCUUA
U28105.1/1-352            CCGGCUAA
U28107.1/1-372            CCGGCUUA
U28094.1/1-332            CCGGCUUA
U28106.1/1-395            CCGGCUUA
U28103.1/1-323            CCGGCUUA
M59353.1/299-579          CCGGCUUA
AF056386.1/1-275          CCGGCUUA
AL162752.2/213308-213009  CCGGCUUA
U28130.1/1-312            CCGGCUUA
M59357.1/250-555          CCGGCUUA
AF056383.1/1-336          CCGGCUUA
AL139075.2/199321-199049  UCGGCUUA
AF181879.1/606-878        CCGGCUUA
X16580.1/167-458          CCGGCUUA
M59356.1/92-405           CCGGCUUA
AP001118.1/93313-93005    CCGGCUUA
AF211853.1/61-361         CCGGCUUA
AE004311.1/262-1          ........
AE003942.1/8757-9052      CCGGCUUA
U28123.1/1-318            CCGGCUUA
U28084.1/1-331            CCGGCUUA
U28122.1/1-293            CCGGCUUA
U28125.1/1-311            CCGGCUUA
U28111.1/1-306            CCGGCUUA
U28129.1/1-356            CCGGCUUA
U28082.1/1-411            CCGGCUUA
U28113.1/1-312            CCGGCUUA
AF056382.1/1-336          CCGGCUUA
AF056376.1/1-285          CCGGCUUA
AE001226.1/44-333         CCGGCUUA
AF295981.1/1-332          CCGGCUUA
X63822.1/191-470          CCGGCUUA
AF296043.1/1-364          CCGGCUUA
AF296053.1/1-376          CCGGCUU.
AF296062.1/1-367          CCGGCUU.
U28119.1/1-349            CCGGCUUA
AF296058.1/1-333          CCGGCUUA
AF296063.1/1-293          ........
U28120.1/1-381            CCGGCUUA
AF296056.1/1-348          CCGGCUU.
AF296017.1/1-301          CCGGCUUA
AF296054.1/1-353          CCGGCUUA
U28088.1/1-355            CCGGCUUA
U28118.1/1-313            CCGGCUUA
AF296028.1/1-330          CCGGCUUA
AF296014.1/1-328          CCGGCUUA
U28083.1/1-351            CCGGCUUA
U28128.1/1-359            CCGGCUUA
U28127.1/1-285            CCGGCUUA
AF296059.1/1-356          CCGGCUUA
AF296071.1/1-389          CCGGCUUA
AF296037.1/1-343          CCGGCUUA
AF296052.1/1-315          CCGGCUUA
AF296064.1/1-366          CCGGC...
U28116.1/1-350            CCGGCUUA
U28115.1/1-298            CCGGCUUA
AF296060.1/1-278          CCGG....
AF296050.1/1-378          CCGGCUUA
AF296061.1/1-356          CCGGCUUA
U28101.1/1-327            CCGGCUUA
AF296051.1/1-333          CCGGCUUA
AF296033.1/1-326          CCGGCUUA
//
