# Supplementary material for: A comparison of RNA folding measures
Source: BMC Bioinformatics. 2005 Oct 3;6:241. doi: 10.1186/1471-2105-6-241 (PMC1274297; doi:10.1186/1471-2105-6-241)
Supplement: Additional File 1 — Data sets. This zip-file contains all the sequences we have used for this study. [file 1471-2105-6-241-S1.zip › datasets/rRNA/SSU_rRNA_5.filt80.stock]

# STOCKHOLM 1.0

AF227641.1/3-471                   ACCC..GAC..UGCU...AUCA.GAGUGG.GACUAA..GC.CA..UGC.G
AJ270249.1/16-490                  AGGC..CAU..UGCU...AUUG.GAAUCC.GAUUUA..NC.CA..UGC.U
AF029198.1/19-492                  AGGC..UAC..UGCU...AUUG.GGAUUC.GAUUAA..GC.CA..UGC.A
AF033672.1/14-481                  AGGC..UAU..UGCU...AUCA.GGGUUU.GACUAA..GC.CA..UGC.G
AJ224936.1/31-502                  CGGC..CAC..UGCU...AUCA.AGUUCC.GACUAA..GC.CA..UGC.G
AB012050.1/19-500                  AGGU..CAC..UGCU...AUCG.GAGUCC.GAUUUA..GC.CA..UGC.U
AF050619.1/1-471                   CGGC..CAC..CGCU...AUUG.GAAUUC.GAUUAA..GA.CA..UGC.G
AF255604.1/13-506                  AGGG..AAC..CCCU...AUCG.GGUUCA.GACUAA..GC.CA..UGC.G
AB019734.1/1-476                   ...G..CAC..UGCU...AUCG.GAGUCG.GACUAA..GC.CA..UGC.A
AJ133624.1/1-469                   ...........UGCU...AUCG.GGAUCC.GACUCA..GC.CA..UGC.G
AB019751.1/1-474                   ...U..CGC..UGCU...AUUU.GGUUUC.CACUUA..GC.CA..UGC.A
AB019754.1/1-472                   ...U..CAC..UGCU...AUCG.GAGUUC.GAUUAA..GC.CA..UGC.G
AJ133623.1/1-457                   .......................GGAUCC.GACUUA..GC.CA..UGU.G
AF015973.1/20-490                  AGGU..UAC..UGCU...AUCG.AGGUUC.GACUAA..GC.CA..UGC.G
AB019717.1/1-494                   ......GAC..UGGC...GUGG.GGUUGG.GAUUAA..GA.CA..UGC.A
AB019743.1/35-503                  AGAC..CAC..UGCU...AUCA.GAGUUC.GAUUAA..GC.CA..UGC.G
AB007303.1/20-521                  ACCC..GAC..UGCU...AUCG.GGCUGG.GAUUAA..GA.CA..UGC.A
AB019752.1/1-462                   ...A..UGC..GGCU...AUUU.GGUUCG.GGCUUA..UG.CA..UGC.A
AB019714.1/1-484                   ...U..GGG..UGCU...AUCG.GGCUUG.CA.AAA..GA.CA..UGC.A
AB019749.1/1-469                   ...U..CGC..UGCU...AUUG.GGAUCC.GACUAA..GC.CA..UGC.A
AB019757.1/1-469                   ...C..UAC..CGCU...AUUG.GAGUUC.GAUUAA..GC.CA..UGC.G
AB019719.1/1-498                   ...C..GAC..UGCU...AUCA.GGGUGA.GAUUAA..GC.CA..UGC.G
AB019720.1/1-486                   ...C..GAC..UGCU...UUCC.GGGUGG.GACUAA..GC.CA..UGC.A
AB007312.1/20-519                  ACCC..GAC..CGCU...AUCG.GGGUAG.GGCUAA..GC.CA..UGG.G
AB019718.1/1-485                   ...U..GAC..UGCU...AUUG.GAGUGG.GACUAA..GU.CA..CGC.U
AB019747.1/1-491                   ...A..CAC..UGCU...AUUG.GAGUCC.GACUAA..GG.CA..UGC.A
U05662.1/1-532                     ..GG.CGAA..CCCU...GGCG.GCGUGC..C.UCA..CC.CA..UGC.A
AJ009495.1/19-506                  AGAA.UCAA..CGCU...GGCG.GCGCGC..U.UAA..CA.CA..UGC.A
AF074414.1/1-495                   ............GCU...GGCG.GCGUGC..U.UAA..CA.CA..UGC.A
U43492.1/1-497                     ...........CGCU...GGCG.GCGUGC..C.UAA..CA.CA..UGC.A
X70971.1/17-539                    AGGA.UGAA..CGCU...NGCG.GCGUGC..U.UAA..CA.CA..UGC.A
D16296.1/1-537                     .GCG.CGAA..CGCU...GNCG.GCAUGC..C.UAA..CA.CA..UGC.A
AF027098.1/1-500                   ..CG.CGAA..CGUU...GGCG.GCGUGC..C.UAA..CA.CA..UGC.A
U09452.1/1-511                     .......CA..UUAU...AAAC.AUAAAA..C.ACC..CA.UA..UGC..
AF154059.1/19-541                  AGGA.UGAA..CGCU...AGCG.GCAGGC..U.UAA..CA.CA..UGC.A
AB003389.1/1-501                   ..........................................A..UGC.A
L16477.1/25-556                    AGGA.UNAA..CGCU...GGCU.ACAGGC..U.UAA..CA.CA..UGC.A
Z35665.1/1-532                     .....UGAA..CGNU...AGCG.GCGGGC..U.UAA..CA.CA..UGC.A
D12656.1/1-447                     ..................................................
AF078775.1/1-507                   ........................CAGGC..C.UAA..UA.CA..UGC.A
D12655.1/1-442                     ..................................................
Y08956.1/1-520                     ..............U...AGCG.GCAGGC..C.UAA..UA.CA..UGC.A
AB015524.1/19-540                  AGGA.CGAA..CGCU...GGCG.GCGGGC..U.UAA..CA.CA..UGC.A
AF137029.1/1-491                   ............................C..U.UAA..UA.CA..UGC.A
AJ007870.1/1-509                   ..GA.UGAA..CGCU...AGCG.GGAGGC..C.UAA..UA.CA..UGC.A
U68426.2/1-524                     .......................GCGUGG..A.UGA..GG.CA..UGC.A
AJ009458.1/19-543                  AGGA.CGAA..CGCU...GGCG.GCGUGC..U.UAA..UA.CA..UGC.A
D32255.1/9-477                     .............CU...GGCG.GCGUGC..M.UAA..UG.CA..UGC.A
AF005747.2/20-520                  AGGA.CAAA..CGCU...GGCG.GCGUGC..C.UAA..UG.CA..UGC.A
AJ009453.1/19-515                  AGGA.UGAA..CGCU...GGCG.GCGUGC..U.UAA..CA.CA..UGC.A
AB003167.1/1-473                   ..GA.UGAA..CGCU...GGCG.GUCUGC..U.UAA..CA.CA..UGC.A
AF059187.1/1-532                   ..AA.CGAA..CGCU...GGCG.GCGUGC..U.UAA..CA.CA..UGC.A
L08066.1/24-522                    AGGA.CGAA..CGCU...GGCG.GCGCGC..C.UAA..CN.CA..UGC.N
Y13038.1/1-506                     AGGG.UGAA..CGCU...GGCG.GCGUGC..U.UAA..GA.CA..UGC.A
AF027020.1/1-510                   ..GG.UGAA..CGCU...GGCG.GCGUGC..C.UAA..GA.CA..UGC.A
M62686.1/25-543                    AGAA.CGAA..NGCU...GGUG.GAGUGU..C.UUA..UA.CA..UGC.A
AF050169.1/1-528                   ...A.CCAA..CGCU...GGCG.GCGUGC..G.UAA..UA.CA..UGC.A
D88515.1/1-540                     ..GA.CGAN..CGCU...GGCG.GCGUGC..C.UAA..UA.CA..UGC.A
AJ271454.1/20-546                  AGGA.UGAA..CGCU...GGCG.GCGUGC..C.UUA..CA.CA..UGC.A
U85624.1/1-469                     ..................................................
D14142.1/19-538                    AGGA.CGAA..CGCU...GGCG.GCGUGC..U.UAA..CA.CA..UGC.A
U50711.1/19-528                    AGGA.CGAA..CGCU...GGCG.GCGCGC..U.UAA..CA.CA..UGC.A
AF161069.1/16-526                  AGGA.CGAA..CGCU...GGCG.GCGUGC..C.UAA..CA.CA..UGC.A
L37421.1/26-539                    AGGA.CGAA..CGCU...GGCG.GCGUGC..U.UAA..CA.CA..UGC.A
X69335.1/15-528                    AGGA.CGAA..CGCU...GGCG.GCGUGC..C.UAA..UG.CA..UGC.A
X61141.1/1-460                     ..................................................
X59028.1/1-460                     ..................................................
AF105317.1/1-512                   .......................GCGUGC..C.UAA..UA.CA..UGC.A
U16323.1/1-517                     ...........CGCU...GGCU.GUGUGC..C.UAA..UA.CA..UGC.A
AF271154.1/2-528                   AGGA.UUAA..UGCU...GGUG.GUAUGC..A.UAA..CA.CA..UGC.A
AF009832.1/1-516                   .............CU...GGCG.GCAUGC..C.UAA..UA.CA..UGC.A
AF073448.1/1-523                   ...A.UUAA..CGCU...GGCG.GCAUGC..C.UAA..UA.CA..UGC.A
AF001736.1/1-506                   ..........................................A..UGC.A
AF018558.1/19-561                  AGGA.UGAA..CGCU...GGCG.GCGCAU..U.UAA..GA.CA..UGC.A
X55404.1/1-441                     ..................................................
Y14642.1/1-504                     .................................UAA..UA.CA..UGC.A
AF027001.1/1-511                   ..AG.CGAA..CGCU...GGCG.GCGUGC..C.UAA..CA.CA..UGC.A
AJ231193.1/1-509                   ..AA.UGAA..CGUU...GGCG.GCGUGG..A.UUA..GG.CA..UGC.A
X56305.1/20-501                    ..AA.CGAA..CGUU...GGCG.GCAUGG..A.UUA..GG.CA..UGC.A
AJ231183.1/1-506                   ..AA.UGAA..CGUU...GGCG.GCAUGG..A.UUA..GG.CA..UGC.A
AJ241008.1/19-578                  AGAA.CGAA..CGCU...GGCA.GCGUGG..A.UUA..GG.CA..UGC.A
AF202663.1/1-541                   ...........................GG..A.UUA..GG.CA..UGC.A
AJ241009.1/19-566                  AGAA.UGAA..CGCU...GGCG.GCGUGG..U.UAA..GA.CA..UGC.A
U70712.1/1-472                     ..................................................
AF254109.1/3-477                   AGAA.CGAA..CGCU...GGCG.GCAGGC..C.UAA..CA.CA..UGC.A
M29029.1/27-413                    AGAG.CGAA..CGCU...GGCG.GCAGGC..U.UAA..CA.CA..UGC.A
AF069062.1/16-501                  AGAA.UGAA..CGCU...AGCG.GUAGGC..U.UAA..UA.CA..UGC.A
AF132134.1/1-639                   UAGU.CAUA..UGCU....UGU.CUCAAA.GAUUAA..GC.CA..UGC.A
AF233878.1/1-515                   ..............U...GGCG.GCAUGC..C.UUA..CA.CA..UGC.A
AF148940.1/1-482                   ..................................................
AF130847.1/1-500                   ..AA.CGAA..CGCU...GGCG.GCGUGC..U.UAA..CA.CA..UGC.A
X72768.1/18-561                    AGAA.UGAA..CGCU...GGCG.GCGUGC..C.UAA..CA.CA..UGC.A
AB016469.1/13-538                  AGAG.CGAA..CGUU...UGCG.GCGGGC..C.UAA..CA.CA..UGC.A
AF234131.1/1-446                   ..................................................
AB015244.1/19-567                  AGAA.UGAA..CGCU...GGCG.GCGUGC..U.UAA..CA.CA..UGC.A
L35523.1/19-522                    AGAG.UGAA..CGCU...GGCG.GCGUGC..U.UAA..CA.CA..UGC.A
AB030611.1/1-455                   ...................GCA.GUGCGC..C.UAA..CA.CA..UGC.A
AF077606.1/1-517                   ........A..CGCU...GGUA.GCAAGC..C.UAA..CA.CA..UGC.A
M63249.1/19-552                    AGAU.UGAA..CGCU...GGCG.GCAAGC..C.UAA..CA.CA..UGC.A
M29023.1/22-540                    AGAU.CGAA..CGCU...GGCG.GCAUGC..N..AA..CA.CA..UGC.A
AF140002.1/1478-961                ........A..CGCU...GGCG.GCAAGC..C.UAA..CA.CA..UGC.A
X90833.1/1-460                     ..................................................
L35461.1/1-503                     .................................UAA..CA.CA..UGC.A
AF018448.1/18-550                  AGAU.UGAA..CGCU...GGCG.GCAGGC..C.UAA..UA.CA..UGC.A
AB015518.1/19-511                  AGGG.UGAA..CGCU...AGCG.GUGCGC..C.UAA..CA.CA..UGC.A
AJ007875.1/1-520                   ..AG.UGAA..CGCU...GGCG.GCAUGC..U.UAA..UA.CA..UGC.A
U14934.1/1-495                     .............UU...GGCG.AUGCGU..C.UUA..AG.CA..UGC.A
Z98591.1/1-456                     .............................................UAU.C
X85199.1/1-525                     ..AA.CUAA..CGCU...GGCA.GUGCGU..C.UUA..AG.CA..UGC.A
M59179.1/29-552                    AGAG.CGAA..CGCU...GGCA.GCGNGU..U.UUA..GG.CA..UGC.A
M57738.1/56-589                    AGAA.CGAA..CGCU...GGCG.GCGCGU..C.UUA..AG.CA..UGC.A
AF068463.1/1-487                   ..................................................
X96725.1/1-528                     .....................G.GCGCGC..C.UAA..CC.CA..UGC.A
AF255593.1/12-509                  AGGG.UGAA..CGCU...GGCG.GCGUGC..C.UAA..CA.CA..UGC.A
AF255594.1/12-556                  AGGG.CUAA..CGCU...GGCG.GCGUGU..C.UUA..GC.CA..UGC.A
AJ250439.1/1-502                   .......................GC.UGC..U.UAA..CA.CA..UGC.A
X99390.1/1-542                     ......GAA..CGCU...GGCG.GCGUGG..U.UAA..GA.CA..UGC.A
AF001775.1/1-502                   ..................................................
X90515.1/1-519                     ......GAA..CGCU...GGCG.GCGUGG..A.UAA..GA.CA..UGC.A
AF050610.1/1-509                   ..GA.UGAA..UGCU...GGCG.GCGUGU..C.UAA..GG.CA..UGC.A
AF027089.1/1-507                   ..GG.CGAA..CGCU...AGCG.GCGUGC..C.UGC..GA.CA..UGC.A
AJ224539.1/1-507                   ..GA.UAAA..CGCU...GGCG.GUGUGC..C.UAA..CA.CA..UGC.A
AF050603.1/1-475                   ..GA.UUAA..CGCU...GGCG.GCAUGC..C.UAA..UG.CA..UGC.A
AF027030.1/1-508                   ..GA.UGAA..CGUU...GGCG.GCGUGC..C.UGA..GA.UA..UGC.A
AF050599.1/1-509                   ..GG.UGAA..CGCU...GGCG.GUGUGC..C.UAA..GA.CA..UGC.A
AF050606.1/1-486                   ..GA.UGAA..UGCU...GGUG.GUGUGC..C.UUA..AG.CA..UGC.A
AJ224540.1/1-572                   ..AG.UGAA..CGCU...GGCG.GCGUGG..A.UUA..GG.CA..UGC.A
AF050593.1/1-512                   ..GA.CUAA..CGCU...GGCA.GUGUGC..C.UUA..CA.CA..UGC.A
AF050594.1/1-542                   ..AA.UGAA..CGCU...GGCG.GCGUGC..U.UUA..CA.CA..UGC.A
AF125207.1/3-512                   AGGA.UGAA..CGCU...AGCG.AAAUGC..C.UAA..CA.CA..UGC.A
AJ009463.1/17-544                  AGGA.CGAA..CGCU...GGCG.GCGUGC..U.UAA..UG.AA..UGC.G
AF050595.1/1-526                   ..GA.UGAA..CGUU...GGCU.GUGUGC..C.UAA..GG.UA..UGC.A
AB013271.1/19-557                  AGAA.CGAA..CGCU...GGCG.GCAGGC..U.UCA..UA.CA..UGC.A
AB013269.1/19-563                  AGAA.UAAA..CGCU...GGCG.GCGUGC..C.UAA..CA.CA..UGC.A
AF001737.1/1-499                   ..........................................A..UGC.A
AB015586.1/19-563                  AGAA.CGAA..CGUU...GGCG.GCGUGG..A.UUA..GG.CA..UGC.A
AF097766.1/1-502                   ......CAA..CGCU...GGCG.GCGUGC..C.UCA..GA.CA..UGC.A
L10934.1/33-504                    AGAA.CGUA..CGCU....GCG..CACGC..C.UAA..CA.CA..UGC.A
AF018187.1/19-535                  AGGG.UGAA...GCU...AGCG.GCGGGC..C.UAA..CA.CA..UGC.A
AB009208.1/1-453                   ..................................................
AB015559.1/19-566                  AGAA.CGAA..CGCU...GGCG.GCGUGG..A.UUA..GG.CA..UGC.A
U81707.2/1-504                     .GAA.CGAA..CGCU...GGCG.GCAUGG..A.UUA..GG.CA..UGC.A
AB015569.1/19-493                  AGGG.UGAA..CGCU...GGCG.GCGUGG..A.UGA..GG.CA..UGC.A
AF047641.1/1-541                   ..AA.CGAA..CGCU...GGCG.GCGUGC..C.UAA..CA.CA..UGC.A
AF154095.1/19-565                  AGAA.UCAA..CGCU...GGCG.GCGUGC..C.UAA..CA.CA..UGC.A
U81656.2/1-494                     .........................GUGG..C.UAA..GA.CA..UGC.A
AJ133615.1/1-553                   ..GA.UGAA..CGCU...AGCG.GCGCGC..U.UAA..CA.CA..UGC.A
AB004575.1/1-507                   ..AG.UGAA..CGCU...GGCG.GCGUGC..N.UAA..CA.CA..UGC.A
U81754.2/1-518                     .GAG.UUAA..CGCU...GGCG.GCGUGC..C.UAA..CA.CA..UGC.A
AF097803.1/1-538                   ...A.CGAA..CGCU..GGGCGGGUAUGC..U.UAA..CA.CA..UGC.A
AB015577.1/19-511                  AGGA.UGAA..CGCU...GGCG.GCGUGU..C.UAA..GG.CA..UGC.A
AF125205.1/19-542                  AGGA.UGAA..CGCU...GGCG.GCGUGC..U.UAA..CA.CA..UGC.A
AF001764.1/1-461                   ..........................................A..UGC.A
AF015925.1/1-550                   ..GG.CGAA..CGCU...GGCG.GCGUGG..A.UAA..GG.CA..UGC.A
U81658.2/1-500                     .GGA.UGAA..CGCU...GGCG.GCGUGC..U.UAA..CA.CA..UGC.A
AF154105.1/19-584                  AGGA.UGAA..CGCU...GGCG.GCGUGC..C.UAA..CA.CA..UGC.A
AJ224943.1/1-537                   ..AA.CGAA..CGUU...GGCG.GCGUGG..C.UUA..GG.CA..UGC.A
AF018193.1/19-527                  AGGG.CUAA..CGCU...GGCA.GCGUGC..C.UUA..GC.CA..UGC.A
AB009179.1/1-492                   ..........................................A..UGC.A
X80834.1/31-507                    ..................................................
X80922.1/1-545                     .GAA.UGNA..CGCU...GGCG.GCGUGC..C.UAA..CA.CA..UGC.A
AB009243.1/1-495                   ..........................................A..UGC.A
U81641.2/1-522                     .GAA.UAAA..CGCU...GGCG.GCGUGC..C.UAA..CA.CA..UGC.A
U81766.2/1-542                     .GAA.CGAA..CGCU...GGCG.GCGUGG..U.UGA..UA.CA..UGC.A
U41450.1/19-556                    AGGA.CGAA..CGCU...GGCG.GCGUGC..U.UAA..CA.CA..UGC.A
U83331.1/18-597                    UAGU.CAUA..UGCU....UGU.CUCAAA.GGUUAA..GC.CA..UGC.A
AF063241.1/21-596                  UAGU.CAUA..UGCU....UGU.CUCAAA.GAUUAA..GC.CA..UGC.A
U87145.2/33352-33753               ..................................................
AF129882.1/27-578                  UAGU.CAUA..UGCU....UGU.UUGAAA.GAUUAA..GC.CA..UGC.A
U72542.1/1-582                     ...........UGCU....UGU.CUCAAA.GAUUAA..GC.CA..UGC.A
X57167.1/80-558                    AGAA.UUAA..CGCU....AGA.AAUAUA.CA.UUA..CA.CA..UGC.A
AF129883.1/16-610                  UAGU.CAUA..UGCU....UGU.CUCAAA.GAUGUACCGC.CA..UGC.A
Z29440.1/1-571                     .....CAUA..UGCU....UGU.CUUAAA.GACUAA..GC.CA..UGC.A
U17354.1/22-594                    UA...CAUA..UGCU....UGU.CUUAAA.GAUUAA..CC.CA..UGC.A
AF160864.1/32587-32932             ..................................................
X15917.1/24553-25131               UGAU.UUAA..CGCU...AAUC.AAAUGC..A.UUA..CA.CA..CGC.A
X71134.1/21-564                    UAG..CAUA..UGCU...UUCCUCCUGGA.GAUUAA..GC.CA..UGC.A
AJ276699.1/40-631                  UCGACUCUAGAGGAUCCCCUGU.CUCAAA.GAUUAA..GC.CA..UGC.A
AF052190.1/16-601                  UAGU.CAUA..UGCU....UGU.CUCAAA.GAUUAA..GC.CA..UGC.A
AF244939.1/20-597                  UAGU.CAUA..UGCU....UGU.CUCAAA.GAUUAA..GC.CA..UGC.A
AF076179.1/1-614                   ..........................CAA.GAUUAA..GC.CA..UGC.A
U03478.1/13-652                    UAGU.UAUA..UGCU....CGU.CUUCAA.GAUUAA..GC.CA..UGC.A
AF076171.1/1-569                   ......AUA..UGUU....UGU.CUUCAA.GACUAA..GC.CA..UGC.A
AF076178.1/1-602                   .................................UAA..GC.CA..UGC.A
L28812.1/26-692                    UGGU.UAUA..UGCU....UCU.UCUAAG.GAUUAA..GC.CA..UGC.A
Z17210.1/21-488                    AGCG..CGA..CGCU....CGC.CCCAAG.GACACAA.GC.CA..UGC.A
X65063.1/2981-3447                 AGUA..CUA..CGCU....ACC.CC.AAG.GACAAAA.GC.CA..UGC.A
L07836.1/21-533                    RAGG..G.A..AGCU....AAG.AUUAAG.GAUUAA..GC.CA..UGC.A
X84231.1/1-441                     ..................................................
X56991.1/21-598                    UAUU..AUA..UGCU....GAU.GUUAAA.GAUUAA..GC.CA..UGC.A
AF119811.1/1-622                   .....CAUA..UUCU....UGU.UUCAAG.GACUAA..UC.CA..UGC.A
AF242548.1/18-727                  UAGU.CAUA..UGCU...CCGA.C.CAAG.GACUAA..GC.CA..UGC.A
AF150935.1/21-703                  UAGU.CAUA..UGCU....UCG.UUCAAG.GACUAA..GC.CA..UGC.A
AF090868.1/1-680                   ....................CG.AUCAAG.GGCUAA..GC.CA..UGC.A
AF096991.1/1-630                   .............CU...ACNU.U.CAAG.GGCUAA..GC.CA..UGC.A
AF090869.1/1-776                   ...................UCG.UUCAAG.GACUAA..GC.CA..UGC.A
AF090871.1/1-669                   .......................UUCAAG.GACUAA..GC.CA..UGC.A
AF150936.1/21-703                  UGGU.CGUA..UGCU....UCG.UUCAAG.GGCUAA..GC.CA..UGC.A
AF096992.1/1-778                   .....CAUA..UGCU....UCG.UUCAAG.GGCUAA..GC.CA..UGC.A
AF112871.2/21-757                  UAGU.CAUA..UGCU....UUG.UUCAAG.GGCUAA..GC.CA..UGC.A
U84732.2/21-794                    UAGU.CAUA..UGCU....UCG.UUCAAG.GGCUAA..GC.CA..UGC.A
AF061338.1/21-739                  UAGU.CAUA..UGCU....CAG.UUCAAG.GGCUAA..GC.CA..UGC.A
AF096994.1/1-642                   ...............................GCUAA..GC.CA..UGC.A
AF090377.1/1-640                   ........................UCAAG.GAUUAA..GC.CA..UGC.A
AF112875.1/1-639                   .......UA..UGCU....UCU.CUCAAG.GACUAA..GC.CA..UGC.A
U84731.1/18-642                    UUGU.CAUA..UGCU....UCU.UUCAAG.GACUAA..GC.CA..UGC.A
X76494.1/1-621                     ..GU.CAUA..UGCU....UGU.UUCAAG.GACUAA..GC.CA..UGC.A
J01390.1/2547-3032                 UGAU.UGAA..CGCU...GUCC.AAGUAC..U.UGA..CA.CA..UGC.U
U91338.1/25-622                    UGAU.UGAA..CACU...GUC..AAGUGC..U.UGA..CA.CA..UGC.U
AF056626.1/12-564                  UGAU.UGAA..CGCU...GUCC.AAAUGC..U.UGA..CA.CA..GGC.U
D31785.1/12984-13540               AGAC.UAAA..UACU...AUAU.AGAGAC..A.UUA..CA.CA..UGC.A
AF114901.1/315-951                 AGAU.UAAG..CGCU...AAAU.AAGGAC..A.UGA..CA.CA..UGC.G
X54421.1/3165-3670                 GGUU.AUAA..CGCU...AUCU.AGAGAU.UU.UAA..CA.CA..UGC.A
X72804.1/34-733                    AGUU.U.AA..CAUU...AGCU.AGACAA..U.UAA..CA.CA..UGC.U
U77662.1/1-559                     ........................UCAAA.GAUUAA..GC.CA..UGC.A
U23935.1/26-531                    UGAA.UGAA..CGCU...AGCU.AUUGAC..U.UAA..CA.CA..UGC.U
U68474.1/21-430                    ACGU..GGA..CGCU....AGC.CUCGGG.GAUUAA..GC.CA..UGC.A
AJ252949.1/21-438                  ACGU..GGA..CGCU....UGC.CUUAAG.GAUUAA..GC.CA..UGC.A
AF027682.1/21-416                  ACGU..GGA..UGCU....CGC.CUUAAA.GACUAA..GC.CA..UGC.A
AF024655.1/21-474                  ACGU..GUG..UGCU....AGU.CUUGGG.GACUUA..GC.CA..UGC.A
AF031539.1/1-392                   ........................UCAGA.GAUUAA..GC.CA..UGC.A
AF027683.1/21-446                  ACGU..GGA..CACU....UGC.CUUGAA.GAGUAA..GC.CA..UGC.A
AF201911.1/3-416                   ACGU..GGG..UGCU....AGC.CUCUAA.GAUUUA..GC.CA..UGC.A
X73894.1/2-419                     ACGU..AGA..CGCU....AUU.CCCUAA.GAUUGG..CC.CA..UGC.A
L39112.1/21-418                    ACGU..AGA..UGCU....AGU.CUCUAA.GAUUAA..GC.CA..UGC.A
L15741.1/16-440                    ACGU.AGAA..CGCU....AGU.CUCACA.GAUUCA..GC.CA..UGC.A
U47052.1/18-470                    ACGU..GGA..CGCU....AGU..UCAUA.GGUUAA..GC.CA..UGC.A
AJ252959.1/21-430                  ACGU..AGA..CGCU....AGU.UUCACA.GAUUGA..UC.CA..UGC.A
AJ252960.1/21-473                  ACGU..GGA..CGCU....UGU.UUUAAG.GAUUUA..GC.CA..UGC.A
AF031538.1/27-481                  GUAU..GUG..UGCU....AGC.GUCAAG.GAUUUA..GC.CA..UGC.A
AJ252950.1/21-492                  ACGU..AUG..UGCU....UGU.CUUAAA.GAUUUA..GC.CA..UGC.A
AJ005581.1/1769-2193               ACGU..GGA..UGCU....AUU.CUCUGG.GGCUAA..GC.CA..UGC.A
AF007533.1/1-572                   .........................CAAA.GAUUAA..GC.CA..UGC.A
U07937.1/21-574                    UAGU.CAUA..U.CU....UGU.UUCAAA.GAUUAA..GC.CA..UGC.A
U20858.1/21-576                    UAGU.CAUA..UGCU....UAG.CUCAAA.GAUUAA..GC.CA..UGC.A
M18732.1/21-689                    UACU..AUA..UGCU....UGU.CUCAAA.GCCUAA..GC.CA..UGC.A
X94430.1/21-605                    UAUU.GAUA..UGCU....UAU.UUCGAA.GAUUAA..GC.CA..UGU.A
X93085.1/1-677                     .................................................A
AF007261.1/67465-67980             AGAA.UGAA..CGCU...AGCG.AUACGC..U.UAA..CA.CA..UGC.A
AF099101.1/20-618                  UGAU.GAUA..UGCU....UGA.AUUAAA.GAUUAA..GC.CA..UGC.A
AF001843.1/1-573                   ............................A.GAUUAA..GC.CA..UGC.A
U41399.1/1-566                     ............................A.GAUUAA..GC.CA..UGC.A
U24570.1/10195-10416               ACAA..UUU..AGCU...CUCU.UAAACU.A..AUA..UA.CA..UGU.A
U67142.1/1-545                     ..................................................
U67323.1/1-571                     .......................CUCAAA.GAUUAA..GC.CA..UGC.A
U50972.1/1-537                     ..................................................
L76341.1/2-610                     UAGU.CAUA..UGCU....UGU.CUCAAA.GAUUAA..GC.CA..UGC.A
X69067.1/13991-13821               AUUC..UAG..CUAG...UUUA.UUUACU..C.U....UU.CU..ACG.A
L81935.1/19-617                    UAGC.GAUA..UGCU....CGU.CUUAAA.GAUUAA..GC.CA..UGC.A
X84350.2/1300-1059                 AUCC..UAG..CUGG...UUCU.UUCAUU.....................
AF057561.1/13-621                  UAGU.GAUA..UGCU....UGU.UUUAAA.GACUAA..GC.CA..UGC.A
AF200829.1/14896-14704             AAAA..AUU..UGUU...AUUA.AUUUGA..U.U....UA.UA..UGU.A
X99212.1/6940-7530                 UAAU..GUA..CGCU....CGU.CUCAAA.GGUUAA..GC.CA..UGC.A
L20934.1/14820-14626               AAUA..UUU..UAUU...AUUA.UUUUAU..U.U....UA.CA..UGU.A
L06178.1/15501-15299               AUAA..AUC..AUGU...UGUA.GUUUU...U.UA...GA.U...UAA.U
AF149768.1/9823-9634               AAAA..AUU..UAUU..AUAAA.U.UUAUU.U.UA...CA.UA..UAA.A
X89441.1/21-852                    UAGU.UAUA..UGCC....UGU.CUCAAU.GAUUAA..GC.CA..UGC.A
X95574.1/807-620                   ..........UAGAAGUUUUAU.UCUUG.............CU..UAU.U
X80245.1/14829-14610               ..UU..UUU..UAUUGU.AUGU.GUUUCG..U.U....UA.UA..UUCUA
X89495.1/23-616                    ..GU.UAUA..UGCU....UGU.CUCAAA.GCUUAA..GC.CA..UGC.A
X89484.1/23-626                    ..GU.CAUA..UGCU....CGU.CUCAAA.GCCUAA..GC.CA..UGC.A
Z81325.1/1-568                     UAGU.GAUA..CGCU....UGU.CUUAAA.GAUUAA..GC.CA..UGC.A
AJ245743.1/3395-3636               .UGA..CCC..CCAG...UUCU.CUCCCU...A.AA.AAUAUACACAUGA
D14363.1/1-584                     ..................................................
AF098298.1/10175-10424             CAAC..UAU..AAAG...GGGU.UACUGA..U.GA...UA.CA..UGC.U
Y16067.1/13942-14205               UAGU..GUU..AAUU...GCAA.CUAAAA..U.UA...UA.CA..UGC.A
AF049726.1/1-233                   .....................C.GUCAAA..U.UA...CA.CA..UGC..
AF049727.1/19-276                  UUCU..AUC..AGCU...CUGA.UUAUAC..U.UA...UA.CA..UGC.A
AF049729.1/14-199                  ..UU..AUU..GGCU...CUGA.UUAUAC..U.UA...UA.CA..UGC.A
X99772.1/89-355                    UACU..AUC..AAUU...GUAC.CCUAAU..U.UA...CA.CA..UGC.A
AF049723.1/19-280                  UGCC..AUC..AGCU...UUAA.CUAAAC..U.UA...CA.CA..UGC.G
AF049724.1/19-280                  UACU..CUC..UG.U...CUAA.CCAAGC..U.UA...UA.CA..UGC.A
AB016274.1/89-351                  UUCU..AUC..AGCU...CUAA.CUCAAA..C.UA...CA.CA..UGC.A
U52729.1/48-307                    UGGA..GUC..AACU...UUU.ACUUAAU..A.UA...CA.CA..UGC.A
Y10944.1/20-278                    UGUG..GUC..AAUU...UUUA.CUUAGC..C.UA...CA.CA..UGC.A
M57527.1/91-349                    UAUU..AUC..AACU...GUUU.CUCAAC..U.UA...CA.CA..UGC.A
Y10947.1/20-269                    UACU..AUU..AAUU...AUG.AUUAUAU..U.UA...CA.CA..UGC.A
Y10948.1/20-276                    UAGU..AUU..AACU...GAAA.UUAUGC..U.UA...UA.CA..UGC.A
Y10946.1/20-278                    UACU..AUU..AAUU...UUAA.CUAUAC..U.UA...CA.CA..UGC.A
Y10949.1/20-265                    UAAA..GUC..AACU...AUGA.CCUAUA..U.UA...UA.CA..UGC.A
AF154051.1/87-335                  UAAU..AUC..AAUU...AUGG.CCAGCC..C.UA...CA.CA..UGC.A
U89224.1/20-284                    UACU..GUU..AGCU...CUCG.CUAAAU..A.CA...UA.CA..UGC.A
AF090338.1/93-359                  UACG..GUU..GGCC...CCUG.CUAGAC..A.UA...UA.CA..UGC.A
AF173594.1/20-285                  UACU..GUU..AGUU...CUUG.CUGAAC..A.UA...CA.CA..UGC.G
Y18522.2/90-357                    UACU..GUU..GGUU...UUUG.CCAGAA..U.UA...UA.CA..UGC.A
U89207.1/20-278                    UACC..GUU..GGUU...CCUA.CUAAAC..C.UA...CA.CA..UGC.A
U83759.1/20-295                    UACC..GUU..AAUU...AUUG.CCAGAU..A.CA...UA.CA..UGC.A
U83757.1/20-293                    UACU..GUU..AAUU...CUUG.CCAAAC..A.CA...UA.CA..UGC.A
U89206.1/20-286                    UACC..GUU..GAUU...AUUG.CCAAAC..A.UA...UA.CA..UGC.A
AF173563.1/20-282                  UAUG..AUU..AAUU...UUAG.CUAGAU..A.UA...CA.CA..UGC.A
AF173597.1/20-295                  UACA..GUU..GGCC...CCUA.UUAGAC..A.UA...UA.CA..UGC.U
U59670.1/61-288                    GCCC..CAG..UGNA...GAAC.ACCCUA..A.AU...AG.CC..CAA.C
Z21921.1/20-287                    UGCU..AUC..AAUU....UAA.CCAGGA..U.UA...CA.CA..UGC.A
Z21926.1/20-283                    UACU..AUC..AUUU...UCAG.CUAAAA..U.UA...CA.CA..UGC.A
Z48715.1/20-273                    UACU..GUC..AAUU...UUUA.CUGAUC..U.UA...UA.CA..UGC.A
L42813.1/88-348                    UAAU..GUC..AGCU...UUAA.CUAAAC..U.UA...UA.CA.CUGC.C
L28076.1/20-278                    UACU..GUU..ACUU...AACU.CUUAAA..U.UA...CA.CA..UGC.A
U39565.1/25-284                    UACC..GUU..GUUU...GUAA.UCAAAA..U.UA...CA.CA..UGC.A
AB016606.1/96-358                  UGCC..GUU..GUUU...UUGA.CCAAAA..U.UA...UA.CA..UGC.A
AB008539.1/89-344                  .AAU..AUU.ACUUA...UACU.CCUUAA..U.UA...UA.CA..UGC.A
M55539.1/91-351                    UUCC..AUU..GGCU...CUAA.ACAGAA..U.UA...CA.CA..UGC.A
AF069538.1/21-286                  UUUC..AUU..GACU...CCGA.GCAAGA..U.UA...CA.CA..UGC.A
AF263228.1/22-285                  UUCC..GUU..AGCU...GCAG.GCAAGC....UA...CA.CA..UGC.A
AF263229.1/20-281                  .UUC..AUU..AGUU...GCUA.GCAAAA..C.UA...CA.CA..UGC.A
AF263235.1/21-290                  UUCU..AUU..AGUU...AAUA.GUAAAA..U.UA...CA.CA..UGC.A
U61080.1/21-293                    UACU..GUU..AAUU...CAUA.GCAAAA..U.UA...CA.CA..UGC.A
M95109.1/21-286                    UCCU..AUU..UUCU...AUUA.GUAGAA..U.UA...CA.CA..UGC.A
AF069540.1/21-280                  UUUU..AUU..AGUU...CUUA.AUAAAA..U.UA...UA.CA..UGC.A
U97339.2/21-288                    UAUU..AUU..AGUU...GUCA.GUAAGA..U.UA...UA.CA..UGC.A
Y18001.1/93-351                    UUCU..AUU..GACU...CUUA.GCAAGA..U.UA...CA.CA..UGC.A
AF069981.1/1-249                   ............GCC...CUCA.GUAAGA..C.UA...CA.CA..UGC.A
X93602.1/21-285                    UCUU..AUU..GGUU...ACUA.GGAAAC..U.UA...UA.CA..UGC.A
M63569.1/7-271                     UUUU..AUU..AGUU...GUAA.GCAGAA..U.UA...CA.CA..UGC.A
U12450.1/1-244                     ..............................................GC.A
U67288.1/1-237                     ..............................................GC.A
U59172.1/1-257                     .......................GUAAAA..U.UA...CA.CA..UGC.A
U67298.1/4-243                     AAUU..UCC..GUAA...UCCG.GUGAGU..A.C....AA.CC.CUGA.A
X84382.1/21-280                    UAUA..AUU..AAUU...AGAG.GUAAAA..U.UA...CA.CA..UGC.A
X84384.1/21-288                    UCUU..AUU..AAUU...UAUA.GCAGGA..U.UA...CA.CA..UGC.A
AF027987.2/53-314                  UACU..GUU..AGUU...GUAG.UUAGAC..C.UA...CA.CA..UGC.A
U33498.1/21-282                    UACU..GUU..AGAU...UUGA.UUAGAU..U.UA...UA.CA..UGC.A
AB012104.1/94-355                  UACU..GUU..ACUU...UUUG.CUAAAC..U.UA...CA.CA..UGC.A
AF039066.1/92-358                  UACU..GUU..AUUU...UUUA.CUGAAA..U.UA...CA.CA..UGC.A
U11880.1/1364-1621                 UAAU..AUC..AACU...AUAU.AUGAAA..U.UA...CA.CA..UGC.A
AB013012.1/1-595                   UAGU.CAUA.UCGCU....UGU.CUCAAA.GAUUAA..GC.CA..UGC.A
Z86122.1/21-610                    UAGU.CAUA..UGCU....UGU.CUCAAA.GAUUAA..GC.CA..UGC.A
U37526.1/21-600                    UAGC.GAUA..UGCU....CGU.CUCAAA.GUUUAA..GC.CA..UGC.A
J04815.1/93-357                    UAAC..UUU..AGCU...AAUU.UUUAGU..U.GC...CA.CA..UGC.A
AJ130797.1/5-274                   CAAU..CUU..AACU...ACUU.UUGAGG..U.GC...CA.CA..UGC.A
AF049132.1/3279-3034               CCCU..UAC..UUUU...UUAU.CUAUAA..U.GA...UA.CA..UGC.A
AF051097.1/90-308                  CCUA..ACU..AGCU....CUC.UCACUC..C.AU...UA.CA..UGC.A
U58369.1/21-624                    UAGU.CAUA..UGCU....UGU.CUCAAA.GAUUAA..GC.CA..UGC.A
D26530.1/1-501                     ..................................................
D84190.1/1-589                     .....................U.CUUAAA.GAUUAA..GC.CA..UGC.A
AJ224787.1/24-651                  UAGU.CAUA..UGCU....UGU.CUCAAA.GAUUAA..GC.CA..UGC.A
AF021878.1/21-605                  UGCG.UAUA..CGCU....CUU.UUUAAA.GACUAA..GC.CA..UGC.A
AF085182.1/1-516                   ..................................................
AF085176.1/1-508                   ..................................................
AF001579.1/18-587                  UGGU.CAUA..UGCU....CGU.CUCAAA.GAUUAA..GC.CA..UGC.A
AF201375.1/1-617                   .AGA.AAUA..UGCU....CGU.CUCAAA.GACUAA..GC.CA..UGC.A
AF201373.1/1-598                   .AAU.CAUA..UGCU....UGU.CUCUAA.GAUUAA..GC.CA..UGC.A
AJ133407.1/1-530                   ..................................................
AF260586.1/1-569                   ..........................................A..UGC.A
AF036611.1/1-551                   ..........................................A..UGC.A
AF202156.1/1-533                   ..................................................
AF036599.1/1-562                   ..................................UA..GC.CA..UGC.A
AF202165.1/1-533                   ..................................................
AF036605.1/1-504                   ..................................................
AF083013.1/1-539                   ..........................AAA.GAUUAA..GC.CA..UGC.A
U13933.1/1-488                     ..................................................
AF083002.1/1-548                   .GCC.GAUA..UGCU....UAC.GUCAAA.GAUUAA..GC.CA..UGC.A
AF083018.1/26-559                  UGGU.GAUA..AGCU....UAU.GUCCAA.GAUUAA..GC.CA..UGC.A
AF083022.1/1-560                   ..............................GAUUAA..GC.CA..UGC.A
AF083001.1/1-536                   ...................................A.UG..CA..UGC.A
AF082998.1/1-560                   CGCU..GUA..UGCU....CAA.GUAAAA.GAUUAA..GC.CA..UGC.A
AF037369.1/1-530                   ..................................................
AF036642.1/1-554                   ...................................A..GC.CA..UGC.A
AF124454.1/9-657                   UAGU.CAUA..UGCU....UGU.CUCAAA.GAUUAA..GC.CA..UGC.A
AJ228777.1/1-612                   UAGU.CAUA..UGCU....UGU.CUCAAA.GAUUAA..GC.CA..UGC.A
AJ228796.1/1-601                   .AGU.UAUA..UGCU....UGU.CUCACA.GACUAA..GC.CA..UGC.A
AJ012527.1/1-498                   ..................................................
AF102895.1/21-592                  UAGU.CAUA..UGCU....UGU.CUUAAA.GACUAA..GC.CA..UGC.A
AJ012522.1/1-581                   UUGU.CAUA..UGCU....UGU.UUCAAA.GAUUAA..GC.CA..UGC.A
AJ012528.1/1-482                   ..................................................
D83381.1/1-562                     ..........................................A..UGC.A
AJ012524.1/1-496                   ..................................................
AF102892.1/16-581                  UAGC..AUA..NGCU....UGU.CUCAAA.GAUUAA..GC.CA..UGC.A
AF102897.1/22-609                  UAGC.CAUA..UGCU....UGU.UUCAAA.GACAAA..GC.CA..UGC.A
AF102894.1/10-597                  UAGC.CAUA..UGCU....YGU.CUCAAA.GAUUAA..GC.CA..UGC.A
AJ012525.1/1-510                   ..................................................
AF051328.1/18-607                  UAGU.GAUA..UGCU....UGU.CUCAAA.GAUUAA..GC.CA..UGC.A
D85095.1/1-554                     ..............................................GC.A
AJ228794.1/1-594                   .AGU.CAUA..UGCU....UGU.CUCAAA.GACUAA..GC.CA..UGC.A
AF167420.1/16-625                  UAGU.CAUA..UGCU....UGU.CUCAAA.GAUUAA..GC.CA..UGC.A
AF051331.1/16-605                  UAGU.CAUA..UGCU....UGU.CUCUAA.GAUUAA..GC.CA..UGC.A
AJ012513.1/1-588                   UAAU.GAUA..CGCU....CGU.UUCAAA.GAUUAA..GC.CA..UGC.A
AJ012521.1/1-588                   UAAU.GAUA..UGCU....UGC.UUUAAG.GACUAA..GC.CA..UGC.A
AF051332.1/22-612                  UAGU.CAUA..UGCU....UGU.CUCAAA.GAUUAA..GC.CA..UGC.A
U41281.1/1-588                     ...A.AGCU..UGCU....CGU.CUCAAA.GAUUAA..GC.CA..UGC.A
AF056024.1/1-515                   ..................................................
D16466.1/8630-9098                 CGAA.UGAA..UGCU...AUCA.GUGGGC..U.UUA..UA.CA..UGC.A
K02641.1/21-597                    UAGU.CAUA..UGCU....UGU.CUCAAA.GAUUAA..GC.CA..UGC.A
AF093247.1/26-665                  UAGU..GUA..UGCU....UUU.CCUAAA.GAUUAA..GC.CA..UGC.A
X13160.1/21-664                    UAGU..GUA..UGCU....UCU.CCUAAA.GACUAA..GC.CA..UGC.A
AB032228.1/3-507                   GGAA..GCA..CACU....UCG.GUCAGG.GAUUAA..GC.CA..UGC.A
AB032212.1/3-508                   GGAA..GCA..CACU....AAG.GCCAAA.GAUUAA..GC.CA..UGC.A
AB032235.1/3-507                   GGAA..GCA..CACU....UCA.GUCAUA.GAUUAA..GC.CA..CGC.A
AB032211.1/3-506                   GGAA..GCA..CACU....UGG.GUCAUA.GAUUAA..GC.CA..UGC.A
AF052703.1/3-511                   GGAA..GCA..CACU....UCG.GUCAUA.GAUUAA..GC.CA..UGC.A
L23799.1/21-862                    UAGU.CAUA..UGCU....UGU.GUUAAA.GAUUAA..GC.CA..UGC.A
AF245217.1/19-615                  UAGU.GAUA..UGCU....UGU.UUCAAA.GAUUAA..GC.CA..UGC.A
AF091148.1/21-608                  UAGU.CAUA..UACU....UGU.CUCAAA.GAUUAA..GC.CA..UGC.A
AF091145.1/19-597                  UAGU.CAUA..UUCU....UGU.CUUAAA.GAUUAA..GC.CA..UGC.A
AF091146.1/21-594                  UAGU.CAUA..CACU....UGU.CUUAAA.GAUUAA..GC.CA..UGC.A
AF018160.1/21-570                  UAGU.CAUA..CGCU....AAC.AUUAAA.GAUUAA..GC.CA..UGC.A
AF114794.1/35030-35484             CGAA.UGAA..UGCU...AGUG.GUCGGC..C.UAA..CA.CA..UGC.A
D89861.1/26888-27344               AGAA.UGAA..CGCU...AGUG.GUUUGU..UUUAA..GA.CA..UGC.A
L26187.1/23-595                    .GGU..AUA..GUCU....UGU.CUCAAA.GGUUAA..GC.CA..UGC.A
Z30950.1/62-501                    AGAA.UGAA..CGCU...AGUG.GUUAGC..U.UAA..CA.CA..UGC.A
AF085261.1/21-574                  UGGU..AUA..UGCU....UGU.CUCAAG.GACUAA..GC.CA..UGC.A
X74006.1/28-512                    AGGA.UGAA..CGCU...UGUG.GUAGGC..UUUAA..CA.CA..UGC.A
X63519.1/21-607                    UAGU.CAUA..UGCU....UGU.CUCAAA.GAUUAA..GC.CA..UGC.A
X15435.1/96-628                    AGAA.UGAA..CGCU...AGCC.GUAGGC..U.UAA..CA.CA..UGC.A
Z35317.1/19-597                    UCGU.GAUA..UGCU....UGU.CUCAAA.GAUUAA..GC.CA..UGC.A
Z33462.1/20-589                    UAGU.CAUA..CGCU....UUA.AUUCAA.GAUUAA..GC.CA..UGC.A
AF058661.1/10-532                  AGAA.UGAA..CGCU...AGCG.AUAUGC..U.UAA..CA.CA..UGC.A
U67741.1/1-418                     ...................................A..CA.CA..UGC.A
AJ130869.1/1-566                   .AGU.CAUA..UGCU....UGU.CCUAAA.GAUUAA..GC.CA..UGC.A
AF185052.1/26-568                  UUGU.GAUA..CGCU....UGU.CUUAAA.GAUUAA..GC.CA..UGC.A
X85398.2/21-602                    UAGU.CAUA..CGCU....CGU.CUCAAA.GAUUAA..GC.CA..UGC.A
U21338.1/23-606                    UAGU.CAUA..CGCU....UGU.CUCAAA.GAUUAA..GC.CA..UGC.A
X14874.1/202-668                   AGAG.UGAA..GGCU...AUAA.GUCUGC.UU.GAA..UA.CA..UGC.G
U37108.1/21-579                    UAAU.CAUA..CGCU....CGU.GUCAAA.GAUUAA..GC.CA..UGC.A
X92165.1/1-559                     ..GA.GGAA..CGCU...GGCG.GUGUGC..C.UAA..UA.CA..UGC.A
X92132.1/1-535                     .CGA.GCAU..CGCU...GGCG.GUAGGC..C.UAA..CA.CA..UGC.A
#=GC SS_cons                       .<<<..<<<..<<<<....<<<.<<<<<..........<<.<...<<<..

AF227641.1/3-471                   ..AGUC..A..ACAU.A.................................
AJ270249.1/16-490                  ..AGUC.GC..NCGA.GU................................
AF029198.1/19-492                  ..AGUC.GA..AUGA.AU................................
AF033672.1/14-481                  ..AGUC.GA..GAGG.U.................................
AJ224936.1/31-502                  ..AGUC.AA..GGUA.UC................................
AB012050.1/19-500                  ..AGUC.CA..CCGA.GCC...............................
AF050619.1/1-471                   ..AGUC.GA..GAGU.C.................................
AF255604.1/13-506                  ..AGUC.G...GCUG.GGGGCA............................
AB019734.1/1-476                   ..AGUC..A..CCUG.CCGUCC............................
AJ133624.1/1-469                   ..AGUU.CA..GAGU.GUGA..............................
AB019751.1/1-474                   ..AGUC..U..GGGG.GUUC..............................
AB019754.1/1-472                   ..AGUC.AA..GAGU.UC................................
AJ133623.1/1-457                   ..AGGC.GC..UCGA.A.................................
AF015973.1/20-490                  ..AGUC.GA..AUGU.A.................................
AB019717.1/1-494                   ..AGUC.GU..GGGA.AGGU..............................
AB019743.1/35-503                  ..AGGU..A..UUGCC..................................
AB007303.1/20-521                  ..AGUC.GU..GCGC.GGUCG..CCA........................
AB019752.1/1-462                   ..AGUC..U..GAC....................................
AB019714.1/1-484                   ..AGUC.GU..ACGU.CUGUCGA...........................
AB019749.1/1-469                   ..AGCC.CA..GGCU.CC................................
AB019757.1/1-469                   ..AGUC.GC..GAGA.C.................................
AB019719.1/1-498                   ..AGUC.GA..GCGG.CCCAAG............................
AB019720.1/1-486                   ..AGUC.GA..AUGG.GAAA..............................
AB007312.1/20-519                  ..AGUC.GA..ACGC.CCCGC.............................
AB019718.1/1-485                   ..AGUC.AA..AGGU.GC................................
AB019747.1/1-491                   ..AGUC..A..AGGA.UUGG..............................
U05662.1/1-532                     ..AGCC.GA..GCGA.CACA.GGUCGG.......................
AJ009495.1/19-506                  ..AGUC.GA..ACGA.GAAA.GUGGA........................
AF074414.1/1-495                   ..AGUC.GA..ACGG.UGAA.GCCC.........................
U43492.1/1-497                     ..AGUC.GA..ACGA.AUAA.CCCGCC.......................
X70971.1/17-539                    ..AGUC.GA..ACGG.NAUN.CUGGNN.GC....................
D16296.1/1-537                     ..AGUC.GA..ACGG.AAAG.UGGG.........................
AF027098.1/1-500                   ..AGUC.GU..GGG..GCAG.CAGGCU.ACUACC................
U09452.1/1-511                     ...GCC.GU..GCAG.UGUA.GCAUUC.CA....................
AF154059.1/19-541                  ..AGUC.GA..ACGG.UAAG.GAUCAC.......................
AB003389.1/1-501                   ..AGUC.GA..GGGG.CAGC.ACAUGA.GUA...................
L16477.1/25-556                    ..AGUC.GA..GGGG.CAGC.A.UGCC.GGUUG.................
Z35665.1/1-532                     ..AGUC.GA..GGGG.CAAC.AUGGAA.UCUUCU................
D12656.1/1-447                     ..................................................
AF078775.1/1-507                   ..AGUC.GA..GGGG.CAGC.ACAGGU.A.....................
D12655.1/1-442                     ..................................................
Y08956.1/1-520                     ..AGUC.GA..GGGG.CAGC.GGGUCU.CCU...................
AB015524.1/19-540                  ..AGUC.GA..ACGA.GAAUC..UAG..AG....................
AF137029.1/1-491                   ..AGGC.GA..AGGG.GCA...............................
AJ007870.1/1-509                   ..AGUC.GA..GCGG.U..U.CA...........................
U68426.2/1-524                     ..AGUC.GA..ACGG.AAUA.AUGAC........................
AJ009458.1/19-543                  ..AGUC.AA..CUUG.CUUU.UAAUUA.......................
D32255.1/9-477                     ..MGUM.GA..ACGC.AGCA.GNN..........................
AF005747.2/20-520                  ..AGUC.GA..ACGG.UCCU.UCCC.........................
AJ009453.1/19-515                  ..AGUC.GA..ACGC.ACAU.AUCU.........................
AB003167.1/1-473                   ..AGUC.GA..ACGA.ACUC..............................
AF059187.1/1-532                   ..AGUC.AG..GGAG..AAA.GUCUC........................
L08066.1/24-522                    ..AGUC.GA..ACGG.GGAU.CAUGUA.GAAG..................
Y13038.1/1-506                     ..AGUC.GA..ACGA.UCGUC.............................
AF027020.1/1-510                   ..AGUC.GU..GCGG.GCCG.UGGG.........................
M62686.1/25-543                    ..AGUC.GA..GCGA.GGAN.NGCAG........................
AF050169.1/1-528                   ..AGUC.GA..GCGG.UCGA.CGGCUC.......................
D88515.1/1-540                     ..AGUC.GA..GCGG.ACUU.GAUGGA.GUG...................
AJ271454.1/20-546                  ..AGUC.GA..GCGG.AUUU.UAUGUAACGGAAGCC..............
U85624.1/1-469                     ..................................................
D14142.1/19-538                    ..AGUC.GA..ACGG.UAUU.UAGUAG.ACNNAACC..............
U50711.1/19-528                    ..AGUC.GU..GCGA.UACC.UCGAGC.GAGUC.................
AF161069.1/16-526                  ..AGUC.GA..GCGG.GCCG.AUGGGU.GGAAG.................
L37421.1/26-539                    ..AGUU.GC..GCGA.GAAA.GCUAC........................
X69335.1/15-528                    ..AGUC.GA..GCGG.GCUA.CAAUC........................
X61141.1/1-460                     ..................................................
X59028.1/1-460                     ..................................................
AF105317.1/1-512                   ..AGUC.GA..ACGG.AAAC..CCC.........................
U16323.1/1-517                     ..UGUC.GA..GCGA.AGUA..............................
AF271154.1/2-528                   ..AGUC.GA..ACGA.AGAG.GGU..........................
AF009832.1/1-516                   ..AGUC.GA..ACGG.GGGU.G............................
AF073448.1/1-523                   ..AAUC.GA..ACGA.AGCC.U............................
AF001736.1/1-506                   ..UGUC.GA..GCGG.AGUU.UAGAGA.G.....................
AF018558.1/19-561                  ..AGUC.GA..ACGA.AAAA.CUUUCA.CCGAAUGAAAGAUGA.......
X55404.1/1-441                     ..................................................
Y14642.1/1-504                     ..AGUC.GA..UCGA.NAAG.GUGUA........................
AF027001.1/1-511                   ..AGUC.GA..GCGG.AGUU.AAUUAA.UGGG..................
AJ231193.1/1-509                   ..AGUC.GA..GCGG.GUGC.A............................
X56305.1/20-501                    ..AGUC.GG..GGGA.AUCC.C............................
AJ231183.1/1-506                   ..AGUC.GU..GCGC.GAUA.UGUA.........................
AJ241008.1/19-578                  ..AGUC.GA..ACGG.GAAG.CCUCG.AUCUCAAUC..............
AF202663.1/1-541                   ..AGUC.GA..ACGA.GGAA.GUGCCC.......................
AJ241009.1/19-566                  ..AGUC.GC..ACGG.AAUC.GUUAUA.AAUGAGUC..............
U70712.1/1-472                     ..................................................
AF254109.1/3-477                   ..AGUC.GA..GCGC.CCUC..............................
M29029.1/27-413                    ..AGUC.GA..ACGG.GCAC..............................
AF069062.1/16-501                  ..AGUU.GA..ACGU.GCCU.UCAG.........................
AF132134.1/1-639                   ..UGUC.UA..AGUA.UAAG.CUUG.........................
AF233878.1/1-515                   ..AGUC.GA..ACGG.UAAC.AGGUC........................
AF148940.1/1-482                   ............CGU.GAAA.AGGG.........................
AF130847.1/1-500                   ..AGUC.GA..ACGG.GAAA.GGC..........................
X72768.1/18-561                    ..AGUC.GU..ACGC.GAAA.GAAGG........................
AB016469.1/13-538                  ..AGUC.GA..ACGA.GAAA.GCC..........................
AF234131.1/1-446                   ..................................................
AB015244.1/19-567                  ..AGUC.GA..ACGA.GAAA.GGGACU.G.....................
L35523.1/19-522                    ..AGUC.GA..ACGG.UAAC.AGAUC........................
AB030611.1/1-455                   ..AGUC.GA..GC.....................................
AF077606.1/1-517                   ..AGUU.GU..GCGA.AUAUUUUU..........................
M63249.1/19-552                    ..AGUC.GA..GCGG.CAGC.GAAAGA.AAG...................
M29023.1/22-540                    ..AGUC.GA..ACGG.UAAC.AGCGCNU......................
AF140002.1/1478-961                ..AGUC.GA..GCGG.UAGA.GAGUAG.......................
X90833.1/1-460                     ..................................................
L35461.1/1-503                     ..AGUC.GA..GCGA.GCGA.GAAUGA.UUC...................
AF018448.1/18-550                  ..AGUC.GA..ACGG.UAAC.AUGGAA.GUA...................
AB015518.1/19-511                  ..AGUC.GA..GCGG.UAGUAGGGAAAAG.....................
AJ007875.1/1-520                   ..AGUU.GA..ACGG.AAUA..............................
U14934.1/1-495                     ..AGUC.GA..GCGG.GCUU.AUUCGG.......................
Z98591.1/1-456                     ..A.UG.AGU.ACG...GUA..............................
X85199.1/1-525                     ..AGUC.AA..ACGG.GAUG.UA...........................
M59179.1/29-552                    ..AGUC.GA..ACGG.CAGC.GGGAUA.GAG...................
M57738.1/56-589                    ..AGUC.GG..GCGG.GAUU.CACGCG.......................
AF068463.1/1-487                   .......GA..GCGG.UGAA.ACUUUU.UCUGAUCC..............
X96725.1/1-528                     ..AGUC.GU..GCGG.GAAA.GGGC.........................
AF255593.1/12-509                  ..AGUC.GA..GCGG.UGCA.GCUGGA.GGC...................
AF255594.1/12-556                  ..AGUC.GA..GCGG.GCCU.GUGGG........................
AJ250439.1/1-502                   ..AGUC.GA..ACGG.GGAG.GCUCUC.......................
X99390.1/1-542                     ..AGUC.GA..ACGG.UUUU.UUUAGU.GUA...................
AF001775.1/1-502                   .......GA..ACGG.GAUC.GCCGGG.UUA...................
X90515.1/1-519                     ..AGUC.GA..ACGG.GAUA.AUCUUG.UA....................
AF050610.1/1-509                   ..AGUC.GA..GCGG.AAGC.AACAAU.GUA...................
AF027089.1/1-507                   ..AGUC.GA..GCGG.GGGG.AGGAGC.......................
AJ224539.1/1-507                   ..AGUC.GA..GCGC.CCUG.GACCCU.GUUUCUAAUC............
AF050603.1/1-475                   ..AGUA.GA..ACGA.GUCU.C............................
AF027030.1/1-508                   ..AGUC.GA..GCGA.CCCC.GCC..........................
AF050599.1/1-509                   ..AGUC.GA..ACGG.GAUU.UGUGGU.CUUCACUAAGGAGGU.......
AF050606.1/1-486                   ..AGUC.GA..ACGG.UAAA.UUCCC........................
AJ224540.1/1-572                   ..AGUC.GA..GCGA.UCCU..UGUUC.AAUAUUUAGCGAAUUG......
AF050593.1/1-512                   ..AGUC.GG..ACGG.GGGA.C............................
AF050594.1/1-542                   ..AGUC.GA..GCGG.AGUC.AGUUCC.AAGGG.................
AF125207.1/3-512                   ..AGUC.GA..ACGG.AUCU.UGCGUCGU.....................
AJ009463.1/17-544                  ..AGUC.GA..ACGA.GAAC.CAGAUGAGUG...................
AF050595.1/1-526                   ..AGUC.GG..ACGA.UCCC..UUUGA.A.UUACUUGAGAC.........
AB013271.1/19-557                  ..AGUC.GA..GCGA.UUAA.AGCCCC.......................
AB013269.1/19-563                  ..AGUU.GA..GCGG.UAAG.GCCCC........................
AF001737.1/1-499                   ..AGUC.GA..ACGG.GGCG.AUUGAA.AG....................
AB015586.1/19-563                  ..AGUC.GA..GCGA.GAAA.GUCCC........................
AF097766.1/1-502                   ..AGUC.GA..ACGA.UUAA.AGCUCUC......................
L10934.1/33-504                    ..AGUC.GA..AGCA.AGUA..............................
AF018187.1/19-535                  ..AGUC.GU..GCGG.UCCU.GGG..........................
AB009208.1/1-453                   .............GA.GGGU.A............................
AB015559.1/19-566                  ..AGUC.GA..ACGA.UCCC.ACACCCAG.....................
U81707.2/1-504                     ..AGUC.GA..ACGG.UUGG.UAGGG........................
AB015569.1/19-493                  ..AGUC.GA..AUGG.GU................................
AF047641.1/1-541                   ..AGUC.CA..ACGU.GAAA.GGGGA........................
AF154095.1/19-565                  ..AGUC.GA..GCGA.GAAA.GGGGAC.......................
U81656.2/1-494                     ..AGUC.GA..ACGG.ACCU.GUUAA........................
AJ133615.1/1-553                   ..AGUC.GU..GCGA.UCGG.ACCGGACCAACGUCC..............
AB004575.1/1-507                   ..AGUC.GC..GCGA.GAUU.UUACGG.......................
U81754.2/1-518                     ..AGUU.GA..GCGG.GGAG.UGGCAGA......................
AF097803.1/1-538                   ..AGUC.GA..GCGC.GAAA.GUGGC........................
AB015577.1/19-511                  ..AGUC.GA..ACGA.GUAC.C............................
AF125205.1/19-542                  ..AGUC.GA..GCGG.CAGC.GACGUUUUACACUAAGUUCUGGAA.....
AF001764.1/1-461                   ..AGUC.GA..ACGG.GUGA.AGCAGG.GG....................
AF015925.1/1-550                   ..AGUC.GA..GCGC.AGGC.UUGCCU.GCGGGU................
U81658.2/1-500                     ..AGUU.GC..GCGG.UGAU.CUCAAGAAGUU..................
AF154105.1/19-584                  ..AGUC.GA..ACGA.GAAG.CUAACU.UCUGAUUCC.............
AJ224943.1/1-537                   ..AGUC.GA..ACGA.GAAA.GUUCCC.......................
AF018193.1/19-527                  ..AGUC.GA..GCGG.GGAA.GGYUC........................
AB009179.1/1-492                   ..AGUC.GA..GCGA.GGGG.A............................
X80834.1/31-507                    ..AGUU.GA..GCGG.AGAU.AUGGAG.AG....................
X80922.1/1-545                     ..AGUC.GA..GCGC.GAAA.GUGACC.......................
AB009243.1/1-495                   ..AGUC.GA..GGGG.CAUC.GGGUGU.A.....................
U81641.2/1-522                     ..AGUC.GA..GCGA.GAAA.GUUCC........................
U81766.2/1-542                     ..AGUC.GA..ACGG.GAAA.GGUGGC.......................
U41450.1/19-556                    ..AGUC.AA..GGAG.AACA.UUUUC........................
U83331.1/18-597                    ..UGUC.UA..AGUU.UAAC.GAU..........................
AF063241.1/21-596                  ..UGUC.UA..AGUU.UAAG.CGAU.........................
U87145.2/33352-33753               ..................................................
AF129882.1/27-578                  ..AGUC.UA..AGUA.UAAG.UU...........................
U72542.1/1-582                     ..AGUG.AA..AGUA.UAUG.CAUAU........................
X57167.1/80-558                    ..AAUU.A...AUGA..UAA.UA...........................
AF129883.1/16-610                  ..AGUC.UU..AGUA.UUAG.UU...........................
Z29440.1/1-571                     ..UGUC.UA..AGUA.UAAA.U............................
U17354.1/22-594                    ..UGUG.CC..AGU..UCAG.U............................
AF160864.1/32587-32932             ..................................................
X15917.1/24553-25131               ..AGUU.UU.A.UUU..UAC.ACAA.G.AACCUUCUUCUUUGC.......
X71134.1/21-564                    ..UGUC.UA..AGUA.UAAG.UU...........................
AJ276699.1/40-631                  ..UGUC.UG..AGUU.UAAG.CU...........................
AF052190.1/16-601                  ..UGUG.UC..AGAA.UAAA.UU...........................
AF244939.1/20-597                  ..UGUC.UG..AUUGCACAU.CU...........................
AF076179.1/1-614                   ..UGUC.UA..AGUG.AAAA.CC...........................
U03478.1/13-652                    ..UGUC.UA..AGUG.UAAA.CC...........................
AF076171.1/1-569                   ..UGUC.UA..AGAA.UAAU.CA...........................
AF076178.1/1-602                   ..UGUC.UA..AGUG.UA.A.UC...........................
L28812.1/26-692                    ..UGUC.UA..AGUG.CAAA.CGAU.........................
Z17210.1/21-488                    ..CGCC.GG..CGCG....G..............................
X65063.1/2981-3447                 ..AGCG.GA..CACG.A..G..............................
L07836.1/21-533                    ..UGCC.A...GGUA.UAAG.CUA..........................
X84231.1/1-441                     ........A..CGU..ACAG.ACUA.........................
X56991.1/21-598                    ..UGUG.UA..AGUA.UAAAGACC..........................
AF119811.1/1-622                   ..AGUC.UC..AGAG.UAAA.UGG..........................
AF242548.1/18-727                  ..UGUC.UC..AGCA.CAAA.CGG..........................
AF150935.1/21-703                  ..UGUC.UC..AGCG.UACA.CGG..........................
AF090868.1/1-680                   ..UGUC.UC..AGCG.CAAU.CGG..........................
AF096991.1/1-630                   ..UGUC.UC..AGCG.CAAA.CGG..........................
AF090869.1/1-776                   ..UGUC.UC..AGCG.CACA.CGG..........................
AF090871.1/1-669                   ..UGUC.UC..AGCG.UACA.CGGC.........................
AF150936.1/21-703                  ..AGUC.UC..AGAG.CAAU.CGG..........................
AF096992.1/1-778                   ..AGUG.UC..AGAG.GACA.CUG..........................
AF112871.2/21-757                  ..CGUC.UC..AGCG.CAAA.CGGA.........................
U84732.2/21-794                    ..UGUC.UC..AGCG.CAAA.CGGU.........................
AF061338.1/21-739                  ..UGUC.UC..AGUG.UACA.CGGA.........................
AF096994.1/1-642                   ..UGUC.UC..AGCG.CACA.CGGU.........................
AF090377.1/1-640                   ..UGUC.UC..AGCG.CAAA.UGGA.........................
AF112875.1/1-639                   ..AGUC.UC..AGAA.UACA.UGGG.........................
U84731.1/18-642                    ..AAUG.UC..AGUG.GA.C.CUGAG........................
X76494.1/1-621                     ..UGCC.UC..AGAA.UCAC.UGC..........................
J01390.1/2547-3032                 ..AAUC.GA.A.CGA..CUA.AUUA.G.UU....................
U91338.1/25-622                    ..AAUC.GA.A.CGUUUUAAUUAAGAGUGGUUUAGCUUAUCAUGUAAGUA
AF056626.1/12-564                  ..AAUC.GA.A.CGU..UUA.AUUU.........UAAAAAAGCGU.....
D31785.1/12984-13540               ..AAUC.AA.A.CGA..UU..AUUU.........................
AF114901.1/315-951                 ..AAUC.AU.A.CGU..UU..AUUA.U.U.....................
X54421.1/3165-3670                 ..AAUC.GA.A.CGA..AUC.AACA.A.AAACAAUACAUCCU........
X72804.1/34-733                    ..UAUG.AA.U.AUU..GA..UAAU.........................
U77662.1/1-559                     ..UGUC.UA..AGUA.UAAG.CAA..........................
U23935.1/26-531                    ..AGUC.AG.A.......................................
U68474.1/21-430                    ..AGUC.....UGUG.AA.G.UU...........................
AJ252949.1/21-438                  ..AGCC.....AGCG.A..A.U.U..........................
AF027682.1/21-416                  ..AGUU.....UGCG.A.................................
AF024655.1/21-474                  ..AGCU.....AGCG.AA.G.C............................
AF031539.1/1-392                   ..AGCC.....AGCG.AA.G..............................
AF027683.1/21-446                  ..AGCU.....UGUG.AA.U.AA...........................
AF201911.1/3-416                   ..UGCUG....CGUG.AA.C.U............................
X73894.1/2-419                     ..UGUU.....UUUG.AC.G.UAC..........................
L39112.1/21-418                    ..UGUU.....UCCU.C.................................
L15741.1/16-440                    ..AGUA.....GUAU....G..............................
U47052.1/18-470                    ..UGUG.UA..GGCG.ACAG.U............................
AJ252959.1/21-430                  ..AUUU.UA..GGG..AA.C.C............................
AJ252960.1/21-473                  ..UGUC.UA...GCG.AA.G.C............................
AF031538.1/27-481                  ..UGCU.U....ACG.AA.C.CC...........................
AJ252950.1/21-492                  ..AGUU.....AGUG.AA.A.CUU..........................
AJ005581.1/1769-2193               ..UGCU.....UGUG.AA.C.UCU..........................
AF007533.1/1-572                   ..UGUC.UA..AGUA.UAAG.CAAG.........................
U07937.1/21-574                    ..UGUG.UC..AGAA.UAUG.UCU..........................
U20858.1/21-576                    ..UGUC.UA..AGUA.UAAA.CACG.........................
M18732.1/21-689                    ..AAUG.UA..AGAU.CAAU.CAUAUG.CGGU..................
X94430.1/21-605                    ..AAUG.UA..AGUG.CA.C.CAA..........................
X93085.1/1-677                     ..UGUG.UA..AGAU.CG.G.CAUAGU.UUUGGGAAG.AGG.........
AF007261.1/67465-67980             ..AGUU.GA.A.UGG..GGU.AUUCA........................
AF099101.1/20-618                  ..AAUG.U...AGUA.UAAA.UCAC.........................
AF001843.1/1-573                   ..UGCG.UA..AGUA.CAUA.CU...........................
U41399.1/1-566                     ..UGCG.UA..AGUG.AAUA.CU...........................
U24570.1/10195-10416               ..AGUC.U..........................................
U67142.1/1-545                     ..................................................
U67323.1/1-571                     ..CGUG.U...AGUA.CAAU.CC...........................
U50972.1/1-537                     ............UCA.UACU.AU...........................
L76341.1/2-610                     ..UGUC.UA..AGUA.CAUA.CCUCUU.......................
X69067.1/13991-13821               ...GUCAU..........................................
L81935.1/19-617                    ..AGUC.UC..AGUA.CAGA.CU...........................
X84350.2/1300-1059                 ..................................................
AF057561.1/13-621                  ..UGUA.UC..AGUA.CAAG.CC...........................
AF200829.1/14896-14704             ..AAUU.U..........................................
X99212.1/6940-7530                 ..UGUC.UA..AGUA.CAUA.CU...........................
L20934.1/14820-14626               ..AAUU.U..........................................
L06178.1/15501-15299               ..UGUA.U..........................................
AF149768.1/9823-9634               ..UUUU.A..........................................
X89441.1/21-852                    ..UGUC.UA..AGUA.CUAG.CCGC.........................
X95574.1/807-620                   ..UAUU.C..........................................
X80245.1/14829-14610               ..AAGU.U..........................................
X89495.1/23-616                    ..AGUC.UC..AGUA.CGAG.CU...........................
X89484.1/23-626                    ..UGUC.UC..AGUA.CAUA.CU...........................
Z81325.1/1-568                     ..CGCC.UU..AGUA.CUUA.CU...........................
AJ245743.1/3395-3636               UACCCUUCCGAUCCCAGUGGGCACCCUGAAUCAAAUUAAAAAUUUUUCAG
D14363.1/1-584                     ...........AGCA.CAUG.CC...........................
AF098298.1/10175-10424             ..AAUC.G..........................................
Y16067.1/13942-14205               ..AGUU.U..........................................
AF049726.1/1-233                   ...GUC.G..........................................
AF049727.1/19-276                  ..AGUA.U..........................................
AF049729.1/14-199                  ..AGUA.U..........................................
X99772.1/89-355                    ..AGUC.U..........................................
AF049723.1/19-280                  ..AGUA.U..........................................
AF049724.1/19-280                  ..AGUA.U..........................................
AB016274.1/89-351                  ..AGCC.U..........................................
U52729.1/48-307                    ..AGUA.U..........................................
Y10944.1/20-278                    ..AGUC.U..........................................
M57527.1/91-349                    ..AGUA.U..........................................
Y10947.1/20-269                    ..AGUA.U..........................................
Y10948.1/20-276                    ..AGUC.U..........................................
Y10946.1/20-278                    ..AGUA.U..........................................
Y10949.1/20-265                    ..AG.A.U..........................................
AF154051.1/87-335                  ..AGUC.U..........................................
U89224.1/20-284                    ..AGUA.U..........................................
AF090338.1/93-359                  ..AGUA.U..........................................
AF173594.1/20-285                  ..AGUA.U..........................................
Y18522.2/90-357                    ..AGUA.U..........................................
U89207.1/20-278                    ..AGUA.U..........................................
U83759.1/20-295                    ..AGUA.U..........................................
U83757.1/20-293                    ..AGCA.U..........................................
U89206.1/20-286                    ..AGUA.U..........................................
AF173563.1/20-282                  ..AGUA.U..........................................
AF173597.1/20-295                  ..AGUA.U..........................................
U59670.1/61-288                    ..UAAU.G..........................................
Z21921.1/20-287                    ...AGCAU..........................................
Z21926.1/20-283                    ..AGUA.U..........................................
Z48715.1/20-273                    ..AGUC.U..........................................
L42813.1/88-348                    .AAGUC.C..........................................
L28076.1/20-278                    ..AGUA.U..........................................
U39565.1/25-284                    ..AGCA.U..........................................
AB016606.1/96-358                  ..AGCC.U..........................................
AB008539.1/89-344                  ..AGCC.U..........................................
M55539.1/91-351                    ..AGCA.U..........................................
AF069538.1/21-286                  ..AGUA.U..........................................
AF263228.1/22-285                  ..AGCA.U..........................................
AF263229.1/20-281                  ..AGUA.U..........................................
AF263235.1/21-290                  ..AGAA.U..........................................
U61080.1/21-293                    ..AGUA.U..........................................
M95109.1/21-286                    ..AGUA.U..........................................
AF069540.1/21-280                  ..AGUA.U..........................................
U97339.2/21-288                    ..AGUA.U..........................................
Y18001.1/93-351                    ..AGCA.U..........................................
AF069981.1/1-249                   ..AGCA.U..........................................
X93602.1/21-285                    ..AGUA.U..........................................
M63569.1/7-271                     ..AGUA.U..........................................
U12450.1/1-244                     ..AACA.U..........................................
U67288.1/1-237                     ..AGAU.U..........................................
U59172.1/1-257                     ..AAUA.U..........................................
U67298.1/4-243                     ..GUUC.U..........................................
X84382.1/21-280                    ..AACC.U..........................................
X84384.1/21-288                    ..AGCA.U..........................................
AF027987.2/53-314                  ..AGUU.U..........................................
U33498.1/21-282                    ..AGUA.U..........................................
AB012104.1/94-355                  ..AGUA.U..........................................
AF039066.1/92-358                  ..AGUA.U..........................................
U11880.1/1364-1621                 ..AGUU.U..........................................
AB013012.1/1-595                   ..AGUG.UC..AGUA.CGAG.CA...........................
Z86122.1/21-610                    ..UGUC.UA..AGUA.UAAG.CA...........................
U37526.1/21-600                    ..UGUC.UC..AGUA.CACG.CC...........................
J04815.1/93-357                    ..AGCC.CA..A......................................
AJ130797.1/5-274                   ..AGCC.UA..C......................................
AF049132.1/3279-3034               ..AAGA.A...A......................................
AF051097.1/90-308                  ..AGUA.C..........................................
U58369.1/21-624                    ..UNUC.UA..AGUU.CAAA.CUU..........................
D26530.1/1-501                     ...GUA.UA..AGUU.CAUG.CUC..........................
D84190.1/1-589                     ..AGUC.UA..AGUG.CG.G.CCCUU........................
AJ224787.1/24-651                  ..UGUC.UG..AGUU.CGCA.CC...........................
AF021878.1/21-605                  ..AGUG.UU..AGUU.CAUA.CAU..........................
AF085182.1/1-516                   ..................................................
AF085176.1/1-508                   ..................................................
AF001579.1/18-587                  ..UGUC.UA..AGUU.CAUA.UCAU.........................
AF201375.1/1-617                   ..UGUG.UA..AGUU.CAUA.UC...........................
AF201373.1/1-598                   ..UGUC.UA..UGUU.CAAA.C............................
AJ133407.1/1-530                   ..................................................
AF260586.1/1-569                   ..UGUC.UG..AGUA.CACA.UU...........................
AF036611.1/1-551                   ..UGUC.UA..AGCA.UGCG.CUG..........................
AF202156.1/1-533                   .................AUG.UG...........................
AF036599.1/1-562                   ..UGUC.UA..AGUA.CAUG.UAG..........................
AF202165.1/1-533                   .................UUG.CAU..........................
AF036605.1/1-504                   ...........UGUU.AUUA..............................
AF083013.1/1-539                   ..UAUG.UA..AGUC.CA.A.CCAA.........................
U13933.1/1-488                     ..................................................
AF083002.1/1-548                   ..UGUC.UA..AGAA.CG.C.CGU..........................
AF083018.1/26-559                  ..AGUA.AA..AGUG.CC.A.GCUACU.CGGUU.................
AF083022.1/1-560                   ..CGUU.UA..AGUU.CA.CGCUGAUU.......................
AF083001.1/1-536                   UAAGUU.CA...GCU.UUA...............................
AF082998.1/1-560                   ..UGUGAAA..AGUU.CA.A.CC...........................
AF037369.1/1-530                   ..............G.GA.G.UA.U.........................
AF036642.1/1-554                   ..UGUC.UA..GGCA.UAAA.UGA..........................
AF124454.1/9-657                   ..UGUG.UA..AGUG.CACG.CC...........................
AJ228777.1/1-612                   ..UGUC.UA..AGUG.CACG.CC...........................
AJ228796.1/1-601                   ..UGUC.UA..AGUG.CGCG.CCU..........................
AJ012527.1/1-498                   ..................................................
AF102895.1/21-592                  ..UGUG.UA..ANUU.CA.G.CU...........................
AJ012522.1/1-581                   ..AGUU.UA..AGUU.CU.U.CU...........................
AJ012528.1/1-482                   ..................................................
D83381.1/1-562                     ..UGUG.UA..AGUA.UAUC.UU...........................
AJ012524.1/1-496                   ..................................................
AF102892.1/16-581                  ..UGUU.UA..UGUU.CA.G.U............................
AF102897.1/22-609                  ..UGUC.CA..AGUU.CA.A.CG...........................
AF102894.1/10-597                  ..UGUC.UA..AGUU.CA.G.CGC..........................
AJ012525.1/1-510                   ..................................................
AF051328.1/18-607                  ..UGUC.UA..AGUA.CAGG.CC...........................
D85095.1/1-554                     ..UGUC.UA..AGUA.CAGG.CU...........................
AJ228794.1/1-594                   ..UGUC.UA..AGUA.CUCG.UC...........................
AF167420.1/16-625                  ..UGCC.UA..AGUG.CAAG.UC...........................
AF051331.1/16-605                  ..UGUG.UA..AGUA.CACG.CC...........................
AJ012513.1/1-588                   ..AGUG.UA..AGUG.CAUG.UC...........................
AJ012521.1/1-588                   ..UGUU.UA..AGUU.CACG.C............................
AF051332.1/22-612                  ..UGUA.CC..AGUU.CACA.CC...........................
U41281.1/1-588                     ..UGUC.UA..AGUA.UGAA.CU...........................
AF056024.1/1-515                   ..................................................
D16466.1/8630-9098                 ..AGUU.GA.A.CGC..UAU.UG...........................
K02641.1/21-597                    ..UGUC.UA..AGUA.UAAA.UU...........................
AF093247.1/26-665                  ..UGCC.UA..AGAC.UA.U.GAGGAA.......................
X13160.1/21-664                    ..UGUC.UC..CGAA.UA.G.AAGAG........................
AB032228.1/3-507                   ..AGUG.CG..AGU..UAAA..............................
AB032212.1/3-508                   ..AGUG.UA..AGU..UCAG..............................
AB032235.1/3-507                   ..AGUC.UU..UGU..UCAG..............................
AB032211.1/3-506                   ..AGUC.UG..AGU..UCAG..............................
AF052703.1/3-511                   ..AGUG.UU..AGU..UCAG..............................
L23799.1/21-862                    ..UGCC.UA..AGUA.CAAA.CUA..........................
AF245217.1/19-615                  ..UGUC.UA..AGUA.UAAG.CGAA.........................
AF091148.1/21-608                  ..UGUC.UC..AGUU.CUUA.CACU.........................
AF091145.1/19-597                  ..UGUC.UC..AGU..UCUU.CG.A.........................
AF091146.1/21-594                  ..UGUC.UA..AAUG.CUUU.GU...........................
AF018160.1/21-570                  ..UGUA.CG..AGUA.UA.C.AA...........................
AF114794.1/35030-35484             ..AGUU.GA.AUACU..UUU.UGU..........................
D89861.1/26888-27344               ..AGUC.GA.A..CG..AAU.UAU..........................
L26187.1/23-595                    ..AUUG.AA..AGUU.UAAG.UGA..........................
Z30950.1/62-501                    ..AGCU.AA.A.AUU..UUU.UAU..........................
AF085261.1/21-574                  ..AGUG.UA..AGUA.UGAG.UGA..........................
X74006.1/28-512                    ..AGUC.G...ACGA.UUUA.UUAAAU.......................
X63519.1/21-607                    ..UGUC.UA..AGUA.UGAG.AGGU.........................
X15435.1/96-628                    ..AGUU.GU.A.CGU..UUU.UUAU.........................
Z35317.1/19-597                    ..UGUG.UA..GGUA.UAAC.CUG..........................
Z33462.1/20-589                    ..UGUC.UA..AGUA.UAAC.GG...........................
AF058661.1/10-532                  ..AGUC.GA.A.CGU..UGU.UUUC.C.......................
U67741.1/1-418                     ..AGUU.UU..ACUU.UUAU.CUAACA.CUUUUUUAUUU...........
AJ130869.1/1-566                   ..UGUG.UA..CGUU.CAAG.CC...........................
AF185052.1/26-568                  ..CGUC.UU..AGAU.UAAA.CUCG.........................
X85398.2/21-602                    ..UGUC.UA..AGUA.U..A.AAU..........................
U21338.1/23-606                    ..UGUC.UC..AGUA.UAAG.CUA..........................
X14874.1/202-668                   ..AGUC.GA.A.UGA..U................................
U37108.1/21-579                    ..AGUA.UA..AGUA.UAAA.UCAU.........................
X92165.1/1-559                     ..AGUC.GA..GCGC.GUGA.AACCAG.UUGAUUCUC.............
X92132.1/1-535                     ..AGUC.GA..ACGG.CAGC.ACAGGA.GAG...................
#=GC SS_cons                       ...<<<.....<<<<.<<<<..............................

AF227641.1/3-471                   ...............................................GCA
AJ270249.1/16-490                  ...............................................UCA
AF029198.1/19-492                  ...............................................UUA
AF033672.1/14-481                  ...............................................GAA
AJ224936.1/31-502                  ...............................................GUA
AB012050.1/19-500                  ...............................................CUU
AF050619.1/1-471                   ...............................................GUA
AF255604.1/13-506                  ...............................................CUU
AB019734.1/1-476                   ...............................................UUC
AJ133624.1/1-469                   ...............................................GAG
AB019751.1/1-474                   ...............................................UUC
AB019754.1/1-472                   ...............................................UUC
AJ133623.1/1-457                   ...............................................AUU
AF015973.1/20-490                  ...............................................GCA
AB019717.1/1-494                   ...............................................GGU
AB019743.1/35-503                  ...............................................GCA
AB007303.1/20-521                  ...............................................UGC
AB019752.1/1-462                   ...............................................GCA
AB019714.1/1-484                   ...............................................UUC
AB019749.1/1-469                   ...............................................GCA
AB019757.1/1-469                   ...............................................UUA
AB019719.1/1-498                   ...............................................CUA
AB019720.1/1-486                   ...............................................CCU
AB007312.1/20-519                  ...............................................CGC
AB019718.1/1-485                   ...............................................GGA
AB019747.1/1-491                   ...............................................CCU
U05662.1/1-532                     ...............................................GCA
AJ009495.1/19-506                  ...............................................GCA
AF074414.1/1-495                   ...............................................UUC
U43492.1/1-497                     ...............................................UUC
X70971.1/17-539                    ...............................................CUN
D16296.1/1-537                     ...............................................GCA
AF027098.1/1-500                   ...............................................UUC
U09452.1/1-511                     ...............................................CUG
AF154059.1/19-541                  ...............................................UUC
AB003389.1/1-501                   ...............................................GCA
L16477.1/25-556                    ...............................................CUU
Z35665.1/1-532                     ...............................................AUU
D12656.1/1-447                     ..................................................
AF078775.1/1-507                   ...............................................GCA
D12655.1/1-442                     ..................................................
Y08956.1/1-520                     ...............................................UUC
AB015524.1/19-540                  ...............................................CUU
AF137029.1/1-491                   ...............................................GCA
AJ007870.1/1-509                   ...............................................GCA
U68426.2/1-524                     ...............................................UUC
AJ009458.1/19-543                  ...............................................GCA
D32255.1/9-477                     ...............................................NGU
AF005747.2/20-520                  ...............................................GCA
AJ009453.1/19-515                  ...............................................UUC
AB003167.1/1-473                   ...............................................UUC
AF059187.1/1-532                   ...............................................UUC
L08066.1/24-522                    ...............................................CUU
Y13038.1/1-506                     ...............................................UUC
AF027020.1/1-510                   ...............................................UUU
M62686.1/25-543                    ...............................................CUU
AF050169.1/1-528                   ...............................................UUC
D88515.1/1-540                     ...............................................CUU
AJ271454.1/20-546                  ...............................................UUC
U85624.1/1-469                     ..................................................
D14142.1/19-538                    ...............................................CUC
U50711.1/19-528                    ...............................................UUA
AF161069.1/16-526                  ...............................................UUC
L37421.1/26-539                    ...............................................UUC
X69335.1/15-528                    ...............................................UUC
X61141.1/1-460                     ..................................................
X59028.1/1-460                     ..................................................
AF105317.1/1-512                   ...............................................UCA
U16323.1/1-517                     ...............................................CUU
AF271154.1/2-528                   ...............................................UUA
AF009832.1/1-516                   ...............................................CUU
AF073448.1/1-523                   ...............................................UUU
AF001736.1/1-506                   ...............................................CUU
AF018558.1/19-561                  ...............................................AGA
X55404.1/1-441                     ..................................................
Y14642.1/1-504                     ...............................................GCA
AF027001.1/1-511                   ...............................................GCG
AJ231193.1/1-509                   ...............................................GCA
X56305.1/20-501                    ...............................................GCA
AJ231183.1/1-506                   ...............................................GCA
AJ241008.1/19-578                  ...............................................UUC
AF202663.1/1-541                   ...............................................CGU
AJ241009.1/19-566                  ...............................................UUC
U70712.1/1-472                     ..................................................
AF254109.1/3-477                   ...............................................UUC
M29029.1/27-413                    ...............................................UNC
AF069062.1/16-501                  ...............................................UUU
AF132134.1/1-639                   .............................................UUUAU
AF233878.1/1-515                   ...............................................UUU
AF148940.1/1-482                   ...............................................GCA
AF130847.1/1-500                   ............................................UGCUUC
X72768.1/18-561                    ...............................................GCA
AB016469.1/13-538                  ...............................................UUC
AF234131.1/1-446                   ..................................................
AB015244.1/19-567                  ...............................................CUU
L35523.1/19-522                    ...............................................UUC
AB030611.1/1-455                   ...............................................GAU
AF077606.1/1-517                   ...............................................AAA
M63249.1/19-552                    ...............................................CUU
M29023.1/22-540                    ................................................CC
AF140002.1/1478-961                ...............................................CUU
X90833.1/1-460                     ..................................................
L35461.1/1-503                     ...............................................UUC
AF018448.1/18-550                  ...............................................GCA
AB015518.1/19-511                  ...............................................CUU
AJ007875.1/1-520                   ...............................................GCA
U14934.1/1-495                     ...............................................GCA
Z98591.1/1-456                     ...............................................GCA
X85199.1/1-525                     ...............................................GCA
M59179.1/29-552                    ...............................................CUU
M57738.1/56-589                    ...............................................CUU
AF068463.1/1-487                   ...............................................UUC
X96725.1/1-528                     ...............................................UUC
AF255593.1/12-509                  ...............................................UUC
AF255594.1/12-556                  ...............................................GCA
AJ250439.1/1-502                   ...............................................UUC
X99390.1/1-542                     ...............................................GCA
AF001775.1/1-502                   ...............................................GCA
X90515.1/1-519                     ...............................................GCA
AF050610.1/1-509                   ...............................................GCA
AF027089.1/1-507                   ...............................................UUC
AJ224539.1/1-507                   ...............................................AUU
AF050603.1/1-475                   ...............................................GCA
AF027030.1/1-508                   ...............................................UCU
AF050599.1/1-509                   ...............................................UCU
AF050606.1/1-486                   ...............................................UUC
AJ224540.1/1-572                   ...............................................CUU
AF050593.1/1-512                   ...............................................UUC
AF050594.1/1-542                   ...............................................GCA
AF125207.1/3-512                   ...............................................AGC
AJ009463.1/17-544                  ...............................................CUU
AF050595.1/1-526                   ...............................................UUC
AB013271.1/19-557                  ...............................................UUC
AB013269.1/19-563                  ...............................................UUC
AF001737.1/1-499                   ...............................................CUU
AB015586.1/19-563                  ...............................................UUC
AF097766.1/1-502                   ...............................................UUC
L10934.1/33-504                    ...............................................GCA
AF018187.1/19-535                  ...............................................GCA
AB009208.1/1-453                   ...............................................GCA
AB015559.1/19-566                  ...............................................UUU
U81707.2/1-504                     ...............................................GCA
AB015569.1/19-493                  ...............................................UUA
AF047641.1/1-541                   ...............................................GCA
AF154095.1/19-565                  ...............................................UUC
U81656.2/1-494                     ...............................................UUU
AJ133615.1/1-553                   ...............................................UUC
AB004575.1/1-507                   ...............................................AGU
U81754.2/1-518                     ...............................................GUA
AF097803.1/1-538                   ...............................................UUC
AB015577.1/19-511                  ...............................................UUC
AF125205.1/19-542                  ...............................................GAU
AF001764.1/1-461                   ...............................................CUU
AF015925.1/1-550                   ...............................................UCU
U81658.2/1-500                     ...............................................UUC
AF154105.1/19-584                  ...............................................UUC
AJ224943.1/1-537                   ...............................................UUC
AF018193.1/19-527                  ...............................................UUA
AB009179.1/1-492                   ...............................................UUC
X80834.1/31-507                    ...............................................CUU
X80922.1/1-545                     ...............................................UUC
AB009243.1/1-495                   ...............................................GCA
U81641.2/1-522                     ...............................................UUC
U81766.2/1-542                     ...............................................UUC
U41450.1/19-556                    ...............................................UUC
U83331.1/18-597                    .............................................GUUAA
AF063241.1/21-596                  ..............................................UUAA
U87145.2/33352-33753               ..................................................
AF129882.1/27-578                  .............................................UUCAC
U72542.1/1-582                     .............................................UUU..
X57167.1/80-558                    .............................................UCA..
AF129883.1/16-610                  .............................................UUUAU
Z29440.1/1-571                     .............................................AGUAU
U17354.1/22-594                    .............................................AUUGA
AF160864.1/32587-32932             ..................................................
X15917.1/24553-25131               ..............................UUAAAAU.............
X71134.1/21-564                    .............................................A.UAU
AJ276699.1/40-631                  .............................................AAUUU
AF052190.1/16-601                  .............................................UCAGC
AF244939.1/20-597                  .............................................CUUGC
AF076179.1/1-614                   .............................................GCU..
U03478.1/13-652                    .............................................ACU..
AF076171.1/1-569                   ...............................................CUU
AF076178.1/1-602                   .............................................ACU..
L28812.1/26-692                    .............................................UUUGU
Z17210.1/21-488                    .............................................CACGG
X65063.1/2981-3447                 .............................................GUA..
L07836.1/21-533                    .............................................AUACA
X84231.1/1-441                     .............................................GU...
X56991.1/21-598                    ..............................................AAGU
AF119811.1/1-622                   .............................................AUUA.
AF242548.1/18-727                  .............................................UUCAA
AF150935.1/21-703                  .............................................CUUCA
AF090868.1/1-680                   .............................................UCUGA
AF096991.1/1-630                   .............................................UUCAA
AF090869.1/1-776                   ...........................................CUUCGAA
AF090871.1/1-669                   ..............................................UUCC
AF150936.1/21-703                  .............................................AUGGA
AF096992.1/1-778                   .............................................AAUCC
AF112871.2/21-757                  ..............................................GCG.
U84732.2/21-794                    .............................................CUCGA
AF061338.1/21-739                  ..............................................UUG.
AF096994.1/1-642                   ..............................................UCA.
AF090377.1/1-640                   ..............................................ACA.
AF112875.1/1-639                   .............................................AUUG.
U84731.1/18-642                    ..............................................UUCA
X76494.1/1-621                     .............................................AUU..
J01390.1/2547-3032                 ................................AUUA..............
U91338.1/25-622                    AUAGG.............................................
AF056626.1/12-564                  ....AUUAUAUGUAAUA.UGAUAAAAAAUAUU.................C
D31785.1/12984-13540               ............................AAAAAUAAAAUUGA........
AF114901.1/315-951                 ...............................AAUA...............
X54421.1/3165-3670                 ................................UUAG..............
X72804.1/34-733                    ...............................UAAA...............
U77662.1/1-559                     .............................................UCUAU
U23935.1/26-531                    ..............................AUUUUUA.............
U68474.1/21-430                    .............................................UCUU.
AJ252949.1/21-438                  .............................................UUAU.
AF027682.1/21-416                  .............................................GCUG.
AF024655.1/21-474                  .............................................GGA..
AF031539.1/1-392                   .............................................AUUA.
AF027683.1/21-446                  .............................................AUCC.
AF201911.1/3-416                   .............................................UUU..
X73894.1/2-419                     .............................................UAU..
L39112.1/21-418                    .............................................AAUC.
L15741.1/16-440                    .............................................UAUG.
U47052.1/18-470                    .............................................UUU..
AJ252959.1/21-430                  ............................................AUAU..
AJ252960.1/21-473                  .............................................GUAA.
AF031538.1/27-481                  .............................................ACGU.
AJ252950.1/21-492                  ............................................UUU...
AJ005581.1/1769-2193               .............................................UUGU.
AF007533.1/1-572                   .............................................UCUAU
U07937.1/21-574                    ................................................GU
U20858.1/21-576                    .............................................UUUGU
M18732.1/21-689                    .............................................UUCG.
X94430.1/21-605                    ..............................................UUUU
X93085.1/1-677                     .............................................UUCG.
AF007261.1/67465-67980             .................................UAU..............
AF099101.1/20-618                  .............................................UUU.U
AF001843.1/1-573                   ..............................................UUUU
U41399.1/1-566                     ..............................................AGCA
U24570.1/10195-10416               ..................................................
U67142.1/1-545                     ..................................................
U67323.1/1-571                     .............................................CCUAG
U50972.1/1-537                     .............................................AAAAC
L76341.1/2-610                     .............................................CGCAA
X69067.1/13991-13821               ..................................................
L81935.1/19-617                    .............................................GUAAU
X84350.2/1300-1059                 ..................................................
AF057561.1/13-621                  .............................................GAUAU
AF200829.1/14896-14704             ..................................................
X99212.1/6940-7530                 .............................................AAAAU
L20934.1/14820-14626               ..................................................
L06178.1/15501-15299               ..................................................
AF149768.1/9823-9634               ..................................................
X89441.1/21-852                    .............................................CUUAU
X95574.1/807-620                   ..................................................
X80245.1/14829-14610               ..................................................
X89495.1/23-616                    .............................................GACUU
X89484.1/23-626                    .............................................UUACC
Z81325.1/1-568                     .............................................CUUGU
AJ245743.1/3395-3636               AAAAUGAAUUAGAUAUAAUCAAAAAUUCAU....................
D14363.1/1-584                     .............................................GCCAA
AF098298.1/10175-10424             ..................................................
Y16067.1/13942-14205               ..................................................
AF049726.1/1-233                   ..................................................
AF049727.1/19-276                  ..................................................
AF049729.1/14-199                  ..................................................
X99772.1/89-355                    ..................................................
AF049723.1/19-280                  ..................................................
AF049724.1/19-280                  ..................................................
AB016274.1/89-351                  ..................................................
U52729.1/48-307                    ..................................................
Y10944.1/20-278                    ..................................................
M57527.1/91-349                    ..................................................
Y10947.1/20-269                    ..................................................
Y10948.1/20-276                    ..................................................
Y10946.1/20-278                    ..................................................
Y10949.1/20-265                    ..................................................
AF154051.1/87-335                  ..................................................
U89224.1/20-284                    ..................................................
AF090338.1/93-359                  ..................................................
AF173594.1/20-285                  ..................................................
Y18522.2/90-357                    ..................................................
U89207.1/20-278                    ..................................................
U83759.1/20-295                    ..................................................
U83757.1/20-293                    ..................................................
U89206.1/20-286                    ..................................................
AF173563.1/20-282                  ..................................................
AF173597.1/20-295                  ..................................................
U59670.1/61-288                    ..................................................
Z21921.1/20-287                    ..................................................
Z21926.1/20-283                    ..................................................
Z48715.1/20-273                    ..................................................
L42813.1/88-348                    ..................................................
L28076.1/20-278                    ..................................................
U39565.1/25-284                    ..................................................
AB016606.1/96-358                  ..................................................
AB008539.1/89-344                  ..................................................
M55539.1/91-351                    ..................................................
AF069538.1/21-286                  ..................................................
AF263228.1/22-285                  ..................................................
AF263229.1/20-281                  ..................................................
AF263235.1/21-290                  ..................................................
U61080.1/21-293                    ..................................................
M95109.1/21-286                    ..................................................
AF069540.1/21-280                  ..................................................
U97339.2/21-288                    ..................................................
Y18001.1/93-351                    ..................................................
AF069981.1/1-249                   ..................................................
X93602.1/21-285                    ..................................................
M63569.1/7-271                     ..................................................
U12450.1/1-244                     ..................................................
U67288.1/1-237                     ..................................................
U59172.1/1-257                     ..................................................
U67298.1/4-243                     ..................................................
X84382.1/21-280                    ..................................................
X84384.1/21-288                    ..................................................
AF027987.2/53-314                  ..................................................
U33498.1/21-282                    ..................................................
AB012104.1/94-355                  ..................................................
AF039066.1/92-358                  ..................................................
U11880.1/1364-1621                 ..................................................
AB013012.1/1-595                   ...........................................CACACGU
Z86122.1/21-610                    .............................................CUUGU
U37526.1/21-600                    .............................................CCUGU
J04815.1/93-357                    ..................................................
AJ130797.1/5-274                   ..................................................
AF049132.1/3279-3034               ..................................................
AF051097.1/90-308                  ..................................................
U58369.1/21-624                    .............................................AAUUG
D26530.1/1-501                     ..............................................UCUA
D84190.1/1-589                     .............................................CCAUU
AJ224787.1/24-651                  ..........................................CCUCACGC
AF021878.1/21-605                  .............................................AUUUA
AF085182.1/1-516                   ..................................................
AF085176.1/1-508                   ..................................................
AF001579.1/18-587                  ................................................UU
AF201375.1/1-617                   .............................................GAUUU
AF201373.1/1-598                   ..............................................AGUA
AJ133407.1/1-530                   ..............................................CGGU
AF260586.1/1-569                   ..........................................CUCGCAA.
AF036611.1/1-551                   .............................................AAGU.
AF202156.1/1-533                   ..............................................AGU.
AF036599.1/1-562                   .............................................CUUG.
AF202165.1/1-533                   ............................................AUAA..
AF036605.1/1-504                   .............................................AACA.
AF083013.1/1-539                   .............................................UUUA.
U13933.1/1-488                     ..................................................
AF083002.1/1-548                   .............................................UUCG.
AF083018.1/26-559                  .............................................UUCG.
AF083022.1/1-560                   .............................................AACG.
AF083001.1/1-536                   .............................................UCAA.
AF082998.1/1-560                   ..............................................UUA.
AF037369.1/1-530                   ..............................................UAU.
AF036642.1/1-554                   .............................................AUCA.
AF124454.1/9-657                   .............................................UAAGU
AJ228777.1/1-612                   .............................................UUAAC
AJ228796.1/1-601                   .............................................AUCAU
AJ012527.1/1-498                   ..................................................
AF102895.1/21-592                  .............................................AUUUU
AJ012522.1/1-581                   ............................................GUUGAU
AJ012528.1/1-482                   ..................................................
D83381.1/1-562                     .............................................GAAAA
AJ012524.1/1-496                   ..................................................
AF102892.1/16-581                  .............................................ACAGA
AF102897.1/22-609                  ............................................AUGGAA
AF102894.1/10-597                  .............................................CUUGA
AJ012525.1/1-510                   ..................................................
AF051328.1/18-607                  .............................................UCAUU
D85095.1/1-554                     .............................................UUGGU
AJ228794.1/1-594                   .............................................AUCUU
AF167420.1/16-625                  .............................................CUUGA
AF051331.1/16-605                  ............................................CUGCGU
AJ012513.1/1-588                   .............................................GUUGU
AJ012521.1/1-588                   .............................................UUAUU
AF051332.1/22-612                  .............................................ACUUG
U41281.1/1-588                     .............................................GGUUU
AF056024.1/1-515                   ..................................................
D16466.1/8630-9098                 ...............................AAAAA..............
K02641.1/21-597                    .............................................CUUGU
AF093247.1/26-665                  .............................................GCAA.
X13160.1/21-664                    ..............................................CAAG
AB032228.1/3-507                   .............................................GCAA.
AB032212.1/3-508                   .............................................GAAA.
AB032235.1/3-507                   .............................................GUAA.
AB032211.1/3-506                   .............................................GCAA.
AF052703.1/3-511                   .............................................GUAA.
L23799.1/21-862                    .............................................UUCUU
AF245217.1/19-615                  .............................................CUUAU
AF091148.1/21-608                  ............................................UUGUAU
AF091145.1/19-597                  .............................................UUGGU
AF091146.1/21-594                  ............................................UUAUAU
AF018160.1/21-570                  ..............................................UUAC
AF114794.1/35030-35484             ...............................GCUAU..............
D89861.1/26888-27344               .................................AUA..............
L26187.1/23-595                    .............................................UUUUC
Z30950.1/62-501                    ...............................UAGUU..............
AF085261.1/21-574                  .............................................AUUAU
X74006.1/28-512                    ...............................................UUU
X63519.1/21-607                    .............................................UUGAA
X15435.1/96-628                    ................................AAAU..............
Z35317.1/19-597                    ...............................................UAU
Z33462.1/20-589                    ..............................................UUGU
AF058661.1/10-532                  ....................CGAAAAAG......................
U67741.1/1-418                     ...............................................GGU
AJ130869.1/1-566                   .............................................CUUGU
AF185052.1/26-568                  .............................................UAUG.
X85398.2/21-602                    .............................................AUUUU
U21338.1/23-606                    .............................................UUAAU
X14874.1/202-668                   ................................UUAG..............
U37108.1/21-579                    .............................................UUUAU
X92165.1/1-559                     ...............................................UUC
X92132.1/1-535                     ...............................................GUU
#=GC SS_cons                       ..................................................

AF227641.1/3-471                   A........................................UAUGU.GGC
AJ270249.1/16-490                  G......................................A.CUCGU.GGC
AF029198.1/19-492                  U......................................A.UUCAU.GGC
AF033672.1/14-481                  A......................................G.ACCUC.GGC
AJ224936.1/31-502                  A......................................G.AUGCC.GGC
AB012050.1/19-500                  G....................................CGG.CUUGG.GGC
AF050619.1/1-471                   A......................................G.GACUC.GGC
AF255604.1/13-506                  G....................................CCC.CUGGC.GGC
AB019734.1/1-476                   G...................................GGAUGGUGGG.GGC
AJ133624.1/1-469                   G.....................................UCACACUC.GGC
AB019751.1/1-474                   G.....................................GAGCCACC.GGC
AB019754.1/1-472                   G......................................UGAACUC.GGC
AJ133623.1/1-457                   A......................................GAUUCGA.GCC
AF015973.1/20-490                  A......................................U.ACUA..GGC
AB019717.1/1-494                   U...................................GGACCUUUCC.GGC
AB019743.1/35-503                  A........................................GGCAA.ACC
AB007303.1/20-521                  C....................................CGACCGCGC.GGC
AB019752.1/1-462                   A..........................................GUC.GGC
AB019714.1/1-484                   G..................................UCGGCAGGCGU.GGC
AB019749.1/1-469                   A.......................................GGAACC.GGC
AB019757.1/1-469                   G.......................................AAUCUC.GGC
AB019719.1/1-498                   UG...................................GUGGGCAGC.GGC
AB019720.1/1-486                   U.....................................UUUCCCAU.GGC
AB007312.1/20-519                  U....................................GCGGGGCGU.GGC
AB019718.1/1-485                   A...................................UGGAGCACCU.GGC
AB019747.1/1-491                   A.....................................CCAAUCCU.GGC
U05662.1/1-532                     A..............................CCGACCUGU.GGAGC.GGC
AJ009495.1/19-506                  A..............................UCCAUGAGU.ACAGU.GGC
AF074414.1/1-495                   G................................GGGUGGA.UCAGU.GGC
U43492.1/1-497                     G..............................GGCGGUCAU.AGAGU.GGC
X70971.1/17-539                    N............................CUGCCNGGNNG.AGAGU.GGC
D16296.1/1-537                     A................................CUCACUU.UCAGU.GGC
AF027098.1/1-500                   G.........................GGUAGUAGUGCUGG.CGACC.GGC
U09452.1/1-511                     G....................................CGG.CGACC.GGC
AF154059.1/19-541                  G..............................GUGGUUACA.CGAGU.GGC
AB003389.1/1-501                   A............................UACGAUGGUGG.CGACC.GGC
L16477.1/25-556                    G.........................CAACCGGU.GAUGG.CGACC.GGC
Z35665.1/1-532                     .........................AGAAGAUUUUGAUGG.CGACC.GGC
D12656.1/1-447                     ..................................................
AF078775.1/1-507                   A.............................UACUGGGCGG.CGACC.GGC
D12655.1/1-442                     ..................................................
Y08956.1/1-520                     G...........................GGGAGAUGCCGG.CGACC.GGC
AB015524.1/19-540                  G............................CU.CUAGAGGA.C.AGU.GGC
AF137029.1/1-491                   A.....................................UG.UCACU.GUC
AJ007870.1/1-509                   A...................................UGGA.U.AGC.GGC
U68426.2/1-524                     G...............................GUUGUUGU.UUAGU.GGC
AJ009458.1/19-543                  A.............................UAGUUAAAAG.AGAGU.GGC
D32255.1/9-477                     G.................................CCUGGC.UGCGU.GGC
AF005747.2/20-520                  A...............................GG.GAAGG.AUAGU.GGC
AJ009453.1/19-515                  G................................GGGUGUG.UGAGU.GGC
AB003167.1/1-473                   G....................................GAG.UUAGU.GGC
AF059187.1/1-532                   G..............................GGGAUGAUU.AAACC.GGC
L08066.1/24-522                    G..........................CUUAGACAUNAUU.UUAGU.GGC
Y13038.1/1-506                     G...................................GACG.GUAGU.GGC
AF027020.1/1-510                   U................................CUCACGG.UCAGC.GGC
M62686.1/25-543                    G..............................CUGCCGAGC.CGAGC.GGC
AF050169.1/1-528                   G..............................GAGGCGUCG.GCAGC.GGC
D88515.1/1-540                     G...........................CACUCCUGAUGG.UUANC.GGC
AJ271454.1/20-546                  G.....................GGUGGAAAGGAUAUAAAC.UUAGC.GGC
U85624.1/1-469                     ..................................................
D14142.1/19-538                    G.....................GUGGANGAUUACUAAUGG.AGAGU.GGC
U50711.1/19-528                    C.........................GACAAGCUCAAGGU.AGAGC.GGC
AF161069.1/16-526                  G.........................UUGGAUNCGAUUGG.UUAGU.GGC
L37421.1/26-539                    G.............................GGUAGUGAGU.AAAGC.GGC
X69335.1/15-528                    G..............................GAUUGUAGC.UUAGC.GGC
X61141.1/1-460                     ..................................................
X59028.1/1-460                     ..................................................
AF105317.1/1-512                   A................................A.AGGUU.UUAGU.GGC
U16323.1/1-517                     G....................................UAC.UUAGC.GGC
AF271154.1/2-528                   ...................................CUCUC.UUAGU.GGC
AF009832.1/1-516                   G...................................CACC.UCAGU.GGC
AF073448.1/1-523                   ....................................AGGC.UUAGU.GGU
AF001736.1/1-506                   G.............................CUUUCUAAAC.UUAGC.GGC
AF018558.1/19-561                  U.........UCAUCAGAUUCUGGAUUUCACCGAAAGUUU.UUAGU.GGC
X55404.1/1-441                     ..........................................GGGU.GGC
Y14642.1/1-504                     A..............................UACACUUGU.AAAGC.GGC
AF027001.1/1-511                   A.........................CCCAUUAA.UUAAC.UUAGC.GGC
AJ231193.1/1-509                   A...................................UGCA.CCAGC.GGC
X56305.1/20-501                    A....................................GGG.GAACC.GGC
AJ231183.1/1-506                   A................................UACAUGG.AGAGC.GGC
AJ241008.1/19-578                  G.....................GAGAGGAAUCCGAGGUGG.AUAGU.GGC
AF202663.1/1-541                   C................................GCAGAGC.CUAGU.GGC
AJ241009.1/19-566                  G......................GAUGAUUUUGUAUCGGU.UUAGU.GGC
U70712.1/1-472                     ...................................CGAGU.AAAGC.GGC
AF254109.1/3-477                   G....................................GAG.UGAGC.GGC
M29029.1/27-413                    G....................................G.G..NAGU.GGC
AF069062.1/16-501                  A................................CUGAAGG.CAAGU.AGC
AF132134.1/1-639                   A..C................................GGC..GAGAC.UGC
AF233878.1/1-515                   CGG.............................GAUGCUGA.CGAGU.GGC
AF148940.1/1-482                   A...............................CCCUUAGU.AAAGU.GGC
AF130847.1/1-500                   G.............................GCGGCUGAGU.AGAGU.GGC
X72768.1/18-561                    A..............................CCUUCGAGU.AAAGU.GGC
AB016469.1/13-538                  G...............................GGGU.GG..AAAGU.GGC
AF234131.1/1-446                   ..................................................
AB015244.1/19-567                  G............................CAGUCCUGAGU.AGAGU.GGC
L35523.1/19-522                    G..............................GAGUGCUGA.CGAGU.GGC
AB030611.1/1-455                   A.........................................UAGC.GGC
AF077606.1/1-517                   A.............................AAAAAAAGUA.UUAGC.AGC
M63249.1/19-552                    G...........................CUUUCUUGUCGG.CGAGC.GGC
M29023.1/22-540                    A..............................GGGCGCUG..CGAGU.GGC
AF140002.1/1478-961                G..............................CUACUUUUG.AGAGC.GGC
X90833.1/1-460                     ..........................................GAGU.GGC
L35461.1/1-503                     ..............................GGAUAUGGUA.AGCGC.GGC
AF018448.1/18-550                  A...........................UACUUUUGAUGA.CGAGU.GGC
AB015518.1/19-511                  G............................CUUUUUUCUAUGAGAGC.GGC
AJ007875.1/1-520                   A....................................UAU.UUAGU.AGC
U14934.1/1-495                     A..............................CUGGAUAAG.UUAGC.GGC
Z98591.1/1-456                     .....................................UAC...AGU.GGC
X85199.1/1-525                     A..................................UACAU.CUAGU.GGC
M59179.1/29-552                    G...........................CUCUAUUGCCGG.CGAGU.GGC
M57738.1/56-589                    G..............................CGCGUGGUG.AGAGC.GGC
AF068463.1/1-487                   G......................GGUGAAGAAGUUGUGGA.UCAGC.GGC
X96725.1/1-528                     G...............................GCCCUAGU.ACCGC.GGC
AF255593.1/12-509                  G...........................GCCGAAGGCUGC.AUAGC.GGC
AF255594.1/12-556                  A...............................CCUGCAGG.UCAGC.GGC
AJ250439.1/1-502                   G.............................GGGAGUAGUA.CCAGU.GGC
X99390.1/1-542                     A...........................UACAUUGAAAAG.ACAGU.GGC
AF001775.1/1-502                   A...........................UAAUCCGGCGUG.AGAGU.GGC
X90515.1/1-519                     A............................UACCGGGUUGU.UCAGU.GGC
AF050610.1/1-509                   A...........................UACAAGGUUGUU.UUAGC.GGC
AF027089.1/1-507                   G..............................GCUCCGAAC.CUAGC.GGC
AJ224539.1/1-507                   .....................GAUUAGCGAUAGAGUCCAG.GGAGC.GGC
AF050603.1/1-475                   A...................................GAGA.CUAGU.UGC
AF027030.1/1-508                   ..................................GGCGGG.G.AGC.GGC
AF050599.1/1-509                   C...............UUCUCUUUAGUGAAGAUCGCCAGU.UCAGU.GGC
AF050606.1/1-486                   G................................GGGAAUA.CGAGU.GGC
AJ224540.1/1-572                   G..............CAAGGAGCUAAAUAGAGAACGCUGG.AUAGC.GGC
AF050593.1/1-512                   G...................................GUCC.CUAGU.GGC
AF050594.1/1-542                   A.........................CCCGAGGGACUGGU.UCAGC.GGC
AF125207.1/3-512                   A..........................AUGCGUAGUAAGA.UUAGU.GGC
AJ009463.1/17-544                  G..........................CACAAGUCUGGGG.AGAGU.GGC
AF050595.1/1-526                   G................GUUGAUUGUUU.UUCUUUUUGGG.AUAGU.GGC
AB013271.1/19-557                  G.............................GGGGUGUA.U.AAAGC.GGC
AB013269.1/19-563                  G...............................GGGGUACA.CGAGC.AGC
AF001737.1/1-499                   G............................CUUUUAUGAGC.CUAGU.GGC
AB015586.1/19-563                  G..............................GGGGCGAGU.ACAGC.GGC
AF097766.1/1-502                   G.............................GAGAGUGCAU.AGAGU.GGC
L10934.1/33-504                    A....................................UAC.UUAGU.GGC
AF018187.1/19-535                  A.................................CCCAGG.AUAGC.GGC
AB009208.1/1-453                   A...................................UACU.CGAGU.GGC
AB015559.1/19-566                  A............................CUGGGUGUGUG.AUAGU.GGC
U81707.2/1-504                     A...............................CUCUAUCA.AUAGU.GGC
AB015569.1/19-493                  G......................................A.CCCAU.GGC
AF047641.1/1-541                   A..............................UCCCCCGGU.AGGGU.GGC
AF154095.1/19-565                  G.............................GUCCCUGAGU.AGAGC.GGC
U81656.2/1-494                     A...............................UUAGCAGG.UUAGU.GGC
AJ133615.1/1-553                   G.....................GGACCGAGGACCGGUUAC.GGAGC.GGC
AB004575.1/1-507                   A..............................UUGUAAGAU.CUAGC.GGC
U81754.2/1-518                     ................................UCGCGCUC.CUAGC.GGC
AF097803.1/1-538                   G..............................GCCACGAGU.AGAGC.GGC
AB015577.1/19-511                  G...................................GGUA.CUAGU.GGC
AF125205.1/19-542                  A.............UUCGAGAAUUUUGUGUAAAAUGUCGG.CGAGC.GGC
AF001764.1/1-461                   G.............................CCUUGUGGAU.CUAGU.GGC
AF015925.1/1-550                   G........................CUCGCAGGCAGGUGC.UGAGC.GGC
U81658.2/1-500                     G.........................GACGGAAAGGGAGA.GCAGC.AGC
AF154105.1/19-584                  G.....................GGAUGAUGAGGUUGGUAG.AAAGU.GGC
AJ224943.1/1-537                   G.............................GGGAGCGAGU.AGAGU.GGC
AF018193.1/19-527                  U...............................GGGUCUUC.CCAGC.GGC
AB009179.1/1-492                   G...................................UCCC.CUAGC.GGC
X80834.1/31-507                    G............................CUCUUUAUAUU.UUAGC.AGC
X80922.1/1-545                     G.............................GGUCACGAGU.AGAGC.GGC
AB009243.1/1-495                   A.............................UACAUGCCGG.CGACC.GGC
U81641.2/1-522                     G..............................GGAAUGAGU.ACAGC.GGC
U81766.2/1-542                     G.............................GUCACCGAGU.ACAGU.GGC
U41450.1/19-556                    G.............................GAAAAUUAUU.AAACU.GGC
U83331.1/18-597                    A..A..................................G..AAGAC.UGU
AF063241.1/21-596                  A..C................................AGC..GAGAC.UGC
U87145.2/33352-33753               ..................................................
AF129882.1/27-578                  A..C................................GAC..GAAAC.UGC
U72542.1/1-582                     .................................AUAUGUA.GAAAC.UGC
X57167.1/80-558                    ....................................UAG..UGUAU..AG
AF129883.1/16-610                  A..C................................AAC..GAAAC.UGC
Z29440.1/1-571                     A..C................................AGU..GAAAC.UGC
U17354.1/22-594                    A..C................................AGC..GAAAC.UGC
AF160864.1/32587-32932             ..................................................
X15917.1/24553-25131               .....................GCAAAGAUCUAGUU.UUA...AAAU.AGC
X71134.1/21-564                    A..C................................GGC..GAAAC.UGC
AJ276699.1/40-631                  U..U................................GGU..GAAGC.UGC
AF052190.1/16-601                  U..U................................UGU..AAAUC.UGC
AF244939.1/20-597                  G..C...............................AUGA..UAAAC.UGC
AF076179.1/1-614                   ....................................GGU..G.AAC.UGC
U03478.1/13-652                    ....................................GGU..G.AAC.UGC
AF076171.1/1-569                   G..U..............................ACUGA..GAAAC.UGC
AF076178.1/1-602                   ....................................GGU..GA.AC.UGC
L28812.1/26-692                    A..C................................AGU..AGAAC.UGC
Z17210.1/21-488                    ......................................C..GAAGG.GGC
X65063.1/2981-3447                 ......................................U..GAAGU.GGC
L07836.1/21-533                    C..A................................GGU..GAAAC.UGC
X84231.1/1-441                     ....................................AGU..GAAAC.UGC
X56991.1/21-598                    A..................................GGAU..GAAAC.UGC
AF119811.1/1-622                   A..C................................AGU..GGGUC.CGC
AF242548.1/18-727                  ...................................CAGU..GAGUC.UGU
AF150935.1/21-703                  ...................................UAGU..GGGUC.UGU
AF090868.1/1-680                   ...................................AAGA..AGGUC.UGU
AF096991.1/1-630                   ...................................CAGU..GGGUC.UGU
AF090869.1/1-776                   ...................................CAGU..GGGUC.UGU
AF090871.1/1-669                   C.................................ACAGU..GGGUC.UGU
AF150936.1/21-703                  ...................................CAGA..GGGUC.UGU
AF096992.1/1-778                   AA.................................UAGU..UGAUC.UGU
AF112871.2/21-757                  ..................................ACAGU..GGAUC.UGU
U84732.2/21-794                    ..................................ACAGU..GGGUC.UGU
AF061338.1/21-739                  ..................................AGAGU..GGGUC.UGU
AF096994.1/1-642                   ..................................ACAGU..GGGUC.UGU
AF090377.1/1-640                   ..................................ACAGU..GGAUC.UGU
AF112875.1/1-639                   ..................................AGAGU..SAAUC.UGU
U84731.1/18-642                    .................................CUCGGG..GGGAC.UGU
X76494.1/1-621                     ...................................GCAG..GAAUC.UGC
J01390.1/2547-3032                 ...........................AACUAAGU.AGU....AGU.GGU
U91338.1/25-622                    ............CCUCNCCUCUUCAUAA..UUA....AA...AAGU.GGU
AF056626.1/12-564                  A..CUUAAUU....AAGCUUA.........UUAUU.AAA....AGU.GGU
D31785.1/12984-13540               ..............................AAAUA.AUU...AAGU.GGU
AF114901.1/315-951                 ...........................AGAUAAUA.AAU...AUGU.GGU
X54421.1/3165-3670                 .................GGGAUGUUUGUGUUUUUU.UGUG..ACGU.GGU
X72804.1/34-733                    ..............................AUUAU.CAU...UAUU.UGU
U77662.1/1-559                     A..C................................UGU..GAAAC.UGC
U23935.1/26-531                    ...........................................UUC.GGC
U68474.1/21-430                    ...................................AUAU..GAAAC.AGU
AJ252949.1/21-438                  .....................................AU..GGAGC.GGC
AF027682.1/21-416                  ...........................................AGC.AGC
AF024655.1/21-474                  .....................................GC..GGAGC.GGC
AF031539.1/1-392                   ......................................C..GGAGC.GGC
AF027683.1/21-446                  .....................................UG...AAAC.AGU
AF201911.1/3-416                   .....................................AG..GGAAC.GGC
X73894.1/2-419                     ...................................GUAC..UGAAA.GAU
L39112.1/21-418                    ...........................................AGG.GAC
L15741.1/16-440                    ......................................U...AAUA.CAC
U47052.1/18-470                    .....................................GU..GGAGC.GGC
AJ252959.1/21-430                  .....................................GG..GGACC.GGA
AJ252960.1/21-473                  .....................................GU..GGAGC.GGC
AF031538.1/27-481                  .....................................GG..GGAGU.GGC
AJ252950.1/21-492                  ...................................AAGU..GAAAC.GAC
AJ005581.1/1769-2193               ...................................GGGG...GAUU.AGC
AF007533.1/1-572                   A..C................................AGC..GAAAC.UGC
U07937.1/21-574                    A..U...............................AGAC..GAAUC.UGC
U20858.1/21-576                    A..C................................UGU..GAAAC.UGC
M18732.1/21-689                    .........................GCCGUGUAUAAUGA..UAGUC.UGU
X94430.1/21-605                    U..................................UUGU..UAAAC.UGU
X93085.1/1-677                     ..................CCU.CAACCCUUAUUCAUUGU..UAAUC.UGU
AF007261.1/67465-67980             ..............................UGAGU.AUU....CCAUAGC
AF099101.1/20-618                  A..C................................UGU..GAAAC.UGU
AF001843.1/1-573                   A..U................................GGUG.CAAAC.CGC
U41399.1/1-566                     A..C................................GGUG.AAAAC.CGC
U24570.1/10195-10416               .............................................A.AGC
U67142.1/1-545                     ....................................AGU..GAAAC.UGC
U67323.1/1-571                     C..A................................UGN..NAAAC.UGC
U50972.1/1-537                     A..C................................GGU..GAGAC.CGC
L76341.1/2-610                     A..C..............................AAGGU..GAAAC.CGC
X69067.1/13991-13821               .............................................A.UGC
L81935.1/19-617                    A..A................................AGU..GAAGC.CNC
X84350.2/1300-1059                 ..................................................
AF057561.1/13-621                  A..A................................GGU..GAAAC.CGC
AF200829.1/14896-14704             .............................................U.UGU
X99212.1/6940-7530                 A..A................................AGU..GAAAC.CGC
L20934.1/14820-14626               .............................................U.UGU
L06178.1/15501-15299               .............................................U.AAU
AF149768.1/9823-9634               .............................................G.UGU
X89441.1/21-852                    A..A.............................AAUGGU..GAAAC.CGC
X95574.1/807-620                   .............................................A.UUU
X80245.1/14829-14610               .............................................UUAUU
X89495.1/23-616                    A..A................................AGU..GAAAC.CGC
X89484.1/23-626                    A..A................................AGU..GAAAC.CGC
Z81325.1/1-568                     A..A................................AGU..GAAAC.CGC
AJ245743.1/3395-3636               ..................................................
D14363.1/1-584                     A..U................................GGC..UAAGC..GC
AF098298.1/10175-10424             .............................................U.UAU
Y16067.1/13942-14205               .............................................C.AGC
AF049726.1/1-233                   .............................................G.CGC
AF049727.1/19-276                  .............................................C.CGC
AF049729.1/14-199                  ...............................................CAC
X99772.1/89-355                    .............................................C.CGC
AF049723.1/19-280                  .............................................C.CGC
AF049724.1/19-280                  .............................................C.CGC
AB016274.1/89-351                  .............................................C.CGC
U52729.1/48-307                    .............................................C.CGC
Y10944.1/20-278                    .............................................C.CGC
M57527.1/91-349                    .............................................C.AGC
Y10947.1/20-269                    .............................................C.UGC
Y10948.1/20-276                    .............................................CACGC
Y10946.1/20-278                    .............................................C.CGC
Y10949.1/20-265                    .............................................C.CGC
AF154051.1/87-335                  .............................................C.AGC
U89224.1/20-284                    .............................................C.CGC
AF090338.1/93-359                  .............................................C.UGC
AF173594.1/20-285                  .............................................C.CGC
Y18522.2/90-357                    .............................................C.CGC
U89207.1/20-278                    .............................................C.UGC
U83759.1/20-295                    .............................................C.CGC
U83757.1/20-293                    .............................................C.CAC
U89206.1/20-286                    .............................................C.CGC
AF173563.1/20-282                  .............................................C.CGC
AF173597.1/20-295                  .............................................C.UGC
U59670.1/61-288                    ..................................................
Z21921.1/20-287                    .............................................CAACU
Z21926.1/20-283                    .............................................C.CGC
Z48715.1/20-273                    .............................................C.CGC
L42813.1/88-348                    .............................................C.CGC
L28076.1/20-278                    .............................................C.AGC
U39565.1/25-284                    .............................................C.CGC
AB016606.1/96-358                  .............................................C.CAC
AB008539.1/89-344                  .............................................C.ACC
M55539.1/91-351                    .............................................C.CAC
AF069538.1/21-286                  .............................................C.CGC
AF263228.1/22-285                  .............................................C.CAC
AF263229.1/20-281                  .............................................C.CGC
AF263235.1/21-290                  .............................................C.CCC
U61080.1/21-293                    .............................................C.AGC
M95109.1/21-286                    .............................................C.AGC
AF069540.1/21-280                  .............................................C.CAC
U97339.2/21-288                    .............................................C.CGC
Y18001.1/93-351                    .............................................C.CCC
AF069981.1/1-249                   .............................................C.CAC
X93602.1/21-285                    .............................................C.CGC
M63569.1/7-271                     .............................................C.CCC
U12450.1/1-244                     .............................................C.CCC
U67288.1/1-237                     .............................................C.CUC
U59172.1/1-257                     .............................................C.CGU
U67298.1/4-243                     .............................................A.UGA
X84382.1/21-280                    .............................................C.CAU
X84384.1/21-288                    .............................................C.UAC
AF027987.2/53-314                  .............................................C.CGC
U33498.1/21-282                    .............................................C.CGC
AB012104.1/94-355                  .............................................C.UGC
AF039066.1/92-358                  .............................................C.CGC
U11880.1/1364-1621                 .............................................C.CGC
AB013012.1/1-595                   A..A................................AGC..GAAAC.UGC
Z86122.1/21-610                    A..C................................UGU..GAAAC.UGC
U37526.1/21-600                    A..C................................GGU..GAAAC.UGC
J04815.1/93-357                    .............................................U.GAC
AJ130797.1/5-274                   .............................................U.AGC
AF049132.1/3279-3034               .............................................U.AUC
AF051097.1/90-308                  ...............................................CGU
U58369.1/21-624                    A..C................................AGU..GAGAC.CGC
D26530.1/1-501                     A..U...............................GAGC..GAGAC.CGC
D84190.1/1-589                     G..U.............................GGGGGC..GAGAC.UGC
AJ224787.1/24-651                  A..C................................GGG..CAAAC.CGC
AF021878.1/21-605                  ...................................AUGU..GAGAC.UGC
AF085182.1/1-516                   ..................................................
AF085176.1/1-508                   ..................................................
AF001579.1/18-587                  A..A..............................AUGAU..GAAAC.UGC
AF201375.1/1-617                   A..AA..............................CGAU..GAAAC.UGC
AF201373.1/1-598                   A..A...............................AUGU..GAGAC.UGC
AJ133407.1/1-530                   A..................................GAGU..GAAAC.UGC
AF260586.1/1-569                   ....................................AAU..GAAAC.UGC
AF036611.1/1-551                   ..................................AAAGU..GAAGC.CGC
AF202156.1/1-533                   ...................................ACAC..GAAAC.CGC
AF036599.1/1-562                   ..................................CCUAC..GAAAC.CGC
AF202165.1/1-533                   ...................................AUGC..GAAAC.CGC
AF036605.1/1-504                   ......................................U..GAAAC.CCC
AF083013.1/1-539                   ..................................UCGGU..UAGAC.UGU
U13933.1/1-488                     .........................................GAAAC.UGC
AF083002.1/1-548                   .....................................GU..UUUUC.UGU
AF083018.1/26-559                  .............................GACCUUAGUU..G.AAC.UGC
AF083022.1/1-560                   .....................................GU..GAAAC.CGC
AF083001.1/1-536                   .....................................GC..GAAAC.UGC
AF082998.1/1-560                   ...................................UGGU..GAAAC.UGC
AF037369.1/1-530                   ..................................ACAGC..GAAAC.UGC
AF036642.1/1-554                   ..................................AUUGU..GAAGC.CGC
AF124454.1/9-657                   A..U................................GGU..GAAAC.CGC
AJ228777.1/1-612                   A..U................................GGU..UAAAC.CGC
AJ228796.1/1-601                   U..U................................GGU..AAAAC.CGC
AJ012527.1/1-498                   ..................................................
AF102895.1/21-592                  A..U................................AGU..GAAAC.CGC
AJ012522.1/1-581                   U...................................GGU..GAUAC.CGC
AJ012528.1/1-482                   ..................................................
D83381.1/1-562                     ....................................AGU..GAAAC.CGC
AJ012524.1/1-496                   ..................................................
AF102892.1/16-581                  A..CA................................GC..GAAAC.CGC
AF102897.1/22-609                  A..U................................CGU..GAAAC.CGC
AF102894.1/10-597                  A..C................................AGU..GAAAC.CGC
AJ012525.1/1-510                   ..................................................
AF051328.1/18-607                  A..R................................GGU..GAAAC.CGC
D85095.1/1-554                     A..C................................AGC..GAAAC.CGC
AJ228794.1/1-594                   A..C................................GUC..GAAAC.CGC
AF167420.1/16-625                  A..C................................GGU..GGAAC.CGC
AF051331.1/16-605                  A..A................................GGC..CAAAC.CGC
AJ012513.1/1-588                   A..U................................GAC..AAAAC.CGC
AJ012521.1/1-588                   G..C..................................C..GAAAC.CGC
AF051332.1/22-612                  A..U................................GGU..GAAAC.CGC
U41281.1/1-588                     A..A................................GGU..GAAAC.UGC
AF056024.1/1-515                   ..................................................
D16466.1/8630-9098                 ......................................U..AGAGU.AGC
K02641.1/21-597                    A..C................................GAU..GAAAC.UGC
AF093247.1/26-665                  ...............................UUCUCUCU..GAAUC.UGC
X13160.1/21-664                    U................................CUCUCU..GAAUC.UGC
AB032228.1/3-507                   ......................................U..GAAAC.UGC
AB032212.1/3-508                   ......................................C..GAAAC.UGC
AB032235.1/3-507                   ......................................C..GAAAC.CGC
AB032211.1/3-506                   ......................................C..GAAAC.UGC
AF052703.1/3-511                   ......................................C..GAAAC.UGC
L23799.1/21-862                    A..U................................GGU..AAAAC.UGC
AF245217.1/19-615                  A..C................................AGU..GAAAC.UGC
AF091148.1/21-608                  A..A................................AAU...AGAU.UGC
AF091145.1/19-597                  A..C...............................ACCA..UAGAU.UGC
AF091146.1/21-594                  A...................................AUA.UUAGAU.UGC
AF018160.1/21-570                  C..A................................UUU..UAAAC.UGC
AF114794.1/35030-35484             ..............................AUAAA.AAG....UUU.AGC
D89861.1/26888-27344               ..............................AAAUA.GUU....CGU.GGC
L26187.1/23-595                    A..A...............................CUAC..GAAAC.UGU
Z30950.1/62-501                    ..............................AUAAA.AUU....AGU.AGC
AF085261.1/21-574                  A..C................................AAC..GAAAC.UGC
X74006.1/28-512                    U..............................AUUUAAUAA.A.AGU.GGC
X63519.1/21-607                    U..A...............................CUCU..GAAAC.UGC
X15435.1/96-628                    ..............................AUAGA.AAA....AGU.AGC
Z35317.1/19-597                    A..C................................CGG..WAAAC.UGC
Z33462.1/20-589                    A..C................................GAG..RAAAC.UGC
AF058661.1/10-532                  ...................UUGAGAA.AGUUGAAA.ACA...AAGU.GGC
U67741.1/1-418                     ......................GUUUUGAUAAUAAAUUAA.AGUAA.GGC
AJ130869.1/1-566                   A..C................................GGU..GAAAC.UGC
AF185052.1/26-568                  ....................................AGU..GAAUC.UGC
X85398.2/21-602                    A..C................................UUU..AAAAC.UGC
U21338.1/23-606                    A..C................................GGU..GAAAC.UGC
X14874.1/202-668                   ......................................A...UCAU.GGC
U37108.1/21-579                    A..C...............................AGGU..GAAAC.UGC
X92165.1/1-559                     G.....................GGGAUGACGCUGGUGGAU.CGAGC.GGC
X92132.1/1-535                     G...........................UUCUCUGGAUGG.CGAAU.GGC
#=GC SS_cons                       .....................................>>>.>>>>>.>>>

AF227641.1/3-471                   A.UA.CGG.CUCAGUA...ACA.C.GU..AGUC...AAC.AUG..CCCA.
AJ270249.1/16-490                  G.AA.UAG.CUCAGUA...ACA.C.GU..GGCC...ANA.CUA..CCCU.
AF029198.1/19-492                  A.UA.CGG.CUCAGUA...ACA.C.GU..GGAU...AAC.UUA..CCCU.
AF033672.1/14-481                  A.UA.CUG.CUCAGUA...ACA.C.GU..GGAU...AAU.CUG..CCCU.
AJ224936.1/31-502                  A.AA.CUG.CUCAGUA...ACA.C.GU..GGAU...AAU.CUA..ACCU.
AB012050.1/19-500                  G.GA.UAG.CUGAGUA...GCA.C.GU..GGCU...AAC.CUA..CCCU.
AF050619.1/1-471                   G.GA.CCG.CUCAGUA...ACA.C.GC..GGAU...AAC.AUG..CCCU.
AF255604.1/13-506                  G.CA.CGG.CUCAGUA...AUA.C.GC..GGUC...AAC.CUA..CCCU.
AB019734.1/1-476                   G.GA.CGG.CUCAGUA...ACA.C.GU..GGAC...AAC.CUG..CCCU.
AJ133624.1/1-469                   G.AA.CGG.CUCAGUA...ACA.C.GU..AGGU...AAC.CUG..CCCU.
AB019751.1/1-474                   A.GA.AGG.CUCAGUA...ACA.C.GU..CGAC...AAC.CUG..CCCU.
AB019754.1/1-472                   G.GA.CUG.CUCAGUA...ACA.C.GU..GGGU...AAU.CUA..CCCU.
AJ133623.1/1-457                   A.GA.CUG.CUCAGUA...ACA.C.GU..AGUU...AAC.UUG..CCCU.
AF015973.1/20-490                  G.UA.CUG.CUCAGUA...ACA.C.GU..GGAC...AAC.CUA..CCCU.
AB019717.1/1-494                   G.AA.CGG.CUCAGUA...ACA.C.GU..GGUC...AAC.CUG..CCCC.
AB019743.1/35-503                  G.CA.CUG.CUCAGUA...ACA.C.GU..GGUU...AGC.CUA..CCCU.
AB007303.1/20-521                  G.GA.CGG.CUCCGUA...ACA.C.GU..CCUC...AAC.CGA..ACCU.
AB019752.1/1-462                   G.AA.CUG.CUCAGUA...ACA.C.GU..AACU...AAU.CUG..CCCU.
AB019714.1/1-484                   G.AA.AGG.CUCAGUA...ACA.C.GU..CGUC...AAU.CUG..CCCU.
AB019749.1/1-469                   A.GA.AGG.CUCAGUA...ACA.C.GU..CGCU...AAC.CUG..CCCU.
AB019757.1/1-469                   G.UA.CCG.CUCAGUA...ACA.C.GU..GGGU...AAC.CUG..CCCU.
AB019719.1/1-498                   A.AA.CGG.CUCAGUA...ACA.C.GU..AGUU...AAC.CUGA.CCCU.
AB019720.1/1-486                   G.AA.CUG.CUCAGUA...AUA.C.GU..GAUC...AAC.UUA..CCCU.
AB007312.1/20-519                  G.AA.CGG.CUGAGUA...ACA.C.GU..GGCU...AAC.CUA..CCCU.
AB019718.1/1-485                   G.AA.CGG.CUCAGUA...ACA.C.GU..AGUG...AAC.CUA..CCCU.
AB019747.1/1-491                   G.GA.CGG.CUGAGUA...ACA.C.GU..AGUC...AAC.CUA..CCCU.
U05662.1/1-532                     G.AA.CGG.CCGAGUA...AUA.C.AC..AGGU...AAC.CUA..CCCU.
AJ009495.1/19-506                  G.CA.CUG.GUGAGUA...ACA.C.GU..GGGU...AUC.C.A..CCUC.
AF074414.1/1-495                   G.AA.CGG.GUGAGUA...ACA.C.GU..GGGC...AAU.CUG..CCCU.
U43492.1/1-497                     G.AA.CGG.GUGAGUA...ACA.C.GU..GACC...AAC.CUU..CCCC.
X70971.1/17-539                    G.AA.CGG.GUGAGUN...AUG.C.GU..GACC...AAC.CUG..CCCU.
D16296.1/1-537                     A.AA.CGG.GUGAGUA...ACG.C.GU..GAAU...AAC.CUG..CCUU.
AF027098.1/1-500                   A.AA.CGG.GUGAGUA...ACA.C.GU..AGCU...UAC.CUA..CCCA.
U09452.1/1-511                     A.AA.CGG.GUGCGUA...ACG.C.GU..ACAC...AAC.UUG..CCUU.
AF154059.1/19-541                  G.CA.CGG.GUGCGUA...ACG.C.GU..AUGC...AAC.CUA..CCUU.
AB003389.1/1-501                   G.CA.CGG.GUGAGUA...ACA.C.GU..AUGC...AAC.CUA..CCUU.
L16477.1/25-556                    G.CA.CGG.GUGAGUA...ACG.C.GU..AUCC...AAC.CUU..CCCG.
Z35665.1/1-532                     G.UA.CGG.GUGCGUA...ACA.C.GU..AUGU...AAC.CUA..CCUU.
D12656.1/1-447                     ......GG.GUGCGUA...ACG.C.GU..AUGC...AAU.CUG..CCUU.
AF078775.1/1-507                   A.AA.CGG.GUGCGGA...ACA.C.GU..ACGU...AAC.CUU..CCUC.
D12655.1/1-442                     ......GG.GUGCGUA...ACA.C.GU..AUAC...AAC.UUG..CCUU.
Y08956.1/1-520                     G.CA.CGG.GUGCGUA...ACG.C.GU..AUGC...AAC.CUA..CCCU.
AB015524.1/19-540                  G.CA.CGG.GUGAGUA...ACG.C.GU..AGGC...AAC.CUA..CCCC.
AF137029.1/1-491                   G.UA.CGG.GUGCGUA...ACG.C.GU..AUGC...AAC.CUA..CCUA.
AJ007870.1/1-509                   A.GA.CGG.GUGCGUA...ACG.C.GU..AUGA...AAC.UUG..CCCU.
U68426.2/1-524                     G.GA.AGG.GUUAGUA...AUA.C.AU..AGAU...AAU.CUG..CCCU.
AJ009458.1/19-543                  G.CA.CGG.GUGAGUA...ACA.C.GU..AGAU...AAU.CUA..CCCU.
D32255.1/9-477                     G.AA.CGG.CUGAGGA...ACA.C.GU..GGGU...GAC.CUA..CCCC.
AF005747.2/20-520                  G.GA.CGG.CUGAGCA...ACG.C.GU..GAGU...AAC.CUG..CCCU.
AJ009453.1/19-515                  A.GA.CGG.GUGCGUA...ACA.C.GU..AGGU...GAC.CUG..CCCU.
AB003167.1/1-473                   G.GA.CGG.GUGAGUA...ACG.C.GU..GAG....AGU.CUA..GCUU.
AF059187.1/1-532                   G.CA.CGG.GUGAGUA...ACA.C.GU..GAGU...GAC.CUG..CCUU.
L08066.1/24-522                    G.GA.CGG.GUGAGUA...ACG.C.GU..GAG....GAC.UUG..UCAG.
Y13038.1/1-506                     G.CA.CGG.GUGAGUA...ACG.C.GU..AACU...GAC.CUG..CCCC.
AF027020.1/1-510                   G.GA.CGG.GUGAGUA...ACG.C.GU..GGGU...GAC.CUA..CCCG.
M62686.1/25-543                    G.AA.UGG.GUGAGUA...ACG.C.GU..AAGC...AAC.CUG..CCCC.
AF050169.1/1-528                   G.GA.CGG.GUGAGGA...ACA.C.GU..GAGU...AAC.CGG..GCGU.
D88515.1/1-540                     G.GA.CGG.GUGAGUA...ACA.C.GU..AGGC...AAC.CUG..CCCG.
AJ271454.1/20-546                  G.GA.CGG.GUGAGUA...ACG.C.GU..GGGC...AAC.CAA..CCUU.
U85624.1/1-469                     G.GA.CGG.GUGAGUA...ACG.S.GU..GGGU...AAC.CYA..CCCA.
D14142.1/19-538                    G.AA.CGG.GUGAGUA...ACG.C.GU..GAGC...AAC.CUG..CCUA.
U50711.1/19-528                    G.GA.CGG.GUGAGUA...ACA.C.GU..GAG....UAC.CUG..UCCU.
AF161069.1/16-526                  G.GA.CGG.GUGAGUA...ACA.C.GU..GAG....AAC.CUG..GCCU.
L37421.1/26-539                    G.AA.CGG.GUGACUA...ACG.C.GU..GGGU...UAC.CUA..CCUC.
X69335.1/15-528                    G.AA.CGG.GUGAGUA...ACA.C.GU..AGGU...AAU.CUA..CCCU.
X61141.1/1-460                     G.GA.UGG.GUGAGUA...ACA.C.GU..GGGG...AAC.CUN..CCCC.
X59028.1/1-460                     G.AA.CGG.GUGAGUN...ACG.C.GU..NGGU...NAC.CUN..CCUN.
AF105317.1/1-512                   G.AA.CGG.GUGAGUA...ACA.C.GU..AAGU...AAU.CUA..CCUU.
U16323.1/1-517                     G.AA.UGG.GUGAGUA...ACA.C.GU..ACUC...AAC.GUA..CCCU.
AF271154.1/2-528                   G.AA.CGG.GCGAGUA...ACA.C.AU..AUUU...AAC.UUA..CCUG.
AF009832.1/1-516                   G.AA.CGG.GUGAGUA...ACA.C.GU..AUCU...AAC.CUA..CCUU.
AF073448.1/1-523                   G.AA.CGG.GUGAGUA...ACA.C.GU..AUCC...AAC.CUA..CCCU.
AF001736.1/1-506                   A.AA.UGG.GUGAGUA...ACA.C.GU..AAGG...AAC.CUG..CCUA.
AF018558.1/19-561                  G.GA.CGG.GUGAGUA...AUA.C.GU..AGAU...AAU.CUG..CCUU.
X55404.1/1-441                     G.GA.CGG.GUGAGUA...ACG.C.GU..AAAG...AAC.UUG..CCUC.
Y14642.1/1-504                     G.AA.CGG.GUGAGGA...AUA.C.AU..GGGU...AAU.CUA..CCAU.
AF027001.1/1-511                   G.GA.CGG.GUGAGUA...ACA.C.GU..AGGU...GAC.CUA..CCCC.
AJ231193.1/1-509                   G.GA.AGG.GUGAGUA...AGG.C.GA..CGGC...AAC.CAA..CCCC.
X56305.1/20-501                    G.UA.AGG.GGCAGUA...AGG.C.AU..GGG....UAC.CUA..CCCG.
AJ231183.1/1-506                   G.AA.AGG.GAGAGUA...AUA.C.GU..AGG....AAC.CUA..CCUU.
AJ241008.1/19-578                  G.AA.AGG.GUGAGUA...ACG.C.GU..GAGU...NAU.UUG..CCUU.
AF202663.1/1-541                   G.AA.AGG.GUGAGUA...AUG.C.AU..UGAU...AAC.CUG..CCUU.
AJ241009.1/19-566                  G.CA.AGG.GUGAGGA...AUA.C.UC..GGG....AAC.GUA..CCCC.
U70712.1/1-472                     G.AA.AGG.GUGAGUA...ACA.C.GU..AAUC...AAC.GUA..CCCC.
AF254109.1/3-477                   G.GA.CGG.GUUAGUA...ACG.C.GU..GGG....AAC.GUG..CCCU.
M29029.1/27-413                    A.GA.CGG.GUGAGUA...ACA.C.GU..GGG....AAC.GUA...CCU.
AF069062.1/16-501                  A.GA.CGG.GUGAGUA...AUG.C.UU..GGA....AAU.CUA..CUCA.
AF132134.1/1-639                   G.GA.UGG.CUCAUUA...AAU.C.AG..UUAU...AGU.UUA..UUUG.
AF233878.1/1-515                   G.AA.CGG.GUGAGUA...AUA.C.AU..CGG....AAC.GUG..CCUA.
AF148940.1/1-482                   G.CA.CGG.GUGAGUA...ACA.C.GU..AGGU...AAU.CUG..CCUU.
AF130847.1/1-500                   G.AA.CGG.GUGCGUA...ACA.C.GU..GAGU...AAU.CUG..CCUC.
X72768.1/18-561                    G.CA.CGG.GUGAGUA...ACA.C.GU..GGAU...AAC.CUG..CCCC.
AB016469.1/13-538                  G.CA.CGG.GUGCGUA...ACA.C.GU..GGAU...AAC.CAA..CCCC.
AF234131.1/1-446                   .........................................UA.CCCGG.
AB015244.1/19-567                  G.CA.CGG.GUGAGUA...ACA.C.GU..GGAU...AAU.CUA..CCUU.
L35523.1/19-522                    G.AA.CGG.GUGAGUA...AGG.U.AU..AGCU...AAC.UUG..CCUC.
AB030611.1/1-455                   A.GA.CGA.GAGAGUA...AUA.G.UA..AGG....AAC.UUA..CCCC.
AF077606.1/1-517                   G.AA.CGG.GUGAGUA...AAA.U.AU..AAG....AAU.CUA..CUUU.
M63249.1/19-552                    A.AA.CGG.GUGGAGA...AUA.U.CU..GGG....GAU.CUA..CCCA.
M29023.1/22-540                    G.GA.CGG.GUGAGUUA..AUG.C.GU..AGG....AAU.CUR..CCUU.
AF140002.1/1478-961                G.GA.CGG.GUGAGUA...ACG.C.GU..GGG....AAU.CUA..CCUG.
X90833.1/1-460                     G.GA.CGG.GUGAGUA...AUG.C.UU..GGG....AAU.NUG..UCUN.
L35461.1/1-503                     G.GA.CGG.GUAGGUA...ACC.G.GU..AGG....AAU.CUA..CCUG.
AF018448.1/18-550                  G.GA.CGG.GUGAGUA...AUA.U.UU..GGG....AAU.CUA..CCUA.
AB015518.1/19-511                  G.AA.CGG.GUGAGUA...ACA.C.GU..UGG....UAU.CUG..CCCC.
AJ007875.1/1-520                   A.AA.CGG.GUGAGUA...AUA.C.AU..AGG....AAU.CUA..CCUA.
U14934.1/1-495                     G.AA.CUG.GUGAGUA...ACA.C.GU..AGGU...AAU.CUG..CCGU.
Z98591.1/1-456                     G..A.CGG.GUGAGUA...AUA.C.AU..GGAU...AAC.CUA..CCUA.
X85199.1/1-525                     G.AA.CGG.GUGAGUA...ACG.C.GU..GGAU...GAU.CUA..CCUA.
M59179.1/29-552                    A.GA.CGG.GUGAGUA...ACG.C.GU..AGG....AAU.CUG..CCNA.
M57738.1/56-589                    G.GA.CUG.GCGAGUA...ACA.C.GU..GGGC...GAC.GCG..CCCU.
AF068463.1/1-487                   G.AA.CGG.GUGAGUA...ACA.C.GU..GAAU...AAC.CUG..CCCC.
X96725.1/1-528                     A.GA.CGA.GUGAGUA...ACA.C.GU..GAGU...AAC.CUG..UCCU.
AF255593.1/12-509                  G.AA.CGG.GUGCGUA...ACG.C.GU..AGG....AAC.GUG..CCCC.
AF255594.1/12-556                  G.GA.CGG.CGGAGUA...ACA.C.GU..AGC...UAAC.CUA..CCCC.
AJ250439.1/1-502                   G.AA.CGG.GUGAGUA...ACG.C.GU..AGG....AAA.GUG..UCCU.
X99390.1/1-542                     G.AA.CGG.GUGCGUA...ACA.C.GU..GAAC...AAU.CUA..CCUU.
AF001775.1/1-502                   G.GA.UUG.GGGAGGA...ACA.C.GU..GAGC...AAC.CUG..CCUU.
X90515.1/1-519                     G.AA.CGG.GUGCGUA...ACA.C.GU..GGAU...UAC.AUA..CCGG.
AF050610.1/1-509                   A.GA.CGG.GAGCGUA...ACA.C.AU..UGGU...AAC.CUA..CCUU.
AF027089.1/1-507                   G.AA.CGG.UCGAGUA...ACA.C.GU..AAGC...AAC.CUG..CCCC.
AJ224539.1/1-507                   A.GA.CGG.GAGAGUA...AUA.C.GU..UGAU....AA.CUG..CCCC.
AF050603.1/1-475                   G.AA.CGG.CUGAGUA...AUG.G.AU..AGG....AAU.UUC..CCCA.
AF027030.1/1-508                   G.AA.CGG.CUGAGUA...ACA.C.GU..AGG....AAC.CUG..CCCC.
AF050599.1/1-509                   A.AA.CGG.GUGAGUA...UAA.A.AU..AGG....AAC.GUA..CUUC.
AF050606.1/1-486                   A.AA.CGG.GUGAGUA...AUA.C.GC..AGG....AAC.UUA..CCCU.
AJ224540.1/1-572                   A.AA.CGG.GUGAGGA...ACA.C.GU..GAAC...AAC.UUU..CCCU.
AF050593.1/1-512                   A.AA.CGG.GUGAGUA...AUG.G.AU..AGAU...AAU.CUA..CCGG.
AF050594.1/1-542                   A.AA.CGG.GUGAGUA...AUG.G.AC..AGGU...AAC.GUA..CCCC.
AF125207.1/3-512                   A.AA.CGA.GCGAGUA...ACG.C.GU..GCUU...AAC.UUG..CCCC.
AJ009463.1/17-544                  G.AA.CGG.GUGAGUA...ACA.C.GU..GGGU...AAC.CUG..CCCU.
AF050595.1/1-526                   A.AA.CGG.GUGAGUA...ACA.U.GU..GGAU...UAU.CUG..CCCU.
AB013271.1/19-557                  G.AA.CGG.GUGAGUA...ACA.G.GU..GGAU...AAC.CUG..CCUU.
AB013269.1/19-563                  G.AA.CGG.GUGAGUA...UCG.C.GU..GGGU...AAC.CUA..CCCA.
AF001737.1/1-499                   A.AA.CGG.GUGAGUA...ACG.C.GU..GGGC...AAC.CUG..CCGG.
AB015586.1/19-563                  A.CA.AGG.GUGAGUA...AUG.C.AU..AGUU...AAC.UUA..CCCU.
AF097766.1/1-502                   G.CA.CGG.GUGAGUA...ACA.C.GU..AAGU...AAU.CUA..CCCU.
L10934.1/33-504                    A.GA.CGG.GUGAGUA...ACA.U.GU..GGG....UAU.CUA..CCCU.
AF018187.1/19-535                  G.GA.CGG.GUGCGUA...ACA.C.GU..AGGU...AAC.CUG..CCCU.
AB009208.1/1-453                   G.AA.CGG.GUGAGUA...ACG.C.GU..GAGG...AAU.CUG..CCUU.
AB015559.1/19-566                  A.AA.AGG.GUGAGUA...ACA.C.GU..GGGU...AAC.AUA..CCUU.
U81707.2/1-504                     G.CA.AGG.GUGAGGA...ACA.C.GU..GAGU...AAC.UUG..CCCU.
AB015569.1/19-493                  A.GA.CGA.GGUAGGA...ACA.C.GU..AGGU....AC.AUA..CCCC.
AF047641.1/1-541                   A.AA.CGG.GUGAGUA...AUA.C.AU..GGGU...GAU.CUA..CCUU.
AF154095.1/19-565                  G.GA.CGG.GUGAGUA...ACA.C.GU..GGGU...AAU.CUG..CCCU.
U81656.2/1-494                     G.AA.AGG.GUGAGUA...AUG.G.AU..AGGU...AAC.GUG..CCCU.
AJ133615.1/1-553                   G.AA.CGG.GUGAGUA...ACG.C.GU..AGCU...GAU.CUA..CCUG.
AB004575.1/1-507                   A.AA.CGG.GUGAGUA...ACA.C.GU..AGGG...AAC.CUU..CCUC.
U81754.2/1-518                     A.GA.CGG.GUGAGUA...ACA.C.GU..AAAC...AAU.CUG..CCCC.
AF097803.1/1-538                   G.GA.CGG.GUGCGUA...ACA.C.GU..GGAU...AAU.CUG..CCUU.
AB015577.1/19-511                  A.AA.CGG.GAGAGUA...ACA.C.AU..UGGU...AAC.CUA..CCUC.
AF125205.1/19-542                  G.GA.CGG.CUGAGUA...ACG.C.GU..GGG....AAC.AUA..CCCU.
AF001764.1/1-461                   G.CA.CGA.GUGAGUA...ACG.C.GU..GGG....AAA.CUG..CCCA.
AF015925.1/1-550                   G.AA.CGG.GCGAGUA...ACG.C.GU..GCCU...AAC.CUA..CCCC.
U81658.2/1-500                     G.GA.CGG.GUGAGUA...AAG.C.AC..AAG....GAC.UUG..UCCC.
AF154105.1/19-584                  G.AA.CGG.GUGAGUA...ACG.C.GU..GGGU...AAU.CUA..CCCU.
AJ224943.1/1-537                   A.AA.AGG.GUGAGUA...AUG.A.UU..AGUU...AAC.CUA..CCCC.
AF018193.1/19-527                  G.GA.CGG.CGGAGUA...AUA.C.AC..CGCU...AAC.CUG..CCCU.
AB009179.1/1-492                   G.AA.CGG.GUGAGUA...ACA.C.GU..AGGU...AAC.CUG..CCUU.
X80834.1/31-507                    G.AA.CGG.GUGAGUA...ACA.C.GU..AGAU...AAU.UUG..UCCU.
X80922.1/1-545                     G.GA.CGG.GUGAGUA...ACG.C.GU..AGAC...AAC.CUA..CCCU.
AB009243.1/1-495                   G.AA.AGG.GUGAGUA...ACG.C.GU..GA.N...AAC.GUG..CCCG.
U81641.2/1-522                     G.GA.CGG.GUGAGCA...ACG.C.GU..GAG....AAU.CUG..CCCU.
U81766.2/1-542                     G.GA.CGG.GUGAGUA...ACG.U.AU..AAUC...AAU.CUG..CCCU.
U41450.1/19-556                    G.AA.CGG.GUGAGUA...ACG.C.GU..AGGC...AAC.CUG..CCCU.
U83331.1/18-597                    A.AA.UAG.CUCAUUA...AAA.C.AG..UUAU...AAU.CUA..UUUG.
AF063241.1/21-596                  G.GA.CGG.CUCAUUA...UAU.C.AG..UUAU...AGU.UUA..UUUG.
U87145.2/33352-33753               ...............A...AUG.U.AU..GAG....AAU.UUA..UUUU.
AF129882.1/27-578                  G.AA.UAG.CUCAUUA...AAA.C.AC..UUAU...UAU.AAC..AAUG.
U72542.1/1-582                     G.AA.CGG.CUCAUUA...AAA.C.AG..UUAU...AAU.CUA..CUUG.
X57167.1/80-558                    .........GUGAGG....AUA.U.AU...AAA...UUU.UUA..AUUU.
AF129883.1/16-610                  G.AA.UGG.CUCAUUA...AAA.C.AG..UUAU...AAU.UUA..CGUG.
Z29440.1/1-571                     G.AA.UGG.CUCAUUA...AAU.C.AG..UUAU...AAU.UUA..CUUG.
U17354.1/22-594                    G.AA.UGG.CUCAUUA...AAA.C.AG..UUAU...AGU.UUA..UUUG.
AF160864.1/32587-32932             ..................................................
X15917.1/24553-25131               G.UA.UUG.GUGCGUA..AAAU.A.UG..UCUU...UUU.AU...UCGU.
X71134.1/21-564                    G.AA.UGG.CUCAUUA...AAA.C.AG..UUAU...AAU.UUA..UUUG.
AJ276699.1/40-631                  G.AA.UGG.CUCAUUA...UAU.C.AG..UUAU...GAU.AUG..CUCA.
AF052190.1/16-601                  A.AA.UGG.CUCAUUA...AAA.C.AG..UUAA...AGU.UUG..UUAG.
AF244939.1/20-597                  A.UA.UGG.CUCAUUA...UAU.C.AA..UUAC...CGU.GCA..UAUG.
AF076179.1/1-614                   G.AA.UGG.CUCAUUA...CAU.C.AG..UUAU...GAU.UUA..UUUG.
U03478.1/13-652                    G.AA.UGG.CUCAUUA...UAC.C.AG..UUAU...AAU.UUA..UUUG.
AF076171.1/1-569                   A.GA.UGG.CUCAUUA...AAU.C.AG..AAAU...AAU.UUA..UUUG.
AF076178.1/1-602                   G.AA.CGG.CUCAUUA...UAU.C.AG..UUAU...GAU.UUA..UUUG.
L28812.1/26-692                    G.AA.UGG.CUCAUUA...CAA.C.AG..UUAU...AGU.UUA..UUUG.
Z17210.1/21-488                    G.GA.CGG.CUCAGUA...CAC.C.GG..UUGC...ACC.CUG..CGCG.
X65063.1/2981-3447                 G.GA.CGG.CUCGGUA...CAA.C.GG..UACG...AGU.CUG..ACCG.
L07836.1/21-533                    G.AA.CGG.CUCAUUA...AAU.C.AG..UUGA...AAU.GUC..UCGU.
X84231.1/1-441                     G.GA.CGG.CUCAUUG...AC..C.AG..UUGC........GG..CGUG.
X56991.1/21-598                    G.GA.CGG.CUCAUUA...UAA.C.AG..UAAU...AGU.UUC..UUUG.
AF119811.1/1-622                   A.GA.CGG.CUCAUUA...AAU.C.GG..UGGC...AAU.CUA..CGCG.
AF242548.1/18-727                  G.AA.UGG.CUCCUUA...CAU.C.AG..CAGU...CAU.CUC..UGUG.
AF150935.1/21-703                  G.AA.UGG.CUCCUUA...CAU.C.AG..CAGU...CAU.CUG..AGUG.
AF090868.1/1-680                   G.AA.UGG.CUCCUUA...CAU.C.AG..CAGU...CAU.CUA..UGCG.
AF096991.1/1-630                   G.AA.UGG.CUCCUUA...CAU.C.AG..CAGU...CAU.CUG..UGUG.
AF090869.1/1-776                   G.AA.UGG.CUCCUUA...CAU.C.AG..CAGU...CAU.CUC..CAUG.
AF090871.1/1-669                   G.AA.UGG.CUCCUUA...CAU.C.AG..CAGU...CAU.CUC..CGUG.
AF150936.1/21-703                  G.AA.UGG.CUCCUUA...CAU.C.AG..GAGU...CAU.CCU..UGUG.
AF096992.1/1-778                   G.AA.UGG.CUCCUUA...GAC.C.AG..UAAC...CAU.CGA..UGUG.
AF112871.2/21-757                  G.AA.UGG.CUCCUUA...CAU.C.AG..CAGU...CAU.CUC..CGUG.
U84732.2/21-794                    G.AA.UGG.CUCCUUA...CAU.C.AG..CAGU...CAU.CUG..CGUG.
AF061338.1/21-739                  G.AA.UGG.CUCCUUA...CAU.C.AG..CAGU...CAU.CUC..UGUG.
AF096994.1/1-642                   G.AA.UGG.CUCCUUA...CAU.C.AG..CAGU...CAU.CUC..AGCG.
AF090377.1/1-640                   G.AA.UGG.CUCCUUA...CAU.C.AG..CAGU...CAU.CUG..UGCG.
AF112875.1/1-639                   G.AA.UGG.CUCAUUA...CAC.C.GG..CGAC...AAU.CUG..A.UG.
U84731.1/18-642                    G.UA.CGG.CUCAUUA...AAC.G.GU..UAAU...AGU.CUA..CCCA.
X76494.1/1-621                     G.CA.UGG.CUCAUUA...CAU.C.AG..ACGC...AAU.CUG.CCGCA.
J01390.1/2547-3032                 G.UA.CAG.GUGAGUA..AAAG.A.UA..AUU....UGG.CUA..CCUU.
U91338.1/25-622                    G.UA.CAG.GUGAGUA.UAAUA.A.UA..UUUA...UGC.CGN..CCUU.
AF056626.1/12-564                  G.AA.CAG.GUGAGUAAAAAAAAAGUA.AUUAC...AAC.CUA..CCUU.
D31785.1/12984-13540               G.UA.UUC.GUGAGUA..AA...A.GA..UAG....AAU..AA.GAACUA
AF114901.1/315-951                 G.UA.AAC.GUGAGUA..AU.UUA.UU..CGG....AAU.UAAUGAACU.
X54421.1/3165-3670                 G.AA.CAG.GUGAGUA..AAAG.G.GA..AG.....AA..CGGA.CCUU.
X72804.1/34-733                    G.UG.AAG.GUGAGUA..AAAA.A.UU..AGU....AAU.ACCC.UAAU.
U77662.1/1-559                     G.AA.CGG.CUCAUUA...AAU.C.AG..UUAU...AGU.UUA..UUUG.
U23935.1/26-531                    G.UA.AAG.GUGAGUA..AAUC.U.AG..GAG....AAA.AAC..CAAU.
U68474.1/21-430                    G.UA.CGG.CUCAGUA...AAA.C.AC..GUCA....AU.CUA..CCCA.
AJ252949.1/21-438                  G.UA.CGG.CUCAGUA...GGA.C.AG..GACU...UAU.CUG..GUCA.
AF027682.1/21-416                  G.AA.CGG.CUCAGUA...AAA.C.AG..GGCA....CU.CUA..ACGC.
AF024655.1/21-474                  G.GA.CGG.CUCAGUA...GGA.C.GG..CGAU...AAU.UCA..CCCG.
AF031539.1/1-392                   G.UA.CGG.CUCAGUA...GGA.C.AG..GGA....AAU.CUA..GCCA.
AF027683.1/21-446                  G.AA.CGG.CUCAGUA...GAA.C.AC..AUUU...CAU.CUA..CCCA.
AF201911.1/3-416                   G.AA.CGG.CUCAGUA...AUG.U.UG..CGAU...UAU.CUG..CUCU.
X73894.1/2-419                     G.GA.CUG.CUCAGUA...AUA.C.UC..ACUU...UAU.UUG..AUGU.
L39112.1/21-418                    G.AA.UAG.CUCAGUA...AAA.C.UG..CGAU...GAU.UUA..GUCU.
L15741.1/16-440                    ..AA.UGG.CUCAGUA...UC....GA..GUAU..AGCU.UUG..CUCU.
U47052.1/18-470                    G.GA.AGG.CUCAGUA...ACG...GG..CGUC...UAU.UUG..AUCU.
AJ252959.1/21-430                  G.AA.AGG.CUCAGUA...ACG...GG..UAUC...UAU.UUG..CUCU.
AJ252960.1/21-473                  G.AA.CGG.CUCAGUA...AUA.C.AG..UUAU...GAU.CUA..UUCA.
AF031538.1/27-481                  G.GA.UAG.CUCAGUA...AUA.C.AG..UUAU...AAC.AUA..AUCU.
AJ252950.1/21-492                  A.GA.CAG.CUCAGUA...AUA.C.AG..UAAU...GAU.UAA..CUUG.
AJ005581.1/1769-2193               G.GA.CGG.CUCAGUG...AUA.G.CA..CGAU...GAU.UUG..UUUG.
AF007533.1/1-572                   G.AA.UGG.CUCAUUA...UAU.C.AG..UUAU...AAU.UUA..CUUG.
U07937.1/21-574                    G.GA.CGG.CUCAUUA...CAA.C.AG..UAAU...CAC.AUA...UUG.
U20858.1/21-576                    A.GA.UGG.CUCAUUA...CAA.C.AG..UUAC...AGU.UUA..UUUG.
M18732.1/21-689                    G.GA.AGG.CUCAUUA...UAA.C.AG..UUAU...ACU.CCU.AGCCA.
X94430.1/21-605                    G.CA.AGG.CUCAAUA...AAC.G.AA..UUAU...AAA.CAC..UACG.
X93085.1/1-677                     G.AA.AGG.CUCAUUA...AAC.A.AG..UUAU...GAA.UUU.AGCCA.
AF007261.1/67465-67980             G.AA.CGG.GUGAGUA...AU..A.CA..CAAGA.ACUUGCCUAACAGU.
AF099101.1/20-618                  G.AA.CGG.CUCAUUA...AAU.C.AG..UUAU...AGU.UUA..UUUG.
AF001843.1/1-573                   G.AA.UGG.CUCAUUA...CAU.C.AG..UUGU...GGU.UCA..UUAG.
U41399.1/1-566                     G.AA.UGG.CUCAUUA...AAU.C.AG..UUGC...AUU.UUA..CGGU.
U24570.1/10195-10416               U.AC.CCC.GCAC............CA..CAUA...UAA.ACC..CUA..
U67142.1/1-545                     G.AA.UGG.CUCCAUU...AAA.C.AU..AUGU...GAU.UUC..UUAG.
U67323.1/1-571                     G.GA.UGG.CUCANAA...GA....GG..UUAU...GGU.C.C..UUAA.
U50972.1/1-537                     G.AA.UGG.CUCAUUA...GAU.C.AG..UCUU...GGU.UCC..UUAG.
L76341.1/2-610                     G.AA.UGG.CUCAUUA...AAU.C.AG..UUAU...GGU.UCC..UUGG.
X69067.1/13991-13821               .........AAGAUA....UCA...U........................
L81935.1/19-617                    G.AA.UGG.CUCAGUA...AAA.C.GG..UUGU...GAU.CGG..UGAG.
X84350.2/1300-1059                 .........AUUAGG....UUA...AU..GG....CACA.UGU..A....
AF057561.1/13-621                  G.AA.UGG.CUCAUUA...AAU.C.AG..UUAU...GAU.UUG..CUGG.
AF200829.1/14896-14704             .........GUGAUU....UUA...UA..UU....UAUU.UAA..A....
X99212.1/6940-7530                 A.AA.AGG.CUCAGUA...UAA.C.AG..CUGU...AAU.UUC..UUAG.
L20934.1/14820-14626               .........GUGAAU....UUU...UA..UU....AAUU.UUA..A....
L06178.1/15501-15299               .....UGA.UUU.AU....AUA...UA..A.....AAUA.U.A..A....
AF149768.1/9823-9634               ....UAAUUUUUAAU....UUAU...........................
X89441.1/21-852                    G.AA.AAG.CUCAUUA...AAU.C.GG..CUUU...GGU.UUA..UUAG.
X95574.1/807-620                   .........UUUUCU....UUG...UA..UU....AUAU.GCA..A....
X80245.1/14829-14610               .CUU.....GCUUAU...UUAUUCACU.UUU....UCUU.UAU..A....
X89495.1/23-616                    A.AA.AGG.CUCAGUA...AAC.C.GG..UCAU...AGU.UUA..CCGG.
X89484.1/23-626                    G.AA.UGG.CUCAUUA...CAU.C.AG..UUAU...GGU.UCC..UUAG.
Z81325.1/1-568                     G.AA.UGG.CUCAUUA...AAU.C.AG..UUAU...GGU.UCC..UUAG.
AJ245743.1/3395-3636               ..................................................
D14363.1/1-584                     G.AA.CGG.CUCAUUA...AAU.C.AG..CUAU...GGU.UCC..UUAG.
AF098298.1/10175-10424             G.CA.CCA.GUGA..G..AGAC.G.GG..GGCG..CUAA......GAG..
Y16067.1/13942-14205               C.CC.CCU.GUGAGA....AUG.C.CC..UAAG...UAU.U....CUAUU
AF049726.1/1-233                   ...C.CCC.GUGAG.A...AUG.C.CC..UCAA..CUUC.CUA..CCC..
AF049727.1/19-276                  A.UC.CCU.GUGAG.A...AUG.C.CC..UUUA...ACC.CCG..CCC..
AF049729.1/14-199                  G.CU.CCU.GUGAG.A...AUG.C.CC..UCAA..CCCC.C.G..ACC..
X99772.1/89-355                    C.UC.CCC.GUGAG.A...AUG.C.CC..UUAA..UGUC.CUG..CCC..
AF049723.1/19-280                  A.CC.CCU.GUGAG.A...AUG.C.CC.CGCUA..CCUC.CUG..CUU..
AF049724.1/19-280                  A.CC.CCU.GUGAA.A...AUG.C.CC..UCAA..AUCC.C.A..CCC..
AB016274.1/89-351                  C.CC.CCA.GUGAG.A...AUG.C.CC..UUAA..UCCC.CUA..ACC..
U52729.1/48-307                    C.UC.CCU.GUGA..A..AACGCC.CU..UAAA..CCCC.CUC..UAGG.
Y10944.1/20-278                    A.UC.CCU.GUGA..A..AAAGCC.CG..UUA...AUCC.UUA..UGGA.
M57527.1/91-349                    A.CA.CCC.GUGA..G..AACG.C.CC..UUUA..AAUC.UUA..CCC..
Y10947.1/20-269                    A.CC.CCG.GUGA..A..AAUGCC.CU..AAAU..UUAC.UAA..UAAU.
Y10948.1/20-276                    C.CC.CCA.GUGA..A..AAUG.U.CC..CUUA..UUUCCAUU..AA...
Y10946.1/20-278                    C.CC.CCU.GUGA..A..AAUG.C.CC..UACCU.UACC.UUU..AAG..
Y10949.1/20-265                    A.AA.CCA.GUGA..G..AAAGCC.AA..UA...................
AF154051.1/87-335                  G.AU.CCA.GUGA..C..AACG.C.CC..GGCA..C.GC.CCA.......
U89224.1/20-284                    A.CC.CCA.GUGAAA....AUG.C.CC..CAGGC.AGCC.U.U..A.CC.
AF090338.1/93-359                  G.GU.CCA.GUGUAA....AUG.C.CC..UAGA..C.CU.CUU..ACC..
AF173594.1/20-285                  A.CC.CCA.GUGAAA....AUG.C.CC..AUAG.GCUCC.UU...ACC..
Y18522.2/90-357                    G.UU.CCA.GUGUAA....AUG.C.CC..UG.G..CACC.CUU..UAAC.
U89207.1/20-278                    G.AC.CCG.GUGUGA....AUG.C.CC..UU.AG.ACUC.UU...A.CC.
U83759.1/20-295                    A.CU.CCA.GUGUAA....AUG.C.CC..CU.G..CCUU.G....CAAA.
U83757.1/20-293                    G.CC.CCA.GUGUAA....AUG.C.CC..CUCU...ACC.CUU....GC.
U89206.1/20-286                    A.CC.CCA.AUGUAA....AUG.C.CC..AUAGA.CACC.UUA..C.C..
AF173563.1/20-282                  A.CC.CCA.GUGUGA....AUG.C.CC..CAAUCUCUUC.UU...AGCC.
AF173597.1/20-295                  A.CC.CCA.GUGUAA....AUG.C.CC..UCAA..CCUC.CC....CAA.
U59670.1/61-288                    ..................................................
Z21921.1/20-287                    ..AC.CCA.GUGAG.A...AUG.C.CC..CUGAC.UUAU.CCG..UCAA.
Z21926.1/20-283                    A.AC.CCC.GUGAG.A...AUG.C.CC..UUAG..UUGC.CCU..ACCA.
Z48715.1/20-273                    A.CA.CCU.GUGAA.A...AUG.C.UC..UUAA..GAAC.CAA..GC...
L42813.1/88-348                    G.CC.CCA.GUGAA.A...AUG.C.CC..UCAC..ACGC.CAG..UA...
L28076.1/20-278                    A.CA.CCA.GUGAA.A...AUG.C.CC..U........U.AAA..ACAA.
U39565.1/25-284                    A.UA.CCA.GUGAG.A...AUG.C.C..............ACU..AUUA.
AB016606.1/96-358                  A.CG.CCA.GUGAG.A...AUG.C.CC..AUAU...AUU.CCUA.AACA.
AB008539.1/89-344                  A.UA.ACA.GUGAAA....CAG.C.CU..ACCAA.U..............
M55539.1/91-351                    A.UC.CUC.GUGAA.A...AUG.C.CC..CAAG...GGU.CUG..CAA..
AF069538.1/21-286                  C.CC.CCA.GUGAG.A...GUG.C.CC..UCUAAGUCGU.CA...AC...
AF263228.1/22-285                  C.CC.CCU.GUGAA.A...AUG.C.CC..UCCA...AGA.CGCCUACGC.
AF263229.1/20-281                  C.CG.CCA.GUGAG.A...AUG.C.CC..UUUA...ACC.CAUG.CAU..
AF263235.1/21-290                  A.UU.CCA.GUGAA.U...ACG.C.CC..UCUU...UAC.CGUU.AUU..
U61080.1/21-293                    A.UC.CCA.GUGAG.A...AUG.C.CC..UCUA....GU.UCUUACACCU
M95109.1/21-286                    U.AA.CCA.GUGAG.A...AUG.C.CC..UCUA....AC.CCU..AUUA.
AF069540.1/21-280                  C.CC.CCA.GUGAA.A...AUG.C.CC..UUAA..ACUU.A.C.UUA...
U97339.2/21-288                    C.AA.CCA.GUGAA.A...AUG.C.CC..UCAU..ACUCGU.C..CACUA
Y18001.1/93-351                    A.UU.CCG.GUG.A.A..GACG.C.CC..UUCC...CAU.CAA..CAU..
AF069981.1/1-249                   G.AC.CCU.GUGAG.A...AUG.C.CC..UCCA...UC..A.........
X93602.1/21-285                    C.CG.CCA.GUGAA.U...ACG.C.CU..UCUA...AAU.CAU..CGCU.
M63569.1/7-271                     A.AG.CCA.GUGAG.G...AUG.C.CC..UUUA..UAAU.CGA..UUCC.
U12450.1/1-244                     G.CA.CCA.GUGAG.A...ACG.C.CC..UUUA...AAU.CUU..AUAA.
U67288.1/1-237                     G.CC.CCA.GUGAA.A...AUG.C.CC..UCCU...CAC.CUAG.CCU..
U59172.1/1-257                     A.CC.CCA.GUGAA.U...UUU.G.CC..CUAA....UUUCCGC.AAAUU
U67298.1/4-243                     G.AA.CAGAGGGAG.....UAG.G.CC..UUAA....GC.U....CUC..
X84382.1/21-280                    A.GA.CCG.GUGUA.A...AAU.C.CC..UUAAA.CAUU.UAC..UUA..
X84384.1/21-288                    G.AC.CCU.GUGAG.A...AUG.C.CC..UCUA...UGU.UAA..UACA.
AF027987.2/53-314                  U.GU.CCG.GUGAG.A...AUG.C.CC..UCAA...AAU.UAA..AACUA
U33498.1/21-282                    A.AC.CCA.GUGAG.A...AUA.C.CC..UAAA...AAC.UCU..UAAC.
AB012104.1/94-355                  A.CA.CCA.GUGAA.A...ACG.C.CC..UAAC...AGU.CCC..AUCA.
AF039066.1/92-358                  G.CC.CCA.GUGAGGA..GUUAAC.CCAAAAUU...ACU.ACU...AAAC
U11880.1/1364-1621                 A.CU.CCC.GUGA..G..GACCUC.CU..UUAA..CUAU......AAA..
AB013012.1/1-595                   G.AA.UGG.CUCAUUA...AAU.C.AG..UUGU...GGU.UCA..UUUG.
Z86122.1/21-610                    G.AA.UGG.CUCAUUA...AAU.C.AG..UUAU...UGU.UUA..CUUG.
U37526.1/21-600                    G.AA.CGG.CUCAUUA...CAU.C.AG..UUAU...CGU.GUC..CUCG.
J04815.1/93-357                    A.AA.CCA.GUGAAGU...AAA.A.AU..UUU....GGU.CUC..CC...
AJ130797.1/5-274                   G.AA.CCA.GUGAAGU...AAA...UU..CUU....GUU.CCC..UAAG.
AF049132.1/3279-3034               ..............UU...CU........C.C....AG....C.......
AF051097.1/90-308                  G.CA.CCA.A...................CUG....GUU.C.......A.
U58369.1/21-624                    G.AA.UAG.NUCAUUA...NAC.C.AG..CUAU...AAU.UUA..UUGG.
D26530.1/1-501                     ..AA.CGG.CUCAUUA...AAU.C.GG..ACAU...AAC.UUA..CUUG.
D84190.1/1-589                     G.GA.CGG.CUCAUUA...AAU.C.AG..UUAU...GAU.UCC..CAGG.
AJ224787.1/24-651                  G.AA.UGG.CUCAUUA...AAU.C.AG..UCCG...GGU.UCC..UUAG.
AF021878.1/21-605                  G.GA.CGG.CUCAGUA...UAU.C.AG..UUAU...AAU.CUG..CUCG.
AF085182.1/1-516                   ..............................CAU...GAU.CUA..UCUG.
AF085176.1/1-508                   ..............................UAU...CAU.CUA..UUUG.
AF001579.1/18-587                  G.AA.GGC.GUCAGUA...AAU.C.AG..UUAU...CGU.CUG..UUCG.
AF201375.1/1-617                   G.AA.GCG.CUCAGUA...AAU.C.AG..UUAU...GGU.CUC..UUCA.
AF201373.1/1-598                   G.AA.AGG.CUCAGUA...AAU.C.AG..CUAU...AAU.CUA..UUUG.
AJ133407.1/1-530                   G.GA.UAG.CWCAUYA...AWU.C.GC..CUCU...AUU.UUG..UUUG.
AF260586.1/1-569                   A.AA.UGG.CUCAUUA...UAA.C.GG..UUAU...GGU.UUC..UUGG.
AF036611.1/1-551                   G.AA.UAG.CUCAUUA...CAA.C.AG..CCGU...UGU.UUC..UUGG.
AF202156.1/1-533                   G.CA.AAG.CUCAUUA...CAA.C.AG..CUAA...AAU.GUA..UACG.
AF036599.1/1-562                   G.UA.UGG.CUCAUUA...CAA.C.AG..CUAU...GAU.UCU..AUUG.
AF202165.1/1-533                   G.CA.UAG.CUCAUUA...UAA.C.AG..UCCU...AAU.UUA..CAAG.
AF036605.1/1-504                   A.GA.AAG.CUCAUWA...UVA.C.AG..CUAU...AGA.CUA..CACN.
AF083013.1/1-539                   G.AA.CGG.CUCAUUA...CAA.C.GG..UCAA...AAU.CGG..CACG.
U13933.1/1-488                     G.AA.CGG.CUCAUUA...GAG.C.....UUAUA..CUA.AGC..UAGC.
AF083002.1/1-548                   A.UA.UAG.CUCAUUA...CAA.C.AG..UACU...AUU.UGC..CUCG.
AF083018.1/26-559                  G.GA.UUA.CUCAUUG...CAA...UG..UUUU...GAA.AAAA.GCUG.
AF083022.1/1-560                   G.AA.UGG.CUCAUUA...CAA.C.AG..CUAU...AAU.UUA..CUUG.
AF083001.1/1-536                   G.AA.UGG.CUCAUUA...GAG.C.AG..UUAA...UAG.CCU..UUCC.
AF082998.1/1-560                   G.AA.CGG.CUCAUUA...UAG.C.AG..AUAU...AAU.GUA..CCCG.
AF037369.1/1-530                   G.AA.CGG.CUCAUUA...CAA.C.AG..AUAU...AAU.UUA..CUAG.
AF036642.1/1-554                   G.AA.UGG.CUCAUUA...CAC.C.AG..CUGA...AAU.UUA..CUGG.
AF124454.1/9-657                   G.AA.UGG.CUCAUUA...AAU.C.AG..CUAU...AAU.UUA..UUGG.
AJ228777.1/1-612                   G.AA.UGG.CUCAUUA...AAU.C.AG..CUAU...GGU.UCC..UUGG.
AJ228796.1/1-601                   A.AA.CUG.CUCAUUA...AAC.C.AG..CCAU...GGU.UCA..UUGU.
AJ012527.1/1-498                   ..............................UAC...UAU.CUA..UUAG.
AF102895.1/21-592                  G.GA.CGG.CUCAUUA...AAU.C.AG..UUAU...AGU.UUG..UUUC.
AJ012522.1/1-581                   G.GA.AGG.CUCAUUA...AAU.C.AG..UGAU...CGU.UUA..UUUA.
AJ012528.1/1-482                   ..................................................
D83381.1/1-562                     G.AA.UGG.CUCAUUA...AAU.C.AG..UUAC...UAU.CUA..AAGG.
AJ012524.1/1-496                   .............................UUAC...AAU.CUA..AUGG.
AF102892.1/16-581                  G.AA.UGG.CUCAUUA...AAU.C.AG..UCUU...GGU.UUA..UUCG.
AF102897.1/22-609                  G.AA.UGG.CUCAUUA...AAU.C.AG..UUUU...GGU.UCA..UUUG.
AF102894.1/10-597                  G.AA.CGG.CUCAUUA...AAU.C.AA..UCGU...UGU.UUA..CUUG.
AJ012525.1/1-510                   .............................UUAC...AAU.CUA..CCUG.
AF051328.1/18-607                  G.AA.UGG.CUCAUUA...AAU.C.AC..ACCU...AAU.AUA..CUGG.
D85095.1/1-554                     G.AA.UGG.CUCAUUA...AAU.C.AG..CUAU...AAU.UUA..UUAG.
AJ228794.1/1-594                   G.AA.UGG.CUCAUUA...AAU.C.AG..CUAU...GGU.UCC..UUGG.
AF167420.1/16-625                  G.AA.UGG.CUCAUUA...AAY.C.AG..CUAU...UAU.UGA..UUAG.
AF051331.1/16-605                  G.GA.UGG.CUCAUUA...AAU.C.AG..CUAU...CAU.UUA..UCAG.
AJ012513.1/1-588                   A.AA.CUG.CUCAUUA...AAU.C.AG..AUAU...AAU.UUA..UU.G.
AJ012521.1/1-588                   A.UA.UGG.CUCAUUA...UAA.C.AG..CUAU...GAU.UUC..UUAG.
AF051332.1/22-612                  G.AA.UGG.CUCAUUA...AAU.C.AG..CUUU...GGU.UUC..UUAG.
U41281.1/1-588                     G.UA.CGG.CUCAUUA...CAU.C.AG..CUAU..AACU.UUC..UUUG.
AF056024.1/1-515                   ...............A...AAU.C.AG..UUAU...GGU.UUA..CCUG.
D16466.1/8630-9098                 A.AA.AAG.GUGAGUA...AUG.C.AU..AUG....AAU.UUU..AAUA.
K02641.1/21-597                    A.GA.CGG.CUCAUUA...CAA.C.AG..UGAU...AAA.CUA..AUAG.
AF093247.1/26-665                  G.AA.CGG.CUCCGCA...AAC.C.AG..UUGU...AAA.CCA...UAG.
X13160.1/21-664                    G.AA.CGG.CUCCGCA...UAC.C.AG..UUGU...AAA.CCA...UAG.
AB032228.1/3-507                   G.AA.CAG.CUCAUUA...ACA.C.AC..UCAG...UAU.CUA..AUUG.
AB032212.1/3-508                   G.AA.CAG.CUCAUUA...AUA.C.GC..UCAG...AAC.CUA..AUUG.
AB032235.1/3-507                   G.GA.CAG.CUCAUUA...GUA.C.AC..UCAG...AAU.CCG..CAGG.
AB032211.1/3-506                   G.UA.CAG.CUCAUUA...ACA.G.AC..UCAU...AAC.CUA..UAUG.
AF052703.1/3-511                   G.AA.AAG.CUCAUUA...GUA.C.GC..UCAG...AAU.CUA..UUCG.
L23799.1/21-862                    G.GA.CGG.CUCCAUA...GAU.C.AG..UAAU...AGU.UCG..UUCA.
AF245217.1/19-615                  A.AA.UGG.CUCAUUA...AAA.C.AG..UUUG...AAU.UUA..UUUG.
AF091148.1/21-608                  A.AA.UUG.CUCAGUA...UAA.C.AG..UUAC...CAU.UGG..UUUG.
AF091145.1/19-597                  G.AA.UGG.UUUAGUA...UAA.C.AG..BUUC...UAU.AUU..CUUG.
AF091146.1/21-594                  G.GA.CGG.CUCAUUA...UAA.C.AG..UUAU...UGU.AUU..AUUG.
AF018160.1/21-570                  G.UA.AAG.CUCAUUA...UAU.C.AG..UUCU...AAC.AUC..UUAG.
AF114794.1/35030-35484             G.UA.CGG.GUGAGUA...AU..A.CA..UAGAA.AUUU.AUC..UUAA.
D89861.1/26888-27344               G.AA.CGG.GUGAGUA...AC..A.CA..UAAAA.AUUU.UCC..CAACU
L26187.1/23-595                    G.GA.CAG.CUCAUUA...AAC.C.AG..UUGU...UAU.UUA..UUUG.
Z30950.1/62-501                    G.AA.CGG.GUGAGUA...AU..G.CA..UAAAA.AUUA.ACC..UUAA.
AF085261.1/21-574                  G.AA.UGG.CUCGGUA...AAA.C.AG..CUAU...AGU.UUC..UUCG.
X74006.1/28-512                    G.AA.CGG.GUGAGUA...AUA.C.AU..AAG....AAC.UUA..CUUU.
X63519.1/21-607                    G.AA.UGG.CUCAUUA...CAU.C.AG..UAAC...AAU.UUC..UUUG.
X15435.1/96-628                    G.AA.CGG.GUGAGUA...ACG.C.GU..GAG....AAU.CUG..CCUC.
Z35317.1/19-597                    G.AA.UGG.CUCGGUA...AAU.C.AG..UUAU...AGU.UUA..UUUG.
Z33462.1/20-589                    G.GA.CAG.CUCAUUA...AAU.C.AG..CUAU...UAU.UUA..UUUG.
AF058661.1/10-532                  G.AA.CGG.GUGCGUA...AGG.C.GU..GGG....AAU.CUG..CCAA.
U67741.1/1-418                     G.AA.CGG.GUGAGUA...AUA.U.AU..AAG....AAU.CUA..CCAU.
AJ130869.1/1-566                   G.GA.UGG.CUCAUUA...UAU.C.AG..UGAU...AAU.UUG..GUUG.
AF185052.1/26-568                  G.AA.CGG.CUCCAUA...AAU.C.UG..UUCU...AAU.CUA..CCGG.
X85398.2/21-602                    G.AA.CGG.CUCAUUA...UAU.C.AG..UUAU...AAU.UUA..UUUG.
U21338.1/23-606                    G.UA.CGG.CUCAUUA...CAA.C.AG..UAAU...AAU.AUA..CAUG.
X14874.1/202-668                   G.UA.CGG.GUGAGUA..AUA.....G..ACUC..AUAU.CUG..GCCC.
U37108.1/21-579                    G.AA.UGG.CUCAUUA...UAU.C.AG..UUAU...UGU.UUC..UUUG.
X92165.1/1-559                     G.GA.CGG.GUGAGUA...ACA.C.GU..GGGC...AAC.CUG..CCCU.
X92132.1/1-535                     G.GA.CGG.GUGAUGA...AUA.C.AU..CGG....AAU.CUA..CCUU.
#=GC SS_cons                       .........<<<...........<.<<..<<<<.....<.<.....<<<.

AF227641.1/3-471                   .G.GGG............................................
AJ270249.1/16-490                  .U.CGG............................................
AF029198.1/19-492                  .U.AGG............................................
AF033672.1/14-481                  .C.AGG............................................
AJ224936.1/31-502                  .U.GAG............................................
AB012050.1/19-500                  .G.UGG............................................
AF050619.1/1-471                   .U.GGG............................................
AF255604.1/13-506                  .G.GGG............................................
AB019734.1/1-476                   .G.GGG............................................
AJ133624.1/1-469                   .A.AGG............................................
AB019751.1/1-474                   .U.AGG............................................
AB019754.1/1-472                   .A.AGG............................................
AJ133623.1/1-457                   .U.AGG............................................
AF015973.1/20-490                  .U.AGG............................................
AB019717.1/1-494                   .G.UGG............................................
AB019743.1/35-503                  .C.AAG............................................
AB007303.1/20-521                  .C.GGG............................................
AB019752.1/1-462                   .U.AGG............................................
AB019714.1/1-484                   .G.CGG............................................
AB019749.1/1-469                   .A.AGG............................................
AB019757.1/1-469                   .A.UGC............................................
AB019719.1/1-498                   .U.AGG............................................
AB019720.1/1-486                   .A.UAG............................................
AB007312.1/20-519                  .C.GGG............................................
AB019718.1/1-485                   .G.AGG............................................
AB019747.1/1-491                   .A.AGG............................................
U05662.1/1-532                     .C.AGG............................................
AJ009495.1/19-506                  .U.UUG............................................
AF074414.1/1-495                   .G.CAC............................................
U43492.1/1-497                     .C.CGC............................................
X70971.1/17-539                    .G.UGC............................................
D16296.1/1-537                     .U.GAG............................................
AF027098.1/1-500                   .U.AGG............................................
U09452.1/1-511                     .U.GAG............................................
AF154059.1/19-541                  .U.AAC............................................
AB003389.1/1-501                   .U.AAC............................................
L16477.1/25-556                    .C.GAC............................................
Z35665.1/1-532                     .U.UGC............................................
D12656.1/1-447                     .U.UAC............................................
AF078775.1/1-507                   .U.AAA............................................
D12655.1/1-442                     .U.AUC............................................
Y08956.1/1-520                     .G.CAC............................................
AB015524.1/19-540                  .U.AGA............................................
AF137029.1/1-491                   .U.CAC............................................
AJ007870.1/1-509                   .A.CAC............................................
U68426.2/1-524                     .C.AAC............................................
AJ009458.1/19-543                  .C.AGG............................................
D32255.1/9-477                     .G.GAG............................................
AF005747.2/20-520                  .U.GGG............................................
AJ009453.1/19-515                  .C.GAG............................................
AB003167.1/1-473                   .C.AGA............................................
AF059187.1/1-532                   .U.UAG............................................
L08066.1/24-522                    .U.UAC............................................
Y13038.1/1-506                     .C.AAG............................................
AF027020.1/1-510                   .G.AAG............................................
M62686.1/25-543                    .G.CAU............................................
AF050169.1/1-528                   .C.CGG............................................
D88515.1/1-540                     .U.AAG............................................
AJ271454.1/20-546                  .G.AUC............................................
U85624.1/1-469                     .U.AAA............................................
D14142.1/19-538                    .U.GAC............................................
U50711.1/19-528                    .A.AGG............................................
AF161069.1/16-526                  .G.CAC............................................
L37421.1/26-539                    .U.AAG............................................
X69335.1/15-528                    .U.GAG............................................
X61141.1/1-460                     .A.UNG............................................
X59028.1/1-460                     .G.UAG............................................
AF105317.1/1-512                   .U.AAG............................................
U16323.1/1-517                     .U.CAG............................................
AF271154.1/2-528                   .C.ACG............................................
AF009832.1/1-516                   .A.UAG............................................
AF073448.1/1-523                   .U.AAG............................................
AF001736.1/1-506                   .A.GUG............................................
AF018558.1/19-561                  .C.UAG............................................
X55404.1/1-441                     .A.CAG............................................
Y14642.1/1-504                     .C.GAG............................................
AF027001.1/1-511                   .U.GGG............................................
AJ231193.1/1-509                   .G.AGG............................................
X56305.1/20-501                    .G.GGG............................................
AJ231183.1/1-506                   .C.GGG............................................
AJ241008.1/19-578                  .C.GAG............................................
AF202663.1/1-541                   .U.GAG............................................
AJ241009.1/19-566                  .G.UAC............................................
U70712.1/1-472                     .U.CAG............................................
AF254109.1/3-477                   .U.CUC............................................
M29029.1/27-413                    .U.CGG............................................
AF069062.1/16-501                  .G.AAG............................................
AF132134.1/1-639                   .A.UGGUCUCUUU......................CAUU..........U
AF233878.1/1-515                   .G.UAG............................................
AF148940.1/1-482                   .U.UAG............................................
AF130847.1/1-500                   .A.GAC............................................
X72768.1/18-561                    .A.AAG............................................
AB016469.1/13-538                  .C.CAG............................................
AF234131.1/1-446                   .A.GAG............................................
AB015244.1/19-567                  .U.GAA............................................
L35523.1/19-522                    .U.UGG............................................
AB030611.1/1-455                   .C.GAG............................................
AF077606.1/1-517                   .U.AAG............................................
M63249.1/19-552                    .A.AAG............................................
M29023.1/22-540                    .G.UUG............................................
AF140002.1/1478-961                .G.UAG............................................
X90833.1/1-460                     .A.UGG............................................
L35461.1/1-503                     .G.UAG............................................
AF018448.1/18-550                  .U.CAG............................................
AB015518.1/19-511                  .C.AAG............................................
AJ007875.1/1-520                   .G.UAG............................................
U14934.1/1-495                     .A.GAG............................................
Z98591.1/1-456                     .G.A.G............................................
X85199.1/1-525                     .C.GAG............................................
M59179.1/29-552                    .U.AGG............................................
M57738.1/56-589                    .C.CGG............................................
AF068463.1/1-487                   .U.UAC............................................
X96725.1/1-528                     .C.GGG............................................
AF255593.1/12-509                  .C.UGG............................................
AF255594.1/12-556                  .C.UGG............................................
AJ250439.1/1-502                   .C.CAG............................................
X99390.1/1-542                     .C.AAA............................................
AF001775.1/1-502                   .U.GAG............................................
X90515.1/1-519                     .A.AAG............................................
AF050610.1/1-509                   .G.UAC............................................
AF027089.1/1-507                   .G.AAG............................................
AJ224539.1/1-507                   .A.GAG............................................
AF050603.1/1-475                   .A.UGG............................................
AF027030.1/1-508                   .U.AAG............................................
AF050599.1/1-509                   .G.AAG............................................
AF050606.1/1-486                   .C.AAG............................................
AJ224540.1/1-572                   .A.AAG............................................
AF050593.1/1-512                   .G.AAG............................................
AF050594.1/1-542                   .C.AAG............................................
AF125207.1/3-512                   .G.AAG............................................
AJ009463.1/17-544                  .G.UAG............................................
AF050595.1/1-526                   .G.AAG............................................
AB013271.1/19-557                  .U.CGG............................................
AB013269.1/19-563                  .G.AAG............................................
AF001737.1/1-499                   .A.AAG............................................
AB015586.1/19-563                  .C.GAG............................................
AF097766.1/1-502                   .C.GAG............................................
L10934.1/33-504                    .U.UGG............................................
AF018187.1/19-535                  .C.UGG............................................
AB009208.1/1-453                   .A.CAC............................................
AB015559.1/19-566                  .C.GAA............................................
U81707.2/1-504                     .C.AAG............................................
AB015569.1/19-493                  .A.AAG............................................
AF047641.1/1-541                   .A.GGG............................................
AF154095.1/19-565                  .C.GGG............................................
U81656.2/1-494                     .G.UGC............................................
AJ133615.1/1-553                   .U.GGG............................................
AB004575.1/1-507                   .A.AAA............................................
U81754.2/1-518                     .U.GAA............................................
AF097803.1/1-538                   .C.AGG............................................
AB015577.1/19-511                  .G.AAG............................................
AF125205.1/19-542                  .A.AAG............................................
AF001764.1/1-461                   .U.CAC............................................
AF015925.1/1-550                   .G.GGG............................................
U81658.2/1-500                     .G.AAG............................................
AF154105.1/19-584                  .G.UUUAG..........................................
AJ224943.1/1-537                   .U.AAA............................................
AF018193.1/19-527                  .G.GGG............................................
AB009179.1/1-492                   .U.AGG............................................
X80834.1/31-507                    .A.UAU............................................
X80922.1/1-545                     .G.GGG............................................
AB009243.1/1-495                   .U.AUG............................................
U81641.2/1-522                     .U.CAG............................................
U81766.2/1-542                     .C.AAG............................................
U41450.1/19-556                    .A.GAG............................................
U83331.1/18-597                    .G.UGACUG..........................CUAA...........
AF063241.1/21-596                  .A.UGGUCG..........................AUUA...........
U87145.2/33352-33753               .U.AGA............................................
AF129882.1/27-578                  .A.GAC............................AAUUC...........
U72542.1/1-582                     .A.CAUU............................UUCU...........
X57167.1/80-558                    .U.AAA............................................
AF129883.1/16-610                  .A.AAAUC...........................UAUA...........
Z29440.1/1-571                     .A.UAAUU...........................UUUC...........
U17354.1/22-594                    .A.UAAUUC..........................AAAA...........
AF160864.1/32587-32932             ..................................................
X15917.1/24553-25131               .A.UUG............................................
X71134.1/21-564                    .A.UAUU............................GUUU...........
AJ276699.1/40-631                  .A.UUGCCU..........................UUGC...........
AF052190.1/16-601                  .G.CAAUG...........................GCCC...........
AF244939.1/20-597                  ...UACUU...........................UGCG...........
AF076179.1/1-614                   .G.UGGUAU...........................AGG...........
U03478.1/13-652                    .G.UGGUA...........................UGGA...........
AF076171.1/1-569                   .N.UGGUGA..........................CUUA...........
AF076178.1/1-602                   .G.AGGU.A..........................UGGA...........
L28812.1/26-692                    .A.UCGUACGGUA......................GAAA...........
Z17210.1/21-488                    .G.CGGU............................CGGG...........
X65063.1/2981-3447                 .G.GGGU............................GAAG...........
L07836.1/21-533                    .G.CUUUA...........................UUCG...........
X84231.1/1-441                     .C.GGCGCCCGA.......................GUAA...........
X56991.1/21-598                    .G.UUAG............................UAAA...........
AF119811.1/1-622                   .G.GGAAGGUGC.......................CUUU...........
AF242548.1/18-727                  .G.UAAAGUGCGGCUAGUGCCCAACUGC.......CAGG...........
AF150935.1/21-703                  .A.UACAGUGUGGACGGUGCCCCUCCU........GCCA...........
AF090868.1/1-680                   .A.U.CAGUGUGGUUGGCACCACCU........ACCAAA...........
AF096991.1/1-630                   .A.UA.............CAAG..............AGU...........
AF090869.1/1-776                   .A.UAGAGUGUGGAUGGCACCAUCAUCCCAAUCUGGCCAG..........
AF090871.1/1-669                   .A.UAGAGUGUGGAUGG..................CACC......AUCCC
AF150936.1/21-703                  .A.UAGUGUGUGGCUGGCGCCGCUCCU........GCCA...........
AF096992.1/1-778                   .AUAGAUGUGAUGUGGUGCCAGCCU....CUCGCCCCAA...........
AF112871.2/21-757                  .A.UAGAGUGUGCUCGGUCAAC.............UUGC.........AA
U84732.2/21-794                    .A.UAGAGUGUGCCUAGCACC..............AACC.......AUUG
AF061338.1/21-739                  .A.UAGAGUGUGGAUGAUGCC..............AGAC.......UUCU
AF096994.1/1-642                   .A.UGAAGUGUGGAC...GCC..............A.CC.........GG
AF090377.1/1-640                   .A.UAAAGAGUGCUUGA.GCA..............A.GG.........U.
AF112875.1/1-639                   .A.CUGUGCACUGGUUGCUUGGGGCC.........CUCG.....UGGUCC
U84731.1/18-642                    .A.CAGCGAGGGUA.....................UUCG...........
X76494.1/1-621                     .A.AACUGUUGCGG.....................UUCA...........
J01390.1/2547-3032                 .A.AAGUA..........................................
U91338.1/25-622                    .A.GAGU...........................................
AF056626.1/12-564                  .A.AAGU...........................................
D31785.1/12984-13540               .A.UAAU...........................................
AF114901.1/315-951                 .A.UAGA...........................................
X54421.1/3165-3670                 .A.AAUU...........................................
X72804.1/34-733                    .A.AAAUGA...................AUUAUCU.......AAUUGAAU
U77662.1/1-559                     .A.UGGUAC..........................CUUA...........
U23935.1/26-531                    .G.AAGU.GAGCCCCCUUCG.....G.GGGUUUUA.......CAUUUUCG
U68474.1/21-430                    .C.U...............................UAUC...........
AJ252949.1/21-438                  .U.G...............................AU.G...........
AF027682.1/21-416                  .A.C...............................GGAA...........
AF024655.1/21-474                  .C.G...............................GCAG...........
AF031539.1/1-392                   .C.................................GAAG...........
AF027683.1/21-446                  .A.................................GUUA...........
AF201911.1/3-416                   .G.G...............................UUGU...........
X73894.1/2-419                     .A.C...............................CUUA...........
L39112.1/21-418                    .G.G...............................CUGU...........
L15741.1/16-440                    .C.C...............................AAGA...........
U47052.1/18-470                    .U.C...............................UGAG...........
AJ252959.1/21-430                  .C.G...............................GAUG...........
AJ252960.1/21-473                  .U.GCA.............................GCAA...........
AF031538.1/27-481                  .A.C...............................AUAA...........
AJ252950.1/21-492                  .C.C...............................UAAU...........
AJ005581.1/1769-2193               .C.G...............................GGAU...........
AF007533.1/1-572                   .A.UUGUAUCC........................GUUA...........
U07937.1/21-574                    .A.CG..............................CUUU...........
U20858.1/21-576                    .A.CAAUUG..........................AGCA...........
M18732.1/21-689                    .C.UGGAA...........................AGUU...........
X94430.1/21-605                    .U.UUUGUUU.........................AUCC...........
X93085.1/1-677                     .C.CUGGUACAACCC....................UUCG...........
AF007261.1/67465-67980             .C.UGGGAUAAGUAUAGUAACACUUUAGUGUUACGAAUUAAGAUAGU...
AF099101.1/20-618                  .A.UGGUAUUGAGG.....................UUUA...........
AF001843.1/1-573                   .A.UCAUA...........................UGUU...........
U41399.1/1-566                     .A.ACUU............................GCAG...........
U24570.1/10195-10416               ..................................................
U67142.1/1-545                     .A.UCGUAACCGG......................CCCC...........
U67323.1/1-571                     .A.ACGUA...........................CAUC...........
U50972.1/1-537                     .A..CGGA...........................AAGC...........
L76341.1/2-610                     .A.AUAU............................GGUC...........
X69067.1/13991-13821               ..................................................
L81935.1/19-617                    .A.CGGAGA..........................GAUC...........
X84350.2/1300-1059                 ..................................................
AF057561.1/13-621                  .C.CGAGACA.........................GUGA...........
AF200829.1/14896-14704             ..................................................
X99212.1/6940-7530                 .A.UCAUAUUC........................CCAG...........
L20934.1/14820-14626               ..................................................
L06178.1/15501-15299               ..................................................
AF149768.1/9823-9634               ..................................................
X89441.1/21-852                    .A.CAGUUUACAAAUUUCAGUGAUUUUUGGCGU..CUCGUGCGUCACAAA
X95574.1/807-620                   ..................................................
X80245.1/14829-14610               ..................................................
X89495.1/23-616                    .A.UAUAUG..........................CCAC...........
X89484.1/23-626                    .A.UCGUACG.........................CAUC...........
Z81325.1/1-568                     .A.GCCAGU..........................ACU............
AJ245743.1/3395-3636               ..................................................
D14363.1/1-584                     .A.UCUUCGGUCGCGUC..................CUCG...........
AF098298.1/10175-10424             ..................................................
Y16067.1/13942-14205               .A................................................
AF049726.1/1-233                   ..................................................
AF049727.1/19-276                  ..................................................
AF049729.1/14-199                  ..................................................
X99772.1/89-355                    ..................................................
AF049723.1/19-280                  ..................................................
AF049724.1/19-280                  ..................................................
AB016274.1/89-351                  ..................................................
U52729.1/48-307                    .G................................................
Y10944.1/20-278                    .U................................................
M57527.1/91-349                    ..................................................
Y10947.1/20-269                    .A................................................
Y10948.1/20-276                    ..................................................
Y10946.1/20-278                    ..................................................
Y10949.1/20-265                    ..................................................
AF154051.1/87-335                  ..................................................
U89224.1/20-284                    .A................................................
AF090338.1/93-359                  ....AA............................................
AF173594.1/20-285                  ...A..............................................
Y18522.2/90-357                    .C.AA.............................................
U89207.1/20-278                    .A................................................
U83759.1/20-295                    .U................................................
U83757.1/20-293                    .C.CC.............................................
U89206.1/20-286                    ....A.............................................
AF173563.1/20-282                  .C.A..............................................
AF173597.1/20-295                  .U.G..............................................
U59670.1/61-288                    ..................................................
Z21921.1/20-287                    .A................................................
Z21926.1/20-283                    ..................................................
Z48715.1/20-273                    ..................................................
L42813.1/88-348                    ..................................................
L28076.1/20-278                    ..................................................
U39565.1/25-284                    ..................................................
AB016606.1/96-358                  ..................................................
AB008539.1/89-344                  .A................................................
M55539.1/91-351                    ..................................................
AF069538.1/21-286                  ..................................................
AF263228.1/22-285                  ..................................................
AF263229.1/20-281                  ..................................................
AF263235.1/21-290                  ..................................................
U61080.1/21-293                    .A................................................
M95109.1/21-286                    .U.AUA............................................
AF069540.1/21-280                  ..................................................
U97339.2/21-288                    .CAA..............................................
Y18001.1/93-351                    ..................................................
AF069981.1/1-249                   ..................................................
X93602.1/21-285                    ..................................................
M63569.1/7-271                     ..................................................
U12450.1/1-244                     .A................................................
U67288.1/1-237                     ..................................................
U59172.1/1-257                     .A................................................
U67298.1/4-243                     ..................................................
X84382.1/21-280                    ..................................................
X84384.1/21-288                    .U.GUUU...........................................
AF027987.2/53-314                  ..................................................
U33498.1/21-282                    .A................................................
AB012104.1/94-355                  ..................................................
AF039066.1/92-358                  A.................................................
U11880.1/1364-1621                 ..................................................
AB013012.1/1-595                   .A.UCGUAC...........................CAG...........
Z86122.1/21-610                    .A.UAGUACA.........................UUGC...........
U37526.1/21-600                    .A.UCGUUC..........................CUUA...........
J04815.1/93-357                    ..................................................
AJ130797.1/5-274                   .A.CCU............................................
AF049132.1/3279-3034               .G.GAA............................................
AF051097.1/90-308                  .A.CCU............................................
U58369.1/21-624                    .A.UCUUG...........................CACU...........
D26530.1/1-501                     .A.UAAUCUC.........................AAAC...........
D84190.1/1-589                     .A.AGCUGGG.........................CAUU...........
AJ224787.1/24-651                  .G.CGACAC..........................GGCC...........
AF021878.1/21-605                  .A.UUGU............................UAAG...........
AF085182.1/1-516                   .A.UUGU............................AUAGC..........
AF085176.1/1-508                   .A.UUGU............................CUAC...........
AF001579.1/18-587                  .A.UCGA............................UACA...........
AF201375.1/1-617                   .A.UGAU............................AUAA...........
AF201373.1/1-598                   .A.UUGU............................AUCA...........
AJ133407.1/1-530                   .A.UAGU............................CCUC...........
AF260586.1/1-569                   .AGGAAUAG..........................UAUC...........
AF036611.1/1-551                   .A.UCUC............................UUCU...........
AF202156.1/1-533                   .G....UGAGAU.......................ACCA...........
AF036599.1/1-562                   .A.UCAUGACAC.......................UUUC...........
AF202165.1/1-533                   .U.AUAUG..AU.......................UUAU...........
AF036605.1/1-504                   .G.DUAAA...........................UAUU...........
AF083013.1/1-539                   .A.AG..............................UAGU...........
U13933.1/1-488                     .A.C...............................CUGC...........
AF083002.1/1-548                   .A.UU.....A........................AUCC...........
AF083018.1/26-559                  .A.AAA.............................GACG...........
AF083022.1/1-560                   .A.UGUUGACA........................AUCC...........
AF083001.1/1-536                   .G......UUG........................AUCC...........
AF082998.1/1-560                   .A.GA..............................UAUU...........
AF037369.1/1-530                   .U.UCUU............................GAUC...........
AF036642.1/1-554                   .A.UAUA............................UCCU...........
AF124454.1/9-657                   .A.CUAUAAAU........................CACG...........
AJ228777.1/1-612                   .U.UCAUAUUG........................CCUA...........
AJ228796.1/1-601                   .A.UCGUACGAAAC.....................CCAC...........
AJ012527.1/1-498                   .U.UUAGUAC.........................CCAG...........
AF102895.1/21-592                  .A.CAA..............................GAA...........
AJ012522.1/1-581                   .U.GUGGUUU.........................U..............
AJ012528.1/1-482                   ...UCAAAAUUUUUUGAGUUUA.............GUUU...........
D83381.1/1-562                     .C.UGAGUGA.........................CAUU...........
AJ012524.1/1-496                   .U.UGAGUUC.........................CUUG...........
AF102892.1/16-581                  .A..UACAA...........................ACC...........
AF102897.1/22-609                  .U.AUGUCA...........................GAU...........
AF102894.1/10-597                  .A....UAGU........................AAACU...........
AJ012525.1/1-510                   .U.AUAUAGC.........................CUUA...........
AF051328.1/18-607                  .A.UAGUCU............................CC...........
D85095.1/1-554                     .A.UUGU............................UCUC...........
AJ228794.1/1-594                   .A.UCGUG...........................UAUG...........
AF167420.1/16-625                  .A.UGAUAU..........................GUCU...........
AF051331.1/16-605                  .U.CGCAGU...........................UAC...........
AJ012513.1/1-588                   .G.UUCAUAU.........................C..............
AJ012521.1/1-588                   .A.UACUACUAC.......................C..............
AF051332.1/22-612                  .A.CCUUA...........................CC.C...........
U41281.1/1-588                     .A.UCAUA...........................AAUU...........
AF056024.1/1-515                   .A.CAGU............................UAGU...........
D16466.1/8630-9098                 .A.UAA............................................
K02641.1/21-597                    .A.CUUUCGGGU.......................UUUA...........
AF093247.1/26-665                  .C.A.GCGUUCCGCCCGGCUUCA............GCAA.....UGGGGC
X13160.1/21-664                    .C.AAGCAAGCCGCGUUGUUGCC............GCAA.....GGCGAC
AB032228.1/3-507                   .A.UUGCGACA.........................UUAA..........
AB032212.1/3-508                   .G.UUUCGGCCC.......................AGCA...........
AB032235.1/3-507                   .A.UUGCGAC.........................UAGU...........
AB032211.1/3-506                   .A.CAGCGAC.........................UUUG...........
AF052703.1/3-511                   .A.CGGCAUCC........................AACA...........
L23799.1/21-862                    .G.UGAUUUG.........................AAAA...........
AF245217.1/19-615                  .A.UGGAUGUAC.......................GAAA...........
AF091148.1/21-608                  .A........AU.......................AAUA...........
AF091145.1/19-597                  .A....AU............................AAN...........
AF091146.1/21-594                  .A....GAUUAC.......................UUUG...........
AF018160.1/21-570                  .G..AAUA...........................CAAA...........
AF114794.1/35030-35484             .A.UUAUGGU........................................
D89861.1/26888-27344               GUCCAGGUAAAUCCUGGA................................
L26187.1/23-595                    .A.UAGUA...........................AAAG...........
Z30950.1/62-501                    .A.AAAUUGU........................................
AF085261.1/21-574                  .A.UGAU...........................AU..A...........
X74006.1/28-512                    .U.UGG............................................
X63519.1/21-607                    .A.UGGUCCC.........................CUUG...........
X15435.1/96-628                    .U.UAA............................................
Z35317.1/19-597                    .A.UAGUG...........................CAAC...........
Z33462.1/20-589                    .A.UGGUGGA.........................UCUU...........
AF058661.1/10-532                  .A.CAGU...........................................
U67741.1/1-418                     .UCAAU............................................
AJ130869.1/1-566                   .A.U.GGA...........................GAGA...........
AF185052.1/26-568                  .A.CGAUUC..........................UC.A...........
X85398.2/21-602                    .A.UAAUCC..........................CUUA...........
U21338.1/23-606                    .A.UAUUUAA.........................CUAU...........
X14874.1/202-668                   .C.AAC............................................
U37108.1/21-579                    .A.UAUUA...........................ACUU...........
X92165.1/1-559                     .G.CAG............................................
X92132.1/1-535                     .U.UCG............................................
#=GC SS_cons                       .<.<<<............................................

AF227641.1/3-471                   .............ACG.UGG..AUAAC.CU.CGGGAAA..CUG.AGGAUA
AJ270249.1/16-490                  .............AGC.ACG..AUACC.CU.CGGGAAA..CUG.AGGCUA
AF029198.1/19-492                  .............ACU.GGG..AUAAC.UC.UGGGAAA..CUG.GGGAUA
AF033672.1/14-481                  .............UGA.GGA..AUAAU.CC.CGGGAAA..CUG.GGGCUA
AJ224936.1/31-502                  .............UAA.GGG..AUAAC.UU.CGGGAAA..CUG.AAGGUA
AB012050.1/19-500                  .............ACC.GGA..AUAAC.CU.CGGGAAA..CUG.AGGCUA
AF050619.1/1-471                   .............UGG.AGG..AUAAU.CU.CGGUAAA..CUG.AGGAUA
AF255604.1/13-506                  .............ACU.GGG..AUAAC.CU.CGGGAAA..CUG.AGGCUA
AB019734.1/1-476                   .............ACG.GGG..AUAAC.CU.CGGGAAA..CUG.AGGGUA
AJ133624.1/1-469                   .............ACC.AGG..CCAAC.CC.CGGGAAA..CUG.GGGUCU
AB019751.1/1-474                   .............CCG.GGA..AUAAC.UA.CGGGAAA..CUG.UGGCUA
AB019754.1/1-472                   .............UCA.GGG..AUAAU.CC.CGGGAAA..CUG.GGAAUA
AJ133623.1/1-457                   .............UGG.AGA..AUAAU.CC.CGGGAAA..CUG.GGGCUA
AF015973.1/20-490                  .............UCG.GGG..AUAAA.CC.CGGGAAA..CUG.GGUAUA
AB019717.1/1-494                   .............AGG.CGG..AUAAC.CA.CGGGAAA..CUG.UGGAUA
AB019743.1/35-503                  .............UCU.GGG..AUAAC.UC.CGGGAAA..CUG.GAGAUA
AB007303.1/20-521                  .............ACC.CGG..AUAAC.CU.CGGGAAA..CUG.AGGUUA
AB019752.1/1-462                   .............UCG.AGG..AUAAC.CA.CGGGAAA..CUG.UGGCUA
AB019714.1/1-484                   .............AGG.GGG..AUAAC.CU.CGGGAAA..CUG.AGACUA
AB019749.1/1-469                   .............UCC.AGG..AUAAC.CU.CGGGAAA..CUG.AGGAUA
AB019757.1/1-469                   .............UAG.GGG..AUAAC.CU.CGGGAAA..CUG.AGAAUA
AB019719.1/1-498                   .............ACG.GGU..AUAAC.CG.UGGGAAA..CUG.CGGCUA
AB019720.1/1-486                   .............AGG.UGG..AUAAC.CU.CGGGAAA..CUG.AGGAUA
AB007312.1/20-519                  .............ACG.GGG..AUAAC.CC.CGGGAAA..CUG.GGGCUA
AB019718.1/1-485                   .............ACA.GGG..ACAAC.CA.CGGGAAA..CUG.UGGGUA
AB019747.1/1-491                   .............GCG.AGG..AUAAC.CU.CGGGAAA..CUG.AGGACA
U05662.1/1-532                     .............AAG.GGG..AUAAC.CU.GGGGAAA..CCC.AGGCUA
AJ009495.1/19-506                  .............UGG.GGA..AUAAC.CU.UGGGAAA..CCG.AGGCUA
AF074414.1/1-495                   .............UCU.GGG..ACAAG.CC.UUGGAAA..CGA.GGUCUA
U43492.1/1-497                     .............AUG.GGG..AUAAC.CG.GGCGAAA..GCC.CGGCUA
X70971.1/17-539                    .............ACC.GGA..AUAGC.UC.CUGGAAA..CGN.GUGGUA
D16296.1/1-537                     .............AAG.GGG..AUAAC.UG.UCCGAAA..GGA.UAGCUA
AF027098.1/1-500                   .............UUG.GGG..AUAAC.AU.CCCGAAA..GGG.GUGCUA
U09452.1/1-511                     .............UGG.AGC..AUAAC.AC.CGAGAAA..UUG.GUGCUA
AF154059.1/19-541                  .............AUG.AGG..AUAGC.UC.UGAGAAA..UCG.GG.UUA
AB003389.1/1-501                   .............AGG.GGA..AUAAC.CC.GUUGAAA..AAC.GGACUA
L16477.1/25-556                    .............CAA.GGG..AUAAC.CU.GCCGAAA..GGC.AGACUA
Z35665.1/1-532                     .............UAG.AAG..AUAGC.CU.GAGGAAA..CUU.GGAUUA
D12656.1/1-447                     .............AGA.GGG..AUAGC.CC.AGAGAAA..UUU.GGAUUA
AF078775.1/1-507                   .............UGG.AGC..AUAGC.CC.GAAGAAA..UUC.GGAUUA
D12655.1/1-442                     ..............GN.NGG..AUNGC.CU.UGAGAAA..UUC.GGNUUA
Y08956.1/1-520                     .............UGG.GGG..AUAGC.UC.AGGGAAA..CUU.GAGGUA
AB015524.1/19-540                  .............AUU.GGA..ACAAC.UC.CGGGAAA..CCG.GAGCUA
AF137029.1/1-491                   .............UGG.GGG..AUAGC.CC.GGGGAAA..CCC.GGAUUA
AJ007870.1/1-509                   .............AGG.AGG..AUAGC.CU.UGGGAAA..CUG.AGAGUA
U68426.2/1-524                     .............UUG.GGA..AUAAC.GG.UUGGAAA..CGA.UCGCUA
AJ009458.1/19-543                  .............ACU.GAC..AUAAC.GU.CGAGAAA..UCG.GCGCUA
D32255.1/9-477                     .............UGG.GGG..AUACC.CC.GUCGAAA..GAC.GGGACA
AF005747.2/20-520                  .............UAG.GGG..ACAAC.UC.CGAGAAA..UCG.GGGCUA
AJ009453.1/19-515                  .............UGG.GGA..AUAAC.CA.UUCUAAC..GAA.UGGCUA
AB003167.1/1-473                   .............ACG.GGG..ACAAC.AG.AGGGAAA..CCA.CUGCUA
AF059187.1/1-532                   .............ACU.GGA..ACAAC.UU.ACCGAAA..GGU.GAGCUA
L08066.1/24-522                    .............SGG.GGG..ACAAC.GG.AUGGAAA..CGU.CAGCUA
Y13038.1/1-506                     .............ACC.GAA..AUAAC.UC.CCCGAAA..GGG.GAGCUA
AF027020.1/1-510                   .............AGG.GGG..ACAAC.CU.GGGGAAA..CCC.AGGCUA
M62686.1/25-543                    .............UCC.GGA..ACAAC.CG.UGCCAAC..GCG.CGGCUA
AF050169.1/1-528                   .............UGG.GGG..AUAUC.GG.GCCGAAA..GGC.GCGGCA
D88515.1/1-540                     .............ACU.GGG..AUAAC.AU.UCGGAAA..CGA.AUGCUA
AJ271454.1/20-546                  .............AGG.GUGG.ACAAC.AU.UGGGAAA..CCA.GUGCUA
U85624.1/1-469                     .............GSC.GGG..ACAAC.CC.UUGGAAA..CGA.GGGCUA
D14142.1/19-538                    .............AGU.GGG..AUAGC.CU.CGGGAAA..CCG.GGAUUA
U50711.1/19-528                    .............AGG.GGG..AUAAC.GC.CUGGAAA..CGG.KUGCUA
AF161069.1/16-526                  .............AGG.GGG..ACAAC.UG.UUGGAAA..CGGCUAGCUA
L37421.1/26-539                    .............UUA.GGG..AUAAC.UU.CUCGAAA..GGG.AAGCUA
X69335.1/15-528                    .............AGG.AGG..ACAAC.CU.CAGGAAA..CUG.AGGCUA
X61141.1/1-460                     .............CCU.GGG..AUACC.AC.UUGGAAA..CAG.GUNCUA
X59028.1/1-460                     .............CGG.GGG..AUNAC.UN.UUGGAAA..CGA.UAGCUN
AF105317.1/1-512                   .............ACG.AGG..AUAAC.AA.CCGGAAA..CAG.UUGCUA
U16323.1/1-517                     .............AUU.GGC..AUAGC.GG.UUGGAAA..CAA.CCGAUA
AF271154.1/2-528                   .............AGG.AGA..AUAGC.AA.CUCGAAA..GAG.UUAUUA
AF009832.1/1-516                   .............CGG.GGG..AUAAC.UU.UUGGAAA..CGA.AAGAUA
AF073448.1/1-523                   .............UUG.GGG..AUAAC.UA.GUCGAAA..GAU.UAGCUA
AF001736.1/1-506                   .............ACG.AGG..ACAAC.GG.UUGGAAA..CGA.CUGCUA
AF018558.1/19-561                  .............AGG.GAA..AUAAC.AG.AGAGAAA..UUU.CUGCUA
X55404.1/1-441                     .............CUA.GGG..ACAAC.AU.UUAGAAA..UGA.AUGCUA
Y14642.1/1-504                     .............UGG.GGA..AUAAC.CA.ACCGAAA..GGU.UGGCUA
AF027001.1/1-511                   .............AGU.GGG..AUAAC.CA.CUGGAAA..CGG.UGGCUA
AJ231193.1/1-509                   .............AUG.GGU..AUAGC.CG.CGGGAAA..CUG.CGGGUA
X56305.1/20-501                    .............UUC.GGG..AUAGC.CA.UCAGAGA..UGG.UGGGUA
AJ231183.1/1-506                   .............UCU.GGG..AUAGC.GG.CGGGAAA..CUG.CCGGUA
AJ241008.1/19-578                  .............UCU.GGG..AUAAC.UC.AGCGAAA..GCU.GGGCUA
AF202663.1/1-541                   .............AUG.GGA..AUAAC.UG.CGUUUCG..AGC.AAUCGG
AJ241009.1/19-566                  .............ACU.GGG..AUAGC.UG.UGGGAAA..CUG.CAGGUA
U70712.1/1-472                     .............AUC.GGA..AUAAC.CU.CUGGAAA..CGG.UGGGUA
AF254109.1/3-477                   .............UGC.GGA..AUAGC.CA.CUGGAAA..CGG.UGAGUA
M29029.1/27-413                    .............UUC.GGA..AUAAC.UC.AGGGAAA..CUN.NAGCUA
AF069062.1/16-501                  .............ACA.UGA..AUAAC.UA.UCAGAAA..UGG.UAGCUA
AF132134.1/1-639                   UUUAUUA.ACCU.ACU.UGG..AUAAC.CG.UGGUAAU.UCUA.GAGCUA
AF233878.1/1-515                   .............UGG.GGG..AUAAC.UA.CUCGAAA..GAG.UGGCUA
AF148940.1/1-482                   .............UGG.GGA..AUAAC.AC.AGGGAAA..CCU.GUGCUA
AF130847.1/1-500                   .............CCU.GGG..AUAAC.AU.CUCGAAA..GGG.GUGCUA
X72768.1/18-561                    .............UCU.GGG..AUAAC.GU.GCCGAAA..GGU.GCGCUA
AB016469.1/13-538                  .............UUU.GGG..ACAAC.AC.CGGGAAA..CUG.GUGCUA
AF234131.1/1-446                   .............UCU.GGA..AUAACCCG.CCCGAAA..GGC.UGGUUA
AB015244.1/19-567                  .............UCC.GGG..AUAAC.UA.UUCGAAA..GGA.UAGCUA
L35523.1/19-522                    .............AGA.GGG..AUAGC.CA.CUGGAAA..GGG.UGAUUA
AB030611.1/1-455                   .............UGA.AGG..AUAGC.CA.GCCGAAA..GGU.UGGGUA
AF077606.1/1-517                   .............UAA.AAA..AUACU.AU.AUAGAAA..UAU.AUAUUA
M63249.1/19-552                    .............AGG.GGG..AUAAC.UA.CUAGAAA..UGG.UAGCUA
M29023.1/22-540                    .............UGG.GGG..AUAAC.UC.GGGGAAA..CCC.RAGCUA
AF140002.1/1478-961                .............UGG.GGG..AUAAC.GU.UCGGAAA..CGG.ACGCUA
X90833.1/1-460                     .............AGG.GGG..AUAAC.GA.CGGGAAA..CUG.UCGCUA
L35461.1/1-503                     .............AAG.GGG..AUAGC.CC.GGG.AAA..CUC.GGAUUA
AF018448.1/18-550                  .............AGG.GGG..AUAGC.AA.CUGGAAA..CGG.UUGAUA
AB015518.1/19-511                  .............UCA.GGG..AUAGC.CC.ACCGAAA..GGU.GGAUUA
AJ007875.1/1-520                   .............UGG.GGG..ACAAC.AG.UUGGAAA..CGA.CUGCUA
U14934.1/1-495                     .............UGG.GGG..AUAAC.CC.AUGGAAA..CAU.GGACUA
Z98591.1/1-456                     .............UUG.GGG..AUAAC.AC.AGAGAAA...UU.GUGCUA
X85199.1/1-525                     .............AUG.GGG..AUAAC.UA.UUAGAAA..UAG.UAGCUA
M59179.1/29-552                    .............ACU.GGG..AUAGC.CA.AGAGAAA..UUU.UGGGUA
M57738.1/56-589                    .............ACG.GGA..AUAGC.CU.GCAGAAA..UGC.AGGGUA
AF068463.1/1-487                   .............AUC.GGG..AUAGC.CA.UUGGAAA..CGA.UGAUUA
X96725.1/1-528                     .............UCU.GGG..AUAAC.UA.UCCGAAA..GGG.UAGACA
AF255593.1/12-509                  .............AGG.CGG..AUAGC.CG.UGGGAAA..CUG.CGGGUA
AF255594.1/12-556                  .............ACG.GGG..AUAAC.CA.CCCGAAA..GGG.UGGCUA
AJ250439.1/1-502                   .............ACU.GGG..ACAAC.CA.UUGGAAA..CGA.UGGCUA
X99390.1/1-542                     .............UGG.GGA..AUAGC.UC.GGCGAAA..GCC.GGAUUA
AF001775.1/1-502                   .............UCG.GGG..AAAAC.CG.UUGGAAA..CGA.CGGCUA
X90515.1/1-519                     .............CGA.GGA..AUAGC.CC.AGGGAAA..CUU.GGAUUA
AF050610.1/1-509                   .............UCG.CGA..AUAAC.UA.CUGGAAA..CGG.UAGCUA
AF027089.1/1-507                   .............ACC.GGG..AUAAC.AG.CUCGAAA..GGG.CUGCUA
AJ224539.1/1-507                   .............UCA.GGG..AUAAG.CC.UUAGAAA..UAG.GGUCUA
AF050603.1/1-475                   .............UGU.GGA..AUACC.UC.AUCGAAA..GAU.GAGCUA
AF027030.1/1-508                   .............UCG.AGG..AUAGU.CC.GUCGAAA..GGC.GGAGUA
AF050599.1/1-509                   .............CGG.GAC..AUAGC.CC.CUCGAAA..GAG.GGGGUA
AF050606.1/1-486                   .............UGG.GGA..AUAGC.UC.AUCGAAA..GGU.GAGGUA
AJ224540.1/1-572                   .............ACA.GGA..AAAGC.AU.CGUGAAA..ACG.GUGGUA
AF050593.1/1-512                   .............AUG.GGG..AUACC.CC.CUCGAAA..GAG.GGAACA
AF050594.1/1-542                   .............ACG.UGG..AUAGC.UC.AUCGAAA..GAU.GAGAUA
AF125207.1/3-512                   .............AUG.GGU..AUAAC.UG.CA.GAGA...UG.UAGCUA
AJ009463.1/17-544                  .............UCG.GGC..AUAAC.AG.CUGGAAA..CGG.CUGCUA
AF050595.1/1-526                   .............ACG.GGA..AUAGC.UC.AUCGAAA..GAU.GGGGUA
AB013271.1/19-557                  .............AGG.GGG..ACAAC.GG.CUGGAAA..CGG.CCGCUA
AB013269.1/19-563                  ............UAGG.GG...AUAGC.CU.CGGGAAA..CCG.GGGGUA
AF001737.1/1-499                   .............AUG.GGG..ACAAC.AU.CCCGAAA...GG.GUGCUA
AB015586.1/19-563                  .............ACA.GGG..AUAGC.UU.CGGGAAA..CUG.AAGGUA
AF097766.1/1-502                   .............UGG.GGA..AUAAC.GU.CCGGAAA..CGG.ACGCUA
L10934.1/33-504                    .............CCU.GGA..AUAAC.AC.GAGGAAA..CUU.GUGCUA
AF018187.1/19-535                  .............CGG.GGG..AUAAN.UC.CGGGAAA..CUG.GAGCUA
AB009208.1/1-453                   .............AAC.GGG..AUACC.UA.CUGGAAA..CAG.UAGUUA
AB015559.1/19-566                  .............AUC.GGG..AUAAC.UU.UGCGAAA..GCG.AGGCUA
U81707.2/1-504                     .............UUG.GGA..AUAGC.UC.CGGGAAA..CUG.GAAUUA
AB015569.1/19-493                  .............UCA.GGG..AUAAU.CU.GGAGAAA..UCC.AGGAUA
AF047641.1/1-541                   .............AUG.GGG..AUAUC.CU.UCCGAAA..GGA.GGGGCA
AF154095.1/19-565                  .............UGG.GGA..AUAAC.UC.AGGGAAA..CCU.GGGCUA
U81656.2/1-494                     .............UCU.GGG..AUAGC.CA.UCCGAAA..GGG.UGGGUA
AJ133615.1/1-553                   .............UAG.GGA..AUAAC.AC.CGGGAAA..CUG.GUGCUA
AB004575.1/1-507                   .............UGG.GGA..AUAUC.UC.CGAGAAA..UCG.GAGUCA
U81754.2/1-518                     .............AGG.GAG..ACAAC.UA.GUCGAAA..GAU.UAGCUA
AF097803.1/1-538                   .............UCC.GGG..AUAAC.CC.UGGGAAA..CUA.GAGCUA
AB015577.1/19-511                  .............UUC.GGG..ACAAC.CC.AUCGAGA..GAU.GGGCUA
AF125205.1/19-542                  .............UGA.GGG..AUAAC.UG.CCCGAAA..GGG.UGGCUA
AF001764.1/1-461                   .............UGG.GGA..AUAAC.GU.UUGGAAA..CGA.ACGCUA
AF015925.1/1-550                   .............ACC.GGG..AUAAC.CC.UGGGAAA..CUG.GGGCUA
U81658.2/1-500                     .............AGG.GGG..ACAAC.UG.UGGGAAA..CCA.CAGCUA
AF154105.1/19-584                  .............UGG.GGG..AUAAC.CC.UCCGAAA..GGA.GGGCUA
AJ224943.1/1-537                   .............CCU.GGG..AUAAC.UA.CCCGAAA..GGG.UUGCUA
AF018193.1/19-527                  .............AGG.GGG..AUAAC.CU.GCCGAAA..GGU.GGGCUA
AB009179.1/1-492                   .............ACU.GGG..AUACC.CG.GACGAAA..GUN....CUA
X80834.1/31-507                    .............UGG.GGG..AUAGG.CC.GAUGAAA..AUU.GGAUUA
X80922.1/1-545                     .............UAC.GGG..AUAAC.AC.CUCGAAA..GGG.GUGCUA
AB009243.1/1-495                   .............UGG.GGG..AUAGU.CA.UUAGAAA..UGA.UGCGUA
U81641.2/1-522                     .............UGA.AGA..AUACC.GU.CGAGAAA..UCG.ACGUUA
U81766.2/1-542                     .............AUU.AGG..AUAGC.CA.UUCGAAA..GGA.UGGGUA
U41450.1/19-556                    .............AUU.GGG..AUAAC.CC.CGGGAAA..CCG.GGGCUA
U83331.1/18-597                    ..........CC.ACA.UGG..AUAAC.CG.UGGUAAU.UCUA.GAGCUA
AF063241.1/21-596                  ..........CU.ACA.AGG..AUAAC.CG.UAGUAAU.UCUA.GAGCUA
U87145.2/33352-33753               .............AUA.UAA...UAAA.A.....AUU........UAAUA
AF129882.1/27-578                  ..........UU.CAA.UGG..AUAUC.CA.UGGAAAA.UCUG.AAGCUA
U72542.1/1-582                     ..........AU.AUA.AGG..AUAAC.UA.CGGAAAA.GCUG.UAGCUA
X57167.1/80-558                    ............UAGA.UUA...UAAA.UU.UUAUUAAA.UAAUAAUCUA
AF129883.1/16-610                  ..........CU.ACA.CGG..AUAAC.CG.UGGUAAU.UCUG.GAGCUA
Z29440.1/1-571                     ..........CU.ACA.AGG..AUAAC.CG.UAGUAAU.UCUA.GAGCUA
U17354.1/22-594                    ..........UU.ACA.UGG..AUAAC.CG.AGCUAAU.UGUU.GGGCUA
AF160864.1/32587-32932             ..................................................
X15917.1/24553-25131               .....UA..CC......UUA.GAUAGG.CUA.GGUUUUCUUCCUUUUAAG
X71134.1/21-564                    ..........UU.AUA.UGG..AUAAC.CA.UUGGGAA.ACUA.UGGCUA
AJ276699.1/40-631                  ..........UU.ACA.UGG..AUAAC.UG.UGGUAAU.UCUA.GAGCUA
AF052190.1/16-601                  ..........CU.AAA.UGG..AUACC.UG.UGGUAAU.UCUA.GAGCUA
AF244939.1/20-597                  ..........GU.ACA.UGG..AUAGC.AG.GGGUAAU.UCUA.CAUCUA
AF076179.1/1-614                   ..........CU.ACU.CGG..AUAAC.CG.UAGUAAC.UCUG.UGGCUA
U03478.1/13-652                    ..........CU.ACU.CGG..AUACC.CG.UAGUAAC.UCUG.UGGCUA
AF076171.1/1-569                   ..........CU.ACA.UGG..AUACC.CG.UAGUAAU.UCUA.GAGCUA
AF076178.1/1-602                   ..........CU.ACU.CGG..AUAAC.CG.UAGUAAC.CCUG.UGGCUA
L28812.1/26-692                    .....AGAAACU.ACG.UGG..AUAAC.CG.UAGGAA...CUA.CAGCUA
Z17210.1/21-488                    .........GCU.AGC.CGG..ACACC.GC.UGGCAAC..CCA.GCGACA
X65063.1/2981-3447                 .........GCU.AGA.CGG..AUACC.GC.UGGCAAC..CCA.GCGCCA
L07836.1/21-533                    ...........U.AGU.CGG..CUAAU.AC.GGGCAAC.UCUC.UUACUA
X84231.1/1-441                     ..............GU.CGG..UUACC.AA.GGGAAAC.GCUC.UUGCUA
X56991.1/21-598                    ..........AU.ACA.AGG..AUAGC.UU.UGUGAAU.GAUA.AAGAUA
AF119811.1/1-622                   .......UGGGCCCAGUUGG..AUAAC.AA.UGGUAAC.UCCA.UUGCUA
AF242548.1/18-727                  .....GUACUC..AUU.UGG..ACAUC.CU.CCAAAAC.UUGG.UGGCUA
AF150935.1/21-703                  ....GGCGCCC..AAU.UGG..AUAUC.CU.CCAAAAC.CUAG.UGGCUA
AF090868.1/1-680                   .....GGUGCC..CAGUUGG..ACAUC.CU.CCAAAAC.CUUG.AGGCUA
AF096991.1/1-630                   .....GAAUCC..AAU.UGG..ACAUC.CA.CUAAAAC.CUAG.UGGCUA
AF090869.1/1-776                   .....GUGCCC..GUC.CGG..ACAUC.CU.CCAAAAC.CUAG.UGGCUA
AF090871.1/1-669                   UGCCAGGUGCC.CGCU.UGG..ACAUC.CU.CCAAAAC.CUAG.UGGCUA
AF150936.1/21-703                  ..AAUGGCGCC..CAU.UGG.GACAUC.CU.CAAAAAC.CUUG.UGGCUA
AF096992.1/1-778                   .....GGCCUC..AGU.UGG..AUAUC.UC.UCAAAAC.CUGG.UGGCUA
AF112871.2/21-757                  UGUGUGGAACC.CCUU.UGG..ACAUC.CA.CCAAAAC.CUUG.UGGCUA
U84732.2/21-794                    GCAGGUGCUCA..GAU.CGGACAUAUC.CU.CCAAAAC.CUUG.UGGCUA
AF061338.1/21-739                  GCCCAGGCGUC..CCA.UGG..ACAUC.CU.CCAAAAC.CUGG.UGGCUA
AF096994.1/1-642                   GAUCAAGGUGGUCAUU.UGG..ACAUC.CU.CCAAAAC.CUAG.UGGCUA
AF090377.1/1-640                   ..GCAUGC..U.CCAA.UGG..ACAUC.CA.CAAUAAC.CUUG.UGGCUG
AF112875.1/1-639                   CCUGUGACAUC.GGUC.CGG..AUAUU.CA.CCUCAAC.UGGG.UGGCUA
U84731.1/18-642                    ...UACCCUCCG.ACG.GGA.UAUAAC.CG.CCCUAAC.CGGG.CAGCUA
X76494.1/1-621                     ......CCGCAUCAAU.UGG..AUACC.CU.GGCGAAA.CGCG.AGGCUA
J01390.1/2547-3032                 ............................AG.GGGAAAAA.UCC.CUUAU.
U91338.1/25-622                    ............................GA.AGAUAAA..UUC.UUCAU.
AF056626.1/12-564                  ............................UA.GGACAAAA.UCC.CUAAU.
D31785.1/12984-13540               .............................U.CAACUAAAUAUU.GAA...
AF114901.1/315-951                 ............................UU.AAGCUAAAUACU.UAA...
X54421.1/3165-3670                 .............................U.CGGCUAAAUUCC.GAA...
X72804.1/34-733                    U.CUUAAG.AUU.UUG.UAA.AUACAUGCU.UUGCAAUUUAUA.AUU...
U77662.1/1-559                     ..........CU.ACA.UGG..AUAAC.UG.UGGUAAU.UCUA.GAGCUA
U23935.1/26-531                    U.UUGGAA.AAA.CUA...........CCU.UAUAAAUAGAGU.ACGG..
U68474.1/21-430                    ...............U.AAU..AUAAC.CA.CGGGAAA..CUG.UGGCUA
AJ252949.1/21-438                  ...............C.GGG..AUAAC.CA.CGGAAAC..CUG.UGGCUA
AF027682.1/21-416                  .................GAG..AUAAC.CA.CGGGAAA..CUG.UGGCUG
AF024655.1/21-474                  ............AAGA.GGG..AUAAC.CG.CGGCAAG..CUG.CGGCUA
AF031539.1/1-392                   ...............G.AGG..AUAAC.CA.CGGUAAG..CUG.UGGCUA
AF027683.1/21-446                  .................AAA..AUAAC.CA.UGGGAAA..CUA.UGGCUA
AF201911.1/3-416                   ..............UU.AAG..AUAAC.CA.CGGAAAC..CUG.UGGCUA
X73894.1/2-419                     .................UAC..AUAAC.UA.CGUUAAA..GUG.UAGCUA
L39112.1/21-418                    ...............G.UAG..AUAAC..A.CGUGAAA..AUG.UAGCUA
L15741.1/16-440                    ..............UG.UG...AUACU.UU.CAGGAAA..CAG.AAAAUA
U47052.1/18-470                    ...............A.CGG..ACAAC.CU.CUGUAA...CCG.GAGCCA
AJ252959.1/21-430                  ...............G.UGA..AUAAC.CU.CAGGAAA..CGG.AGGCUA
AJ252960.1/21-473                  ...............G.GGG..AUAAC.CA.CGGUAAC..CUG.UGGCUA
AF031538.1/27-481                  ...............A.UGG..AUAAC.CU.UGUCAAG..AUA.AGGCUA
AJ252950.1/21-492                  ...............AUAGG..AUAAC.CU.UGGUAAC..CUA.AGGCUA
AJ005581.1/1769-2193               ..............GA.GCA..GUAGC.UG.CGGGAAA..CUG.CAGAUA
AF007533.1/1-572                   ..........CU.AAU.UGG..AUAAC.CG.UGGUAAU.UCUA.GAGCUA
U07937.1/21-574                    ..........CA.UUA.CGG..AUAAC.CG.UGGGAAA.CCAA.G.GCUA
U20858.1/21-576                    ..........UU.AC..CGG..AUACC.CG.UAGUAAC.UCUA.GGGCUA
M18732.1/21-689                    ...........U.ACA.AGG..AUACC.AC.CGUUAAC.UGCA.GCGAU.
X94430.1/21-605                    ..........UU.AUA.AGG..AUAAC.GU.UGUCAAA.UGCA.UCGAUA
X93085.1/1-677                     .........GGG.AUG.GGA..AUAAC.AC.UGUCAAC.UGCA.GCGAUA
AF007261.1/67465-67980             ..................................................
AF099101.1/20-618                  ...CCUCGAACU.ACA.UGG..AUAAC.UG.UAGUAA..CCUA.GAGCUA
AF001843.1/1-573                   ...........U.AAA.UGG..AUAAC.UG.UGGCAAA.UCUA.GAGCUA
U41399.1/1-566                     ..........UU..CG.UGG..AUAAC.UG.UGGAAAA.CCUA.GAGCUA
U24570.1/10195-10416               ..................................................
U67142.1/1-545                     ....GCGGGGAC.GGU.CGG..AUAAC.UG.UGGUAAU.UCUA.GAGC.A
U67323.1/1-571                     ..........CC.AAG.UGG..AUAAC.CC.UGGCAAU.UCUA.GAGCUA
U50972.1/1-537                     ..........GU.ACC.UGG..AUAAC.UG.UGGCAAU.UCUA.GAGCUA
L76341.1/2-610                     ..........CA.CAA.UGG..AUAAC.UU.UGGCAAU.CCUA.GAGCUA
X69067.1/13991-13821               ..................................................
L81935.1/19-617                    ..........CU.AAU.UGG..AUAAC.UG.UGGCAAU.UCUA.GAGCUA
X84350.2/1300-1059                 ..................................................
AF057561.1/13-621                  ...........U.ACA.UGG..AUAAC.UG.UGGUAAU.UUUA.GAGCUA
AF200829.1/14896-14704             ..................................................
X99212.1/6940-7530                 ..........U..ACU.UGG..AUAAC.UG.UGGAAAA.UCUA.GAGCUA
L20934.1/14820-14626               ..................................................
L06178.1/15501-15299               ..................................................
AF149768.1/9823-9634               ..................................................
X89441.1/21-852                    AUCCGAAAUUGU.UAA.UGG..AUAAC.UG.UGGUAAU.UCUA.GAGCUA
X95574.1/807-620                   ..................................................
X80245.1/14829-14610               ..................................................
X89495.1/23-616                    ..........UC.ACG.UGG..AUAAC.UG.UGGUAAU.UCUA.GAGCUA
X89484.1/23-626                    ..........CU.ACU.UGG..AUACC.UG.UGGCAAU.UCCA.GAGCUA
Z81325.1/1-568                     ..........UG.AAA.GGG..AUAAC.UC.UGGCAA..ACUG.GAGCUA
AJ245743.1/3395-3636               ..................................................
D14363.1/1-584                     ...GACUGGACG.UUU.UGG..AUAAC.UG.UGGUAAU.UCUA.GAGCUA
AF098298.1/10175-10424             ..................................................
Y16067.1/13942-14205               ..................................................
AF049726.1/1-233                   ..................................................
AF049727.1/19-276                  ..................................................
AF049729.1/14-199                  ..................................................
X99772.1/89-355                    ..................................................
AF049723.1/19-280                  ..................................................
AF049724.1/19-280                  ..................................................
AB016274.1/89-351                  ..................................................
U52729.1/48-307                    ..................................................
Y10944.1/20-278                    ..................................................
M57527.1/91-349                    ..................................................
Y10947.1/20-269                    ..................................................
Y10948.1/20-276                    ..................................................
Y10946.1/20-278                    ..................................................
Y10949.1/20-265                    ..................................................
AF154051.1/87-335                  ..................................................
U89224.1/20-284                    ..................................................
AF090338.1/93-359                  ..................................................
AF173594.1/20-285                  ..................................................
Y18522.2/90-357                    ..................................................
U89207.1/20-278                    ..................................................
U83759.1/20-295                    ..................................................
U83757.1/20-293                    ..................................................
U89206.1/20-286                    ..................................................
AF173563.1/20-282                  ..................................................
AF173597.1/20-295                  ..................................................
U59670.1/61-288                    ..................................................
Z21921.1/20-287                    ..................................................
Z21926.1/20-283                    ..................................................
Z48715.1/20-273                    ..................................................
L42813.1/88-348                    ..................................................
L28076.1/20-278                    ..................................................
U39565.1/25-284                    ..................................................
AB016606.1/96-358                  ..................................................
AB008539.1/89-344                  ..................................................
M55539.1/91-351                    ..................................................
AF069538.1/21-286                  ..................................................
AF263228.1/22-285                  ..................................................
AF263229.1/20-281                  ..................................................
AF263235.1/21-290                  ..................................................
U61080.1/21-293                    ..................................................
M95109.1/21-286                    ..................................................
AF069540.1/21-280                  ..................................................
U97339.2/21-288                    ..................................................
Y18001.1/93-351                    ..................................................
AF069981.1/1-249                   ..................................................
X93602.1/21-285                    ..................................................
M63569.1/7-271                     ..................................................
U12450.1/1-244                     ..................................................
U67288.1/1-237                     ..................................................
U59172.1/1-257                     ..................................................
U67298.1/4-243                     ..................................................
X84382.1/21-280                    ..................................................
X84384.1/21-288                    ..................................................
AF027987.2/53-314                  ..................................................
U33498.1/21-282                    ..................................................
AB012104.1/94-355                  ..................................................
AF039066.1/92-358                  ..................................................
U11880.1/1364-1621                 ..................................................
AB013012.1/1-595                   ..........UU.ACA.AGG..AUAAC.UG.UGGCAAU.UCUA.GAGCUA
Z86122.1/21-610                    ..........UU.ACA.UGG..AUAUC.UG.UGGUAAU.UCUA.GAGCUA
U37526.1/21-600                    ..........CC.ACA.UGG..AUACC.CG.UGGUAAU.UCUA.GAGCUA
J04815.1/93-357                    ..................................................
AJ130797.1/5-274                   ..................................................
AF049132.1/3279-3034               ..................................................
AF051097.1/90-308                  ..................................................
U58369.1/21-624                    ..........AU.AGU.UGG..AUAAC.UG.UGGCAAN.UCUA.GAGCUA
D26530.1/1-501                     ..........GA.CGG.UGG..AUAAC.UG.UUGUAAA.UCUA.GAGCUA
D84190.1/1-589                     ..........CU.ACU.UGG..AUAAC.UG.UGGCAAU.UCUA.GAGCUA
AJ224787.1/24-651                  ...CUCACGGGCGAAU.CGG..AUAAC.UG.UGGCAAA.UCCA.GAGCUA
AF021878.1/21-605                  ..........GU.UAU.UGG..AUAAC.CG.UGGGAAA.UCUA.GAGCUA
AF085182.1/1-516                   ...........C.CAU.UGG..AUAAC.CG.UGGGAAA.UCUA.GAGCUA
AF085176.1/1-508                   ...........C.CAU.UGG..AUAAC.CG.UGGGAAAAUCUA.GAGCUA
AF001579.1/18-587                  ..........UG.CCA.UGG..AUAAC.UG.UGGCAAA.CCUA.GAGCUA
AF201375.1/1-617                   ..........AC..CA.UGG..AUAAC.UA.UGGCAAA.UCUA.UAGCUA
AF201373.1/1-598                   ..........CC.CAU.UGG..AUAAC.CG.UGGGAAA.UCUA.GAGCUA
AJ133407.1/1-530                   .............CAC.UGG..AUAUC.CG.UGGAAAA.UCUA.GAGCCA
AF260586.1/1-569                   ..........CU.ACA.CGG..AUAUC.UG.UAGUAAU.UCUA.GAGCUA
AF036611.1/1-551                   ..........CU.ACU.UGG..AUAAC.UG.UGGUAAU.UCUA.GAGCUA
AF202156.1/1-533                   ..........UU.AAA.UGG..AUAUC.UG.CGGUAAA.UCUG.GAGCUA
AF036599.1/1-562                   ..........CU.AUA.UGG..AUAAC.UG.CGGUAAU.UCUG.GAGCUA
AF202165.1/1-533                   ..........CU.ACA.CGG..AUAAC.UU.UGGCAAU.UCUG.GAGCUA
AF036605.1/1-504                   ..........UU.AGU.UGG..AUAAC.UG.AGGUAAU.UCUU.GAGCUA
AF083013.1/1-539                   ..........CU.CCC.CGG..AUACU.UC.UAGUAAU.UCUG.GAGCUA
U13933.1/1-488                     ..........CU.UUU.AGG..AUAUC.UU.CGACAAA..UUG.AAGCUA
AF083002.1/1-548                   ..........UA.CCU.AGG..AUACU.UU.CGAUAAU.CCUG.GAGUCA
AF083018.1/26-559                  ..........UG.UAA.GGG..AUAUA.UA.CGGCAAA.UCUG.GGUCUA
AF083022.1/1-560                   ..........U..ACU.UGG..AUAAC.UG.CGGUAAU.UCUG.GAGCUA
AF083001.1/1-536                   ..........C...UU.GGG..AUAAC.UG.CGGAAAU.UCUG.GAGCUA
AF082998.1/1-560                   ..........CU.UAA.UGG..AUAAC.UG.CGGUAAA.UCUG.GAGCUA
AF037369.1/1-530                   ..........CU.AUA.UGG..AUAAC.UG.CGGUAAU.UNUG.GAGCCA
AF036642.1/1-554                   ..........UU.ACA.UGG..AUAAC.UG.UGGUAAU.UCUA.CAGCUA
AF124454.1/9-657                   ..........UU.AUA.UGG..AUAAC.UG.UAAUAAU.UCUA.GAGCUA
AJ228777.1/1-612                   ..........CU.ACA.UGG..AUAAC.UG.UAGUAAU.UCUA.GAGCUA
AJ228796.1/1-601                   ..........UA.CAC.GGU..AUACC.UG.UAGUAAU.UCUG.GAGCUA
AJ012527.1/1-498                   ..........UU.AUA.UGA..AUAAC.UG.CGGUAAC.UCUG.CAGCUA
AF102895.1/21-592                  ..........UU.AUA.UGG..AUAAC.UG.CAGUAAC.UCUG.UAGCCA
AJ012522.1/1-581                   ..........CG.AUA.AGG..AUAAC.UG.CGGUAAC.CCUG.CAGAUA
AJ012528.1/1-482                   ..........CA.UAA.AGG..AUACC.UC.AGGUAAC.CCUU.GAGCUA
D83381.1/1-562                     ..........CU.ACA.AGA..AUAGC.U..GCGCUAA.CCGC.GUGUUA
AJ012524.1/1-496                   ..........UA.AAA.AGA..AUACC.UG.AGGUAAG.UCUU.CAGUCA
AF102892.1/16-581                  ..........UU.ACU.UGG..AUAAC.UG.UGGUAAC..CUA..AGCUA
AF102897.1/22-609                  ..........CU.AUA.UGG..AUAAC.UG.CGGUAAC.CCUG.CAGCUA
AF102894.1/10-597                  ..........UU.ACU.UGG..AUAAC.UG.CGGUAAC.UCUG.GAGCUA
AJ012525.1/1-510                   ...........U.AUA.UGU..AUAAC.CA.CGGUAAC.ACUG.UGGCUA
AF051328.1/18-607                  ..........CC.ACU.CGG..AUAAC.UG.CGGUAAU.UCUG.GAGCUA
D85095.1/1-554                     ..........UU.ACU.UGG..AUAAC.UG.UGGGAAU.UCUA.GAGCUA
AJ228794.1/1-594                   ..........UA.ACA.UGG..AUAAC.UG.UGGGAAU.UCUA.GAGCUA
AF167420.1/16-625                  .......AAA...AGA.AGG..ACAAC.UG.UAGUAAU.UCUA.GAGCUA
AF051331.1/16-605                  ..........CCUAUU.CGG..AUAAC.UG.UAGUAAU.UCUA.GAGCUA
AJ012513.1/1-588                   .........UGACUUGUUGG..AUAAC.UG.UAGUAAU.UCUG.GAGCUA
AJ012521.1/1-588                   .........UCU.ACU.UGG..AUAAC.UG.UAGAAAU.UCUA.GAGCUA
AF051332.1/22-612                  ..........AUUACU.UGG..AUAAC.UA.UAGUAAU.UCUA.GAGCUA
U41281.1/1-588                     ..........CU.AAA.UGG.AAUAAC.CG.AGGAAAA.GCCU.GGGCUA
AF056024.1/1-515                   ..........UU.ACA.UGG..AUAAC.UG.UGGUAAU.UUUA.GAGNUA
D16466.1/8630-9098                 ..................................................
K02641.1/21-597                    ..........CC.UUU.UGG..AUAAC.CG.CAGUAAA.UC.G.GGGCUA
AF093247.1/26-665                  CGGGCA..U.U..AUA.UGG..AUAAC.CG.UGGUAAU.UCUG.AGGCUA
X13160.1/21-664                    GGCGCGGUU.C..ACA.GGG..AUAAC.CC.UGGUAAU.UCUG.AGGCUA
AB032228.1/3-507                   ......UGUCUU.AUA.CGG..AUAGU.CG.GAGUAAA.UCUC.GGACUA
AB032212.1/3-508                   .....GGGUCCA.ACA.AGG..AUAGC.UG.CGGCAAA.UCCG.GAGCUA
AB032235.1/3-507                   .......GUCUA.AUA.AGG..AUAGC.UG.CAGUAAU.UCUG.GAGCUA
AB032211.1/3-506                   .......GUCAU.A...AGG..AUAGC.UG.GAGUAAA.UCUC.GAGCUA
AF052703.1/3-511                   ......GGUUUU.AAA.UGG..AUAGC.AG.AGGUAAA.UCUU.GUGCUA
L23799.1/21-862                    .........AGU.ACU.UGG..AUAAC.CC.UGUUAAU.UGUA.GAGCUA
AF245217.1/19-615                  .......GCACU.ACA.UGG..AUAUC.CG.UCGAAAU.UCGA.GAGCUA
AF091148.1/21-608                  .......GU.UU.AUG.UGG..AUAAC.UU.UGGAAUU.UCUU.UAGCUA
AF091145.1/19-597                  .......UUUCU.UUG.UGG..AUAAC.UG.CGGGAAU.UUUU.CAGCUA
AF091146.1/21-594                  ...........U.AGG.UGG..AUACC.UG.UGGUAAU.UCUA.GAGCUA
AF018160.1/21-570                  ..........AA.AGA.UGG..AUAUU.AG.UGCUAAU.UCUA.CAAUCA
AF114794.1/35030-35484             ..................................................
D89861.1/26888-27344               ..................................................
L26187.1/23-595                    ..........UU.AAA.CGG.AAUAUC.CG.CAGUAAU.UCUG.GGGUUA
Z30950.1/62-501                    ..................................................
AF085261.1/21-574                  ..........CU.ACU.CGG..AUAAC.CG.UAGUAAU.UCUA.GAGCUA
X74006.1/28-512                    .............AUA.GGU..AUAGU.UU.AAAGAAA..UUU.AAAGUA
X63519.1/21-607                    ..........CU.ACU.CGG..AUACC.CG.UAGAAAA.UCUA.GAGCUA
X15435.1/96-628                    .......................ACUG.CG.GAAUAACA..UU.ACGUUA
Z35317.1/19-597                    ..........CU.ACU.CGG..AUAAC.CG.UAGUAAC.ACUA.GAGCUA
Z33462.1/20-589                    ..........AU.AUA.UGG..AUACC.UN.UAGGAAU.UCUA.GAGCUA
AF058661.1/10-532                  ............................UU.GGGCCAAA.UCC.UGAAUA
U67741.1/1-418                     ..................................................
AJ130869.1/1-566                   ..........UA.UCG.UGG..AUAAC.CG.UGGUAAU.UCUA.UGGCUA
AF185052.1/26-568                  ..........CU.ACA.UGG..AUAAC.CG.UAGUAAU.UCUA.GAGCUA
X85398.2/21-602                    ..........CU.ACU.UGG..AUACC.CG.UAGUAAU.UCUA.GAGCUA
U21338.1/23-606                    ..........CU.ACA.UGG..AUACU.UG.UGGCAAA.UCUA.GAAACA
X14874.1/202-668                   .............UCU.UGG..AUAAU.CC.UAUCCCU..CCG.GGAGAA
U37108.1/21-579                    ..........CU.ACA.AGG..AUAAC.CG.UAGUAAU.UCUA.GAGCUA
X92165.1/1-559                     .............AUC.GGG..AUAAC.CC.CGGGAAA..CCG.GGGCUA
X92132.1/1-535                     .............UUG.GGG..AUAAC.GU.AGGGAAA..CUU.ACGCUA
#=GC SS_cons                       ..............<<.<<.......<.<<.<<<......>>>.>>>...

AF227641.1/3-471                   AAC.CGCGAUA....................GGU..CAUCAC..UUC...
AJ270249.1/16-490                  AUA.GUGCAUC....................CCA..CANCCC..ACC...
AF029198.1/19-492                  AUA.CCGGAUA....................UUA..GGCUAU..GCU...
AF033672.1/14-481                  AUA.CCUCAUA....................GGA..GACAGG..UGC...
AJ224936.1/31-502                  AUA.CCUUAUA....................AUU..GCUUAA..AAC...
AB012050.1/19-500                  AUG.CCGGAUA....................AGA..GAGGGA..UAC...
AF050619.1/1-471                   AUA.CUCCAUA....................GAU..CUACUA..UGC...
AF255604.1/13-506                  AUC.CCGGAUA....................GGU..GUGGGG..UGC...
AB019734.1/1-476                   AUA.CCCGAUA....................GGG..UAAGGA..UAC...
AJ133624.1/1-469                   AUC.CUGGAUA....................GGA..GAGGAA..AGC...
AB019751.1/1-474                   AUA.CCCGAUA....................GAG..AAAAAA..GGC...
AB019754.1/1-472                   AUA.CCUGAUA....................GGU..GAAGAU..GUC...
AJ133623.1/1-457                   AUA.CUCCAUA....................AGA..AAUGGG..UAU...
AF015973.1/20-490                  AUA.CCCGAUA....................GUC..CUCGGG..UGC...
AB019717.1/1-494                   AAC.CGCCGUA....................GGG..AAUGGC..UUC...
AB019743.1/35-503                  AUA.CCGGAUA....................GGC..AAAAGA..UAC...
AB007303.1/20-521                  AUC.CGGGAUA....................GGA..GAGGAG..UUC...
AB019752.1/1-462                   AUA.CUCGAUA....................GGA..GUUUAG..UCC...
AB019714.1/1-484                   AUC.CCCCAUA....................GGU..AUGGAC..ACC...
AB019749.1/1-469                   AUA.CUGGAUG....................GGG..AAAAGA..UAC...
AB019757.1/1-469                   AUA.CCCUAUA....................GUU..CACCAC..GCC...
AB019719.1/1-498                   AUA.CCCGAUA....................GGU..GAAAUG..GCC...
AB019720.1/1-486                   AUA.CACCAUA....................AUU..GAGAAU..GCC...
AB007312.1/20-519                  AUC.CCCGAUA....................GGC..GGGGAG..GCC...
AB019718.1/1-485                   AUC.CCUGAUA....................GGA..AAUUUG..GCC...
AB019747.1/1-491                   AUA.CUCGAUA....................UGA..AAUAAG..UAC...
U05662.1/1-532                     AUA.CCCUAUA....................AGC..CCACAU..CUC...
AJ009495.1/19-506                  AUA.CCGCAUA...................AGUC..C.............
AF074414.1/1-495                   AUA.CCGGAUA...................UGAC..CCUGGA.GC.....
U43492.1/1-497                     AUA.CCCAAUA...................CUCC..GGGCCC.UCC....
X70971.1/17-539                    AUA.CCNNAU....................CUCC..NCCN.A..CC....
D16296.1/1-537                     AUA.CCCUAUA...................AUGU..CCUUUG..UCA...
AF027098.1/1-500                   AUA.CCCAAUA...................AUGA..G.............
U09452.1/1-511                     AUU.CUCCAUA...................GUAU..UGCUGA..AGG...
AF154059.1/19-541                  AUA.CUCAAUA...................UCAU..UCUCA..UGAA...
AB003389.1/1-501                   AUA.CUCCAUA...................ACAC..AGGGG..UCCC...
L16477.1/25-556                    AUA.CCUUAUG...................UCCU..CCUUU..GAAG...
Z35665.1/1-532                     AUA.UUCUAUA...................AUAU..GGAAU..CCUC...
D12656.1/1-447                     AUA.CCUCAUA...................GCAU..AGCAGG.CAUG...
AF078775.1/1-507                   AUA.CUCCAUA...................AGAU..UGUGG..AGUG...
D12655.1/1-442                     AUN.CUCCAUA...................GUAU..UAUAA..NNNA...
Y08956.1/1-520                     AUA.CCCCAUA...................UGCU..CAUCG..AGGG...
AB015524.1/19-540                  AUA.CCGAAUA...................ACAU..CUUCU..GAUC...
AF137029.1/1-491                   AUA.CCGCAUA...................AAAC..AGGGG..CACC...
AJ007870.1/1-509                   ACC.CUCCAUA...................GUCU..UAUAA..UGCU...
U68426.2/1-524                     AUA.CCGAAUG...................UGGU..GUAAUU..AG....
AJ009458.1/19-543                  AUA.UCAGAUG...................AAGU..AAUAUCCCG.....
D32255.1/9-477                     AUC.CCNCAUA.....................CG..CC............
AF005747.2/20-520                  AUA.CCGUAUA...................CGUU..CUUCAG..GU....
AJ009453.1/19-515                  AUA.CCGCAUA...................GGCA..CGGCAC........
AB003167.1/1-473                   AUA.CCCGAUG....................UGC..C.............
AF059187.1/1-532                   AUG.CCGGAUG...................AGUU..AUAUAA..GU....
L08066.1/24-522                    AUA.CCCCAUA...................AGCC................
Y13038.1/1-506                     AUG.UGGGAUG...................UGCU..GUCCGG..C.....
AF027020.1/1-510                   AUC.CCCCAUG...................UGGA..CGCAUC..C.....
M62686.1/25-543                    AUG.CCGGNAG...................CCGU..GGCNC...NCC...
AF050169.1/1-528                   AUC.CCGCAUA...................CGCC..CCGGGC..GGC...
D88515.1/1-540                     AUA.CCGGAUA....................CGC..GAUUUU..CUC...
AJ271454.1/20-546                  AUA.CCGCAUA...................UCUC..UACUGA..GUG...
U85624.1/1-469                     AUA.CCGGAUA...................AUCU..UAGAGC..YUG...
D14142.1/19-538                    AUA.CCGCAUA...................AAAU..CGUAUC..UNC...
U50711.1/19-528                    AAA.CCCCAUA.....................UG..CCUC..........
AF161069.1/16-526                  AUA.CCCCAKA...................G.GC..GCGA..........
L37421.1/26-539                    AUA.CCNNAUA....................UUC..U.............
X69335.1/15-528                    AAC.CUUCAUA...................CGUU..CACUGG..UA....
X61141.1/1-460                     AUA.CCGGAUA....................AGA..AAGCAG..AUC...
X59028.1/1-460                     AUA.CCGCAUA....................ACN..AUGGAU..GAC...
AF105317.1/1-512                   AGA.CUGGAUA....................GGA..AAUAAA..AAG...
U16323.1/1-517                     AUA.CCAAAUA....................CUU..GUUUAG..AUC...
AF271154.1/2-528                   AUA.CUCCAUA....................GGU..UUGA..........
AF009832.1/1-516                   AUA.CCGCAUG...................UAGA..UCUUAU.UAUC...
AF073448.1/1-523                   AUA.CCGAAUA...................AUAA..CAUCAA.UAUC...
AF001736.1/1-506                   AUA.CUGGAUA....................GUA..UAAGAA..ACC...
AF018558.1/19-561                  AUG.UCCCAUA...................AGAC..CACACU..AUG...
X55404.1/1-441                     AUN.CCUNAUA...................UUAU..GAUUU..UAAG...
Y14642.1/1-504                     AUA.CCGCGUA...................CGCU..UCCGAG..UC....
AF027001.1/1-511                   AUA.CCACAUA...................AAGU..CAUGGG..AU....
AJ231193.1/1-509                   AUC.CCCAGCG...................AUGC..GAGGGC..GUCG..
X56305.1/20-501                    AUA.CCGGAUG...................ACCU..C.............
AJ231183.1/1-506                   AUA.CCAGAUG...................AUGU..U.............
AJ241008.1/19-578                  AUA.CCGGAUA...................UGGU..ACUCCG..UCGC..
AF202663.1/1-541                   AAC.UACCGAA...................AGGG.CUGCUAAUACCCAAU
AJ241009.1/19-566                  AUA.CCAGAUA...................CUCU..CC............
U70712.1/1-472                     AUG.CCGAAUG...................GUCC..CA.GGA..GAG...
AF254109.1/3-477                   AUA.CCGCAUA...................CGCC..C.............
M29029.1/27-413                    AUA.CCGGAUA...................CGCC................
AF069062.1/16-501                  AUA.CAAGAUA..................AUACC..C.............
AF132134.1/1-639                   AUA.CAUGCGC.................AAGGUC..CCA....AGCGC.G
AF233878.1/1-515                   AUA.CCGCAUG...................AGAU..C.............
AF148940.1/1-482                   AUG.CCGCAUA...................AGUA..A.............
AF130847.1/1-500                   AUA.CCGGAUA...................GGUC..GCUUGG..G.....
X72768.1/18-561                    AUA.CCGGAUA...................CCUU..UGUGUC..UC....
AB016469.1/13-538                  AUA.CCAGAUG...................UGUC..GCGGGA..GUC...
AF234131.1/1-446                   AUA.UUGGAUA...................GAGC..GACGGG..AUCCG.
AB015244.1/19-567                  AUA.CCGAAUA...................AGGU..CAAUAA..UUC...
L35523.1/19-522                    AUA.CCUCAUA...................CUCC..UCUUAA..CU....
AB030611.1/1-455                   AUC.CUGCAUA...................AUAU..C.............
AF077606.1/1-517                   AUA.GUUUAUU...................AAUC..C.............
M63249.1/19-552                    AUA.CCGCAUA...................AUGU..U.............
M29023.1/22-540                    AUA.CCGCAUA...................CGCC..U.............
AF140002.1/1478-961                AUA.CCGCAUA...................CGCC..C.............
X90833.1/1-460                     AUN.CCGCGUA...................GGGU..UC............
L35461.1/1-503                     AUA.CCGUAUA...................CCUC................
AF018448.1/18-550                  AGA.CCGCGUA...................CGCU..C.............
AB015518.1/19-511                  AUA.CCGGAUA...................GUCU..C.............
AJ007875.1/1-520                   AUA.CCGCAUA...................UACC..GGAGAC..GGAAAG
U14934.1/1-495                     AUA.CCGCAUA...................UACU..CUU.GC..UAC...
Z98591.1/1-456                     AUA.CCGAAU....................GUGA..CGGUUC..CUG...
X85199.1/1-525                     AUA.CCGAAUA...................AAGU..CAAUUA..A.....
M59179.1/29-552                    AUA.CCNGAUG...................AUAU..C.............
M57738.1/56-589                    AUG.CCGGAUG...................CGAA..CACACG..GGC...
AF068463.1/1-487                   AUA.CCGAAUA...................CUUU..CACUUU..GAG...
X96725.1/1-528                     AUA.CCGGAUA...................AAGU..CACCGG..AC....
AF255593.1/12-509                  AAC.CGCCGUA...................GACU..C.............
AF255594.1/12-556                  AUA.CCCGAUG...................GAGU..CCCUAUCU......
AJ250439.1/1-502                   AUA.CCAGAUG...................AGAC..C.............
X99390.1/1-542                     AUA.CCGCAUG...................UGGU..UGGUUC..CU....
AF001775.1/1-502                   AUA.CCGGAUG...................UGGC..GC.CCC..GUG...
X90515.1/1-519                     AUA.CCUCAUG...................UGGU..C.............
AF050610.1/1-509                   AUA.CGCGAUA...................UGGA..UGCGGG..GGC...
AF027089.1/1-507                   AUA.CCGGAUG....................UGC..CCACGC..AGAG..
AJ224539.1/1-507                   AUA.CCGGAUU...................GUCC..C.............
AF050603.1/1-475                   AUA.CCGCAUA...................ACAU..C.............
AF027030.1/1-508                   AUA.CUCGAUG...................GUUC..CCGCC.........
AF050599.1/1-509                   AUU.UCCCAUA....................CGC..C.............
AF050606.1/1-486                   AUG.CCGCAUG...................UGAA..C.............
AJ224540.1/1-572                   AUU.CCUGAUA...................CGGU..CAAGAA..AUC...
AF050593.1/1-512                   AUA.CCCAGUA...................CGCU..CC............
AF050594.1/1-542                   AUA.CGCGAUA...................AUGU..UGCAGG..GC....
AF125207.1/3-512                   AUU.CCCAAUA...................UGCU..CACGAU..GGUG..
AJ009463.1/17-544                  AUU.CCCGAUA...................GUCU..GUAGUGGC......
AF050595.1/1-526                   AUA.CUCGAUA...................GCCU..UACAUU..CU....
AB013271.1/19-557                  AUA.CCGCGUA...................CGCU..UGCUGG..UUC...
AB013269.1/19-563                  AUA.CCGCAUA...................AGGU..UUCGAC..GAC...
AF001737.1/1-499                   AUA.CCGAAUG...................UUGU..AUACGG..GGC...
AB015586.1/19-563                  AUA.CCAGAUA...................ACAU..CAACUU..UUU...
AF097766.1/1-502                   AUA.CCGCAUA...................AUGC..AGCGGCACC.....
L10934.1/33-504                    AUA.CCGGAUA...................AGUC..U.............
AF018187.1/19-535                  AUA.CCCCAUA...................AAGC..AAGGGC..ACC...
AB009208.1/1-453                   AUA.CGGUAUA...................AGAC..CACAGC..ACC...
AB015559.1/19-566                  AUA.CCGGAUA...................AGAC..CACGAU..CC....
U81707.2/1-504                     AUA.CCGAAUG...................UGGU..CGAGCUUCC.....
AB015569.1/19-493                  AUA.CUUGAUA...................GUCU..C.............
AF047641.1/1-541                   AUA.CCGAAUA..................UUGUC..CGGGAC..CG....
AF154095.1/19-565                  AUU.CCGCAUG...................ACAC..UUUCGA..UAC...
U81656.2/1-494                     AUA.CCGGAUG...................AUAU..CACCGGCU......
AJ133615.1/1-553                   AUG.CCCUACG...................AUAU..CAGGAGGGUC....
AB004575.1/1-507                   AUA.CCGCAUG...................AAAC..CACAGU..UUG...
U81754.2/1-518                     AUA.UCCCAUA...................UAAU..CCUUUGAAG.....
AF097803.1/1-538                   AUA.CCGGAUA...................AGAC..CACAGGUUU.....
AB015577.1/19-511                  AUA.CCGGAUG...................UGCU..CUGCAU..A.....
AF125205.1/19-542                  AUA.CCGCAUA...................UGAU..C.............
AF001764.1/1-461                   AUA.CCGCAUA...................CGCC..G.............
AF015925.1/1-550                   AUA.CCGGAUA...................CGCU..CCCUCGUC......
U81658.2/1-500                     AUA.CCCCAUG...................A.GC..C.............
AF154105.1/19-584                  AUA.CCGCAUA...................AGGU..CUUCAC..UUC...
AJ224943.1/1-537                   AUA.CCGGAUG...................GUCU..AUUAGA..GUC...
AF018193.1/19-527                  AUC.CCCCAUA...................CGCU..CUCUUG..GGG...
AB009179.1/1-492                   AUA.CCGGAUA....................ACA..ACGGAG..AUC...
X80834.1/31-507                    AUA.CCGCAUA....................CAG..CUAUUU..AACC..
X80922.1/1-545                     AUA.CCGUAUG...................AGCU..AUAUAC..UAC...
AB009243.1/1-495                   AUA.CCCCGUA....................ACA..CAAGGA..AUC...
U81641.2/1-522                     AUG.CUGCAUA...................CGUC..CC............
U81766.2/1-542                     AUA.CUGAAUA...................AGCC..CACAGUUAG.....
U41450.1/19-556                    AUA.CCGAAUA...................AUGC..AGCGGA..UCC...
U83331.1/18-597                    AUA.CGCGAG..................UAAAGC..ACG....UUU....
AF063241.1/21-596                  AUA.CUUGCAC.................UUCAAA..ACA....C......
U87145.2/33352-33753               AUU.UAUAAUA.....................AA..CGC...........
AF129882.1/27-578                  AUA.CAUGUCG.................CAUUUC................
U72542.1/1-582                     AUA.CUUGCUU..................UAGCA..CU.....CUUGAU.
X57167.1/80-558                    .U..AAGCGCA..................AAAAU..AUAU..........
AF129883.1/16-610                  AUA.CGUGCAA..................AGCGC..UCG....ACUUU..
Z29440.1/1-571                     AUA.CUUGCCG..................UUAAC..CUG....ACU....
U17354.1/22-594                    AUA.CAUGCGA.................AAAAAU..CCG....UGU....
AF160864.1/32587-32932             ..................................................
X15917.1/24553-25131               AAGUUUAAU............GCCACCCA..AAA..AAAAUU.UUU....
X71134.1/21-564                    AUA.CAUGCAU.................AAAGAC..C.............
AJ276699.1/40-631                  AUA.CAUGCAC.................AUGAAC..CUG....ACCU...
AF052190.1/16-601                  AUA.CAUGCAC.................AAUGUU..CCA....ACU....
AF244939.1/20-597                  AUA.CAUGC.C.................CAAUGU..AUG....ACU....
AF076179.1/1-614                   AUA.CGUGCGG...................GAGU..UCC....CCAA...
U03478.1/13-652                    AUA.CGUGCGA.................AUUUCC..CCG....ACUCAUC
AF076171.1/1-569                   AUA.CAUGCGU..................AAACA..CUG...........
AF076178.1/1-602                   AUA.CGUGCGC..................GGUGU..CCC....GACGUC.
L28812.1/26-692                    AUA.CAUGCUC.................CAUCGC..UUU....UUUUAUA
Z17210.1/21-488                    AGA.CGAGCGC.................UCAAGC................
X65063.1/2981-3447                 AGA.CGAGUGC.................UCAAGA................
L07836.1/21-533                    AU..CGUGCUU....................CGU..UAC....AUCGGUA
X84231.1/1-441                     AU..CGUGUAA....................GGC..CAA.AU.CAGCUAU
X56991.1/21-598                    AUA.CUUGAGA.................CGAUCC..AGU....UUGUA..
AF119811.1/1-622                   AUA.CAUGUCC................GAAGAAU..CCA....ACUCGAU
AF242548.1/18-727                  AUA.CACGAUU..............GCCCAGGUC...UG.....CCAUGA
AF150935.1/21-703                  AUA.CACGCAA..............GCCAAGGUC...GG.....C.....
AF090868.1/1-680                   AUA.CACGAAU..............GCAACGGUC...GG....CCAUAGC
AF096991.1/1-630                   AUA.CACGUUG..............GCAA.AGUG...GG.....CCAUGC
AF090869.1/1-776                   AUA.CGCGCUU..............GCCCCAGUC...CG....CCACAGC
AF090871.1/1-669                   AUA.CACGGUU...............GCCCCGGU..CUG.....C..UA.
AF150936.1/21-703                  AUA.CCCGUCC..............GCUCCAGUC...AA.....CCUCAG
AF096992.1/1-778                   AUA.CACGAUC..............AA.GAGGUC...AG..CCAUGAAUG
AF112871.2/21-757                  AUA.CACGCUC..............GAACCAAGU..CAG.....CCAUGC
U84732.2/21-794                    AUA.CGCGAUC...............GCCAAGGU..CGG....CCAAGUU
AF061338.1/21-739                  AUA.CACGGAA...............GCAACAGU..CCC.....CUGUGG
AF096994.1/1-642                   AUA.CACGCAA...............GAGACAGU..........CUGCC.
AF090377.1/1-640                   AUA.CACGCAA...............GCAAGUGU..C.............
AF112875.1/1-639                   AUA.CAUGGAA...............GC.UCAG....AG.....CUGUG.
U84731.1/18-642                    AUA.CCUGGAA...............GACCAAUC..CUG....GACCACU
X76494.1/1-621                     AUA.CAUGAAU................CUCAAGG..GGU....AACUCAG
J01390.1/2547-3032                 ....AAAAAG........................................
U91338.1/25-622                    ....AUAAU.........................................
AF056626.1/12-564                  .....AAU..........................................
D31785.1/12984-13540               ....UAA..............................UAAAU.AA.....
AF114901.1/315-951                 ....UAAU.......................AAA..AUAUAU.AAA....
X54421.1/3165-3670                 ....UAA........................ACA..CACUCU........
X72804.1/34-733                    ....UACAU......................AAA..UCUAUU.GAU....
U77662.1/1-559                     AUA.CAUGCCG................AAAAGGC..CCC...........
U23935.1/26-531                    ....AAACG............................UGUA.........
U68474.1/21-430                    AUA.UU............................................
AJ252949.1/21-438                  AUA.CGGAG.........................................
AF027682.1/21-416                  AGA.A.............................................
AF024655.1/21-474                  AGA.CAAG..........................................
AF031539.1/1-392                   AAA.CGAG..........................................
AF027683.1/21-446                  AAUAUAAU..........................................
AF201911.1/3-416                   AGA.GA............................................
X73894.1/2-419                     ACA.UAU...........................................
L39112.1/21-418                    AGG.GAAG..........................................
L15741.1/16-440                    AAG.CAUCU.........................................
U47052.1/18-470                    AUA.CGUC..........................................
AJ252959.1/21-430                  AAA..GC...........................................
AJ252960.1/21-473                  AGA.CGAC..........................................
AF031538.1/27-481                  AUA.CAGUAAA.......................................
AJ252950.1/21-492                  ACA.CUUU..........................................
AJ005581.1/1769-2193               GUG.GUC...........................................
AF007533.1/1-572                   AUA.CAUGCGC................GAAGGGC..CCG....ACUU...
U07937.1/21-574                    AUA.CGAGUGA.................AAAGUG..UUG....CUG....
U20858.1/21-576                    AUA.CGUGACA.................AAA.CC..UC............
M18732.1/21-689                    AUA.CUUGUUC..............CCUUCGGGG..UGG....UAAUAGU
X94430.1/21-605                    AUA.CUUGCUC..............UCUUAAACC..UCU....GAA....
X93085.1/1-677                     AUG.CCUACGA...............UUACUGUU..GAA....UUAAGUA
AF007261.1/67465-67980             ..................................................
AF099101.1/20-618                  AUA.CAUGCAA................AAACAAU..UCA....ACU....
AF001843.1/1-573                   AUA.CAUGUUU................ACAAACU..CUG....ACU....
U41399.1/1-566                     AUA.CAUGCAC.................AAAGUC..CUG....AC.....
U24570.1/10195-10416               ..................................................
U67142.1/1-545                     AUA.CAUGCAA................UCGAGCU..CUG....ACC....
U67323.1/1-571                     AUA.CAUGCAC................CGAAGCU..CCG....ACC....
U50972.1/1-537                     AUA.CAUGCGA................AAAAGCU..CCG....ACC....
L76341.1/2-610                     AUA.CAUGAUU..................AUACG..CCU....CCGC...
X69067.1/13991-13821               ..................................................
L81935.1/19-617                    AUA.CAUGCCU................GUUC.GC..G.......ACCCGC
X84350.2/1300-1059                 ..................................................
AF057561.1/13-621                  AUA.CAUGCAA................CCGAGCU..CC.....AGUCGGC
AF200829.1/14896-14704             ..................................................
X99212.1/6940-7530                 AUA.CAUGCAA...............AUAAUGCG..AGU....AUC....
L20934.1/14820-14626               ..................................................
L06178.1/15501-15299               ..................................................
AF149768.1/9823-9634               ..................................................
X89441.1/21-852                    AUA.CAUGAAA...............AACGUAUG..UGC....AAAAUGC
X95574.1/807-620                   ..................................................
X80245.1/14829-14610               ..................................................
X89495.1/23-616                    AUA.CAUGCAA................CCAAGUC..CCG....ACCA...
X89484.1/23-626                    AUA.CAUGCUA...............CAGGUGUC..UCCG...GCCGG..
Z81325.1/1-568                     AUA.CAUGCAU.................UAUACG..GUC....AC.....
AJ245743.1/3395-3636               ..................................................
D14363.1/1-584                     AUA.CAUGCCU..............GACGCCGUC..GGG....GCC....
AF098298.1/10175-10424             ..................................................
Y16067.1/13942-14205               ..................................................
AF049726.1/1-233                   ..................................................
AF049727.1/19-276                  ..................................................
AF049729.1/14-199                  ..................................................
X99772.1/89-355                    ..................................................
AF049723.1/19-280                  ..................................................
AF049724.1/19-280                  ..................................................
AB016274.1/89-351                  ..................................................
U52729.1/48-307                    ..................................................
Y10944.1/20-278                    ..................................................
M57527.1/91-349                    ..................................................
Y10947.1/20-269                    ..................................................
Y10948.1/20-276                    ..................................................
Y10946.1/20-278                    ..................................................
Y10949.1/20-265                    ..................................................
AF154051.1/87-335                  ..................................................
U89224.1/20-284                    ..................................................
AF090338.1/93-359                  ..................................................
AF173594.1/20-285                  ..................................................
Y18522.2/90-357                    ..................................................
U89207.1/20-278                    ..................................................
U83759.1/20-295                    ..................................................
U83757.1/20-293                    ..................................................
U89206.1/20-286                    ..................................................
AF173563.1/20-282                  ..................................................
AF173597.1/20-295                  ..................................................
U59670.1/61-288                    ..................................................
Z21921.1/20-287                    ..................................................
Z21926.1/20-283                    ..................................................
Z48715.1/20-273                    ..................................................
L42813.1/88-348                    ..................................................
L28076.1/20-278                    ..................................................
U39565.1/25-284                    ..................................................
AB016606.1/96-358                  ..................................................
AB008539.1/89-344                  ..................................................
M55539.1/91-351                    ..................................................
AF069538.1/21-286                  ..................................................
AF263228.1/22-285                  ..................................................
AF263229.1/20-281                  ..................................................
AF263235.1/21-290                  ..................................................
U61080.1/21-293                    ..................................................
M95109.1/21-286                    ..................................................
AF069540.1/21-280                  ..................................................
U97339.2/21-288                    ..................................................
Y18001.1/93-351                    ..................................................
AF069981.1/1-249                   ..................................................
X93602.1/21-285                    ..................................................
M63569.1/7-271                     ..................................................
U12450.1/1-244                     ..................................................
U67288.1/1-237                     ..................................................
U59172.1/1-257                     ..................................................
U67298.1/4-243                     ..................................................
X84382.1/21-280                    ..................................................
X84384.1/21-288                    ..................................................
AF027987.2/53-314                  ..................................................
U33498.1/21-282                    ..................................................
AB012104.1/94-355                  ..................................................
AF039066.1/92-358                  ..................................................
U11880.1/1364-1621                 ..................................................
AB013012.1/1-595                   AUA.CAUGCGA.................AAAGCG..CUG....ACUGC..
Z86122.1/21-610                    AUA.CAUGCGA.................GAGGUC..CCG....ACC....
U37526.1/21-600                    AUA.CAUGC...................CCAGUC..CCG....ACCG...
J04815.1/93-357                    ..................................................
AJ130797.1/5-274                   ..................................................
AF049132.1/3279-3034               ..................................................
AF051097.1/90-308                  ..................................................
U58369.1/21-624                    ACA.CAUGCAA................CAGAGCU..UUC....UUGGAUC
D26530.1/1-501                     AUA.CAUGCAG.................AAAGCU..U.............
D84190.1/1-589                     AUA.CAUGCAC..............GAAACAGCU..UCGC.A.AUCCUCC
AJ224787.1/24-651                  AUA.CGUGCGC...............ACCGAGCC..CCG....ACCCGCC
AF021878.1/21-605                  AUA.CAUGCA...................CCUCU..CGG.....UGGGAA
AF085182.1/1-516                   AUA.CAUGC.G....................UUU..AAUCGUACAGGUAG
AF085176.1/1-508                   AUA.CAUGCAG...................UUUU..GAG...AUAGCGU.
AF001579.1/18-587                  AUA.CAUGCAA..................AAUUC..UUU....GU.....
AF201375.1/1-617                   AUA.CAUGUGU.................CAGCCG..GGU....UUCCGAG
AF201373.1/1-598                   AUA.CAUGCAG.................UCACAC..CAG....CAUC...
AJ133407.1/1-530                   AUA.CUUGCAC................UGAUAUC..UAA....CAAGCWA
AF260586.1/1-569                   AUA.CGUGCUA................CCAUCAU..CCG....ACU....
AF036611.1/1-551                   AUA.CAUGCAA................CUAAUCC..CCG....AUC....
AF202156.1/1-533                   AUA.CAUGCAAU...............AUA.UGU..UGU....AUAG...
AF036599.1/1-562                   AUA.CAUGCAU................AAAAGCG..GGG....UCA....
AF202165.1/1-533                   AUA.CGUGCAU................UGAUGCC..UAA....C......
AF036605.1/1-504                   AUA.CACGCUU...............UUUAUACC..AC............
AF083013.1/1-539                   AUA.CG...GC.....................GC..AC............
U13933.1/1-488                     AUA.CAUGCAA................CCAUGGC..UCC...........
AF083002.1/1-548                   AUACCGUGUC......................CC..UCG....GG.....
AF083018.1/26-559                  AUA.CAGGAUU..................ACGUA................
AF083022.1/1-560                   AUA.CAUGCAU................CAAAGCU..CUG....AC.....
AF083001.1/1-536                   AUA.CCAUUAA................CAAAGCU..UGG....AA.....
AF082998.1/1-560                   AUA.CAUGCAA................AAAAAGC..UAG.....A.....
AF037369.1/1-530                   AUA.CAUGCAU................C.AAGCC..UCG....GCC....
AF036642.1/1-554                   AUA.CACGCAU................CAAAACC..CCG....AC.....
AF124454.1/9-657                   AUA.CAUGCCG................AUAUGCC..CUG....AGCUGAU
AJ228777.1/1-612                   AUA.CGUGCCU................AGAUGCC..CUG....AGUC...
AJ228796.1/1-601                   AUA.CGUGCCU..............UUGUGUGUG..CAA....UCC....
AJ012527.1/1-498                   AUG.CAUGAAA................AUUG.CU..GGA....CC.....
AF102895.1/21-592                  AUA.CAUGCGA....................CUA..GCC....CUAU...
AJ012522.1/1-581                   AUA.CUUGUAA.................AAU.CUA.CU.....UU.....
AJ012528.1/1-482                   AUA.CUUGACU.....................CG..CC.....C......
D83381.1/1-562                     AUG.CUUGCAG...................AUUG..CUU...........
AJ012524.1/1-496                   AUG.CUUGCAG................AUUG.CU..UGC...........
AF102892.1/16-581                  AUA.CAUGCCA..................UAAGG..GUA.........CA
AF102897.1/22-609                  AUA.CAUGCUA................AGCGCU..AA......UUUC...
AF102894.1/10-597                  AUA.CAUGCCG..................AAACC..CUG....UCC....
AJ012525.1/1-510                   AUA.CAAGCGU...............GAGUGAGG..CAC....AGCG...
AF051328.1/18-607                  AUA.CAUGCGU................UUAAGCC..GCC....UGUA...
D85095.1/1-554                     AUA.CAUGGCC................AAAAGCU..CCG....ACC....
AJ228794.1/1-594                   AUA.CAUGCAU................CAAAGCC..GUG....ACC....
AF167420.1/16-625                  AUA.CUUGCCC...............UCGAUGUC..CUG....ACC....
AF051331.1/16-605                  AUA.CGUGCCA...............ACUAUGUC..CUG....UU.....
AJ012513.1/1-588                   AUA.CAUUAACCGA.............AGAAAGU..CCU....AUC....
AJ012521.1/1-588                   AUA.CAUGCCA..............AUUUAUGCU..UUA....GCC....
AF051332.1/22-612                  AUA.CAUGCC................AAUGUGCC..GUU....GC.....
U41281.1/1-588                     AUA.CAUGCGA.................AAA.UU..CCG....GUA....
AF056024.1/1-515                   AUA.CAUGCAG.................CAAGCC..UUG....ACC....
D16466.1/8630-9098                 ...UUUUGG......................GAA..UAAAAG.AAG....
K02641.1/21-597                    AUA.CAUACAA................GCGAUGG..GUG....ACUG...
AF093247.1/26-665                  AUA.CAUGACA...............CACUAACC..CGU.....CGGGCU
X13160.1/21-664                    AUA.CAAGAAC..................GUACC..ACC.....CGCUUC
AB032228.1/3-507                   AUA.CAUGCUA...................UUGU..UUC....AUCAGAA
AB032212.1/3-508                   AUA.CAUGCAG...................GAAA..ACC....ACCUAAA
AB032235.1/3-507                   AUA.CAAGCAA...................GUGU..AUC....AAGGUAA
AB032211.1/3-506                   AUA.CUUUAUA...................GAGU..ACCUUUAGUUCGGA
AF052703.1/3-511                   AUA.CAUGCGA...................UUGU..UUC....UCCAGAA
L23799.1/21-862                    AUA.CAUGCAC................CGACGGC..CUG....AUCGGGU
AF245217.1/19-615                  AUA.CAUGCAA.................CAACGC..CCG....ACCG...
AF091148.1/21-608                  AUA.CAUGGUA.................CAAUAU..AUA....UAUA...
AF091145.1/19-597                  AUA.CAUGGUA.................CUAUGU..AUA....AAUA...
AF091146.1/21-594                  AUA.CAUGUCG.................CUAAUG..GUA....UAUU...
AF018160.1/21-570                  AUA.CAUUUAU.................AACGUC..UAAU...UUU....
AF114794.1/35030-35484             ..................................................
D89861.1/26888-27344               ..................................................
L26187.1/23-595                    AUA.CGUGAUA.................UGUAGC..CCG....AA.....
Z30950.1/62-501                    ..................................................
AF085261.1/21-574                  AUA.CGUGCCA.................CAAGAC..GAC...........
X74006.1/28-512                    AUC.CCUAAUA...................UUGC..UUUUA.........
X63519.1/21-607                    AUA.CGUGCAC.................GAAGGC..CCG....ACC....
X15435.1/96-628                    ....GAAUC......................GUG..GAUAAG.UAU....
Z35317.1/19-597                    AUA.CGUGCGU..................AAAUC..CCG....ACU....
Z33462.1/20-589                    AUA.CAUGCAU..................AAAUC..CUG....ACU....
AF058661.1/10-532                  AAC.GAAGGCGCGCGUUCGCUUCGAGGAAA.GCU................
U67741.1/1-418                     ..................................................
AJ130869.1/1-566                   AUA.CAUGCA...................GAGCA..GAC...........
AF185052.1/26-568                  AUA.CAUGCGU.................CAAGAC..CC........GC..
X85398.2/21-602                    AUA.CAUGCAU.................CAUAAC..CCG....ACUA...
U21338.1/23-606                    AAA.CAUGCGU................ACAAGAC..GUG....ACU....
X14874.1/202-668                   AAA.AAGGGA.....................AAU................
U37108.1/21-579                    AUA.CUUGAGA................AAAAAUA..GC............
X92165.1/1-559                     AUA.CCGAAUG....................ACC..GGAAGA..AUC...
X92132.1/1-535                     AUU.CCGCAUU...................CGAC..C.............
#=GC SS_cons                       ....>>>>........................<<..<<<<<<..<<....

AF227641.1/3-471                   .....................................UGGAAU.......
AJ270249.1/16-490                  .....................................UGGAAU.......
AF029198.1/19-492                  ......................................GGAAU.......
AF033672.1/14-481                  .....................................UGGAAU.......
AJ224936.1/31-502                  .....................................UGGAAU.......
AB012050.1/19-500                  .....................................UGGAAA.......
AF050619.1/1-471                   .....................................UGGAAU.......
AF255604.1/13-506                  .....................................UGAAAU.......
AB019734.1/1-476                   .....................................UGGAAU.......
AJ133624.1/1-469                   .....................................UGGAAC.......
AB019751.1/1-474                   .....................................UGGAAC.......
AB019754.1/1-472                   .....................................UGGAAC.......
AJ133623.1/1-457                   .....................................UGGAAC.......
AF015973.1/20-490                  .....................................UGGAAU.......
AB019717.1/1-494                   .....................................UGGAAU.......
AB019743.1/35-503                  .....................................UGGAAG.......
AB007303.1/20-521                  .....................................UGGAAG.......
AB019752.1/1-462                   .....................................UGGAAA.......
AB019714.1/1-484                   .....................................UGGAAU.......
AB019749.1/1-469                   .....................................UGGAAU.......
AB019757.1/1-469                   .....................................UGGAAC.......
AB019719.1/1-498                   .....................................UGGAAU.......
AB019720.1/1-486                   .....................................UGGAAU.......
AB007312.1/20-519                  .....................................UGGAAU.......
AB019718.1/1-485                   .....................................UGGAAC.......
AB019747.1/1-491                   .....................................UGGGAU.......
U05662.1/1-532                     ......................................GGAU........
AJ009495.1/19-506                  ......................................GAGA........
AF074414.1/1-495                   ......................................GCAU........
U43492.1/1-497                     ......................................GCAU........
X70971.1/17-539                    ......................................GCAU........
D16296.1/1-537                     ......................................CUAA........
AF027098.1/1-500                   ......................................GAGA........
U09452.1/1-511                     ......................................GAGU........
AF154059.1/19-541                  ......................................GCAU........
AB003389.1/1-501                   ......................................GCAU........
L16477.1/25-556                    ......................................GCAU........
Z35665.1/1-532                     ......................................GCAU........
D12656.1/1-447                     ......................................GCAU........
AF078775.1/1-507                   ......................................GCAU........
D12655.1/1-442                     ......................................GCAU........
Y08956.1/1-520                     ......................................GCAU........
AB015524.1/19-540                  ......................................GCAU........
AF137029.1/1-491                   ......................................GCAU........
AJ007870.1/1-509                   ......................................GCAU........
U68426.2/1-524                     ......................................GAAU........
AJ009458.1/19-543                  ......................................GCAU........
D32255.1/9-477                     ......................................UAAC........
AF005747.2/20-520                  ......................................CCUG........
AJ009453.1/19-515                  ......................................GUCG........
AB003167.1/1-473                   ......................................GAGA........
AF059187.1/1-532                   ......................................GCAU........
L08066.1/24-522                    ......................................GAGA........
Y13038.1/1-506                     ......................................UGUG........
AF027020.1/1-510                   ......................................UUUG........
M62686.1/25-543                    ......................................GCAU........
AF050169.1/1-528                   ......................................GCCA........
D88515.1/1-540                     ......................................GCAU........
AJ271454.1/20-546                  ......................................GCAU........
U85624.1/1-469                     ......................................GMAU........
D14142.1/19-538                    ......................................GCAU........
U50711.1/19-528                    ......................................GCAA........
AF161069.1/16-526                  ..................................................
L37421.1/26-539                    ..................................................
X69335.1/15-528                    ......................................GGGA........
X61141.1/1-460                     ......................................GCAU........
X59028.1/1-460                     ......................................ACAU........
AF105317.1/1-512                   ......................................GCAU........
U16323.1/1-517                     ......................................GCAU........
AF271154.1/2-528                   ......................................GACC........
AF009832.1/1-516                   ......................................ACAU........
AF073448.1/1-523                   ......................................GCAU........
AF001736.1/1-506                   ......................................GCAU........
AF018558.1/19-561                  ......................................GCAU........
X55404.1/1-441                     ......................................GCAU........
Y14642.1/1-504                     ......................................UUCG........
AF027001.1/1-511                   ......................................UGAA........
AJ231193.1/1-509                   ......................................GCAU........
X56305.1/20-501                    ......................................GUGA........
AJ231183.1/1-506                   ......................................UCCG........
AJ241008.1/19-578                  .......................................AUG........
AF202663.1/1-541                   A....AUAC..UAUAGGU....................GCAA........
AJ241009.1/19-566                  ......................................UUCG........
U70712.1/1-472                     ......................................ACAU........
AF254109.1/3-477                   ......................................UUCG........
M29029.1/27-413                    ......................................NUUU........
AF069062.1/16-501                  ......................................UGAG........
AF132134.1/1-639                   GGGGCGGCUCC...........................UCGU........
AF233878.1/1-515                   ......................................UAUG........
AF148940.1/1-482                   ......................................GCAA........
AF130847.1/1-500                   ......................................UGAU........
X72768.1/18-561                    ......................................ACAA........
AB016469.1/13-538                  ......................................GUCA........
AF234131.1/1-446                   ......................................UAAA........
AB015244.1/19-567                  ......................................UCUG........
L35523.1/19-522                    ......................................AUAA........
AB030611.1/1-455                   ......................................GAAA........
AF077606.1/1-517                   ......................................UAAU........
M63249.1/19-552                    ......................................GAAA........
M29023.1/22-540                    ......................................CACG........
AF140002.1/1478-961                ......................................UACG........
X90833.1/1-460                     ......................................GGGN........
L35461.1/1-503                     ......................................UUCG........
AF018448.1/18-550                  ......................................UGAG........
AB015518.1/19-511                  ......................................UUCG........
AJ007875.1/1-520                   GUGUUUU...............................UACU........
U14934.1/1-495                     ......................................AUAA........
Z98591.1/1-456                     ......................................GUAG........
X85199.1/1-525                     ......................................UUUG........
M59179.1/29-552                    ......................................GAGA........
M57738.1/56-589                    ......................................UGGA........
AF068463.1/1-487                   ......................................GCAU........
X96725.1/1-528                     ......................................GCAA........
AF255593.1/12-509                  ......................................GGGA........
AF255594.1/12-556                  ......................................GAGA........
AJ250439.1/1-502                   ......................................GAGA........
X99390.1/1-542                     ......................................GCAU........
AF001775.1/1-502                   ......................................ACAU........
X90515.1/1-519                     ......................................GCAA........
AF050610.1/1-509                   ......................................UUAU........
AF027089.1/1-507                   ......................................GCAU........
AJ224539.1/1-507                   ......................................GCAA........
AF050603.1/1-475                   ......................................GAAA........
AF027030.1/1-508                   ......................................UCU.........
AF050599.1/1-509                   ......................................UACG........
AF050606.1/1-486                   ......................................GCAA........
AJ224540.1/1-572                   ......................................GCAU........
AF050593.1/1-512                   ......................................GCAA........
AF050594.1/1-542                   ......................................GAUG........
AF125207.1/3-512                   ......................................AAAU........
AJ009463.1/17-544                  ......................................AUAA........
AF050595.1/1-526                   ......................................UUU.........
AB013271.1/19-557                  ......................................AUCG........
AB013269.1/19-563                  ......................................AUAA........
AF001737.1/1-499                   ......................................GCAU........
AB015586.1/19-563                  ......................................GCAU........
AF097766.1/1-502                   ......................................GCAA........
L10934.1/33-504                    ......................................UUAC........
AF018187.1/19-535                  ......................................GCAU........
AB009208.1/1-453                   ......................................GCAU........
AB015559.1/19-566                  ......................................UUAA........
U81707.2/1-504                     ......................................GCAU........
AB015569.1/19-493                  ......................................UUCG........
AF047641.1/1-541                   ......................................UGAA........
AF154095.1/19-565                  ......................................AUAG........
U81656.2/1-494                     ......................................GACG........
AJ133615.1/1-553                   ......................................UACA........
AB004575.1/1-507                   ......................................GCAU........
U81754.2/1-518                     ......................................GCAU........
AF097803.1/1-538                   ......................................CAUG........
AB015577.1/19-511                  ......................................UAAU........
AF125205.1/19-542                  ......................................UUCG........
AF001764.1/1-461                   ......................................GAAA........
AF015925.1/1-550                   ......................................GCAU........
U81658.2/1-500                     ......................................GAGA........
AF154105.1/19-584                  ......................................UUAA........
AJ224943.1/1-537                   ......................................GCAU........
AF018193.1/19-527                  ......................................GCAU........
AB009179.1/1-492                   ......................................GCAU........
X80834.1/31-507                    ......................................GCAU........
X80922.1/1-545                     ......................................UGAG........
AB009243.1/1-495                   ......................................GCAU........
U81641.2/1-522                     ......................................UUCG........
U81766.2/1-542                     ......................................GCAU........
U41450.1/19-556                    ......................................UUUG........
U83331.1/18-597                    ......................................UCUC........
AF063241.1/21-596                  ......................................UUUU........
U87145.2/33352-33753               ......................................AAUA........
AF129882.1/27-578                  .......................................AUG........
U72542.1/1-582                     ......................................UUAU........
X57167.1/80-558                    ......................................GUAC........
AF129883.1/16-610                  .......................................ACG........
Z29440.1/1-571                     ......................................UUUC........
U17354.1/22-594                    ......................................CCC.........
AF160864.1/32587-32932             ..................................................
X15917.1/24553-25131               .......................................UAA........
X71134.1/21-564                    ......................................UUUG........
AJ276699.1/40-631                  .......................................CAA........
AF052190.1/16-601                  ......................................UCAA........
AF244939.1/20-597                  ......................................UAUU........
AF076179.1/1-614                   ......................................CUCA........
U03478.1/13-652                    C.....................................GAUA........
AF076171.1/1-569                   .....................................UUCAU........
AF076178.1/1-602                   ......................................UUCG........
L28812.1/26-692                    UAUA..................................UUUG........
Z17210.1/21-488                    ......................................GCG.........
X65063.1/2981-3447                 ......................................GCG.........
L07836.1/21-533                    GUGAGAGCGAUC...........................UCG........
X84231.1/1-441                     GGCAGCUU..........................................
X56991.1/21-598                    ......................................UUAG........
AF119811.1/1-622                   UCAACCCCGUGG.........................CCUU.........
AF242548.1/18-727                  CACAUAACCUGGUUUGAGACAGCUG.........................
AF150935.1/21-703                  ....CUCAGCAUGG.UCUUGCC............................
AF090868.1/1-680                   AAUAUCGAGACCAUCGGCUGUC............................
AF096991.1/1-630                   ................CCACGG............................
AF090869.1/1-776                   GACGCUC..CAGUGAUGUGGUGC...........................
AF090871.1/1-669                   ......................CAACA.......CAG...U.........
AF150936.1/21-703                  CACAGGCGCCAG...CCCUCGG............................
AF096992.1/1-778                   GCAGCUUGGCUUGUGUGAGCAAAGU.........................
AF112871.2/21-757                  GAC.............ACUCGGUUUGCGACUCUUCG..............
U84732.2/21-794                    CAGUUCUUUCUCAACAACCCUGGCUGGGUCCGCGUG..............
AF061338.1/21-739                  A...............AGCAUCACAUGGCC..UUUG..............
AF096994.1/1-642                   ......................ACGUCAAGGUUGGUCUGGG.........
AF090377.1/1-640                   .......................UGUCAUGCGAUG...UGG.........
AF112875.1/1-639                   ......................GCCCGUUC..CGGG..............
U84731.1/18-642                    CCACCACCUGCGGGG.......................AAA.........
X76494.1/1-621                     UCAAGGAC..............................UUCG........
J01390.1/2547-3032                 ..................................................
U91338.1/25-622                    ..................................................
AF056626.1/12-564                  ..................................................
D31785.1/12984-13540               .....................................AGAU.........
AF114901.1/315-951                 .....................................AUAUA........
X54421.1/3165-3670                 ......................................UUU.........
X72804.1/34-733                    .................UAAUCUUUAGAUUAAUCAUUAAAUAAAAAUAAA
U77662.1/1-559                     ......................................UUAC........
U23935.1/26-531                    ..................................CGUAUGAAUCA.....
U68474.1/21-430                    ..................................................
AJ252949.1/21-438                  ..................................................
AF027682.1/21-416                  ..................................................
AF024655.1/21-474                  ..................................................
AF031539.1/1-392                   ..................................................
AF027683.1/21-446                  ..................................................
AF201911.1/3-416                   ..................................................
X73894.1/2-419                     ..................................................
L39112.1/21-418                    ..................................................
L15741.1/16-440                    ..................................................
U47052.1/18-470                    ..................................................
AJ252959.1/21-430                  ..................................................
AJ252960.1/21-473                  ..................................................
AF031538.1/27-481                  ..................................................
AJ252950.1/21-492                  ..................................................
AJ005581.1/1769-2193               ..................................................
AF007533.1/1-572                   ......................................UAUU........
U07937.1/21-574                    ......................................UCU.........
U20858.1/21-576                    ......................................UCUC........
M18732.1/21-689                    AUUUG..................................UGC........
X94430.1/21-605                    ......................................UUGC........
X93085.1/1-677                     GACAGUAG..............................ACAC........
AF007261.1/67465-67980             ..................................................
AF099101.1/20-618                  ......................................UUUU........
AF001843.1/1-573                   ......................................UUCG........
U41399.1/1-566                     ......................................UUCG........
U24570.1/10195-10416               ..................................................
U67142.1/1-545                     ......................................UUCG........
U67323.1/1-571                     ......................................GCAA........
U50972.1/1-537                     ......................................UUCG........
L76341.1/2-610                     ......................................UCCG........
X69067.1/13991-13821               ..................................................
L81935.1/19-617                    ......................................UUCG........
X84350.2/1300-1059                 ..................................................
AF057561.1/13-621                  CGC...................................CUCG........
AF200829.1/14896-14704             ..................................................
X99212.1/6940-7530                 ......................................GUAA........
L20934.1/14820-14626               ..................................................
L06178.1/15501-15299               ..................................................
AF149768.1/9823-9634               ..................................................
X89441.1/21-852                    CGAUUGUUGUCGUCGUCGACU.................GCAA........
X95574.1/807-620                   ..................................................
X80245.1/14829-14610               ..................................................
X89495.1/23-616                    ......................................GCGA........
X89484.1/23-626                    ......................................GCAA........
Z81325.1/1-568                     ......................................CUA.........
AJ245743.1/3395-3636               ..................................................
D14363.1/1-584                     ......................................CGC.........
AF098298.1/10175-10424             ..................................................
Y16067.1/13942-14205               ..................................................
AF049726.1/1-233                   ..................................................
AF049727.1/19-276                  ..................................................
AF049729.1/14-199                  ..................................................
X99772.1/89-355                    ..................................................
AF049723.1/19-280                  ..................................................
AF049724.1/19-280                  ..................................................
AB016274.1/89-351                  ..................................................
U52729.1/48-307                    ..................................................
Y10944.1/20-278                    ..................................................
M57527.1/91-349                    ..................................................
Y10947.1/20-269                    ..................................................
Y10948.1/20-276                    ..................................................
Y10946.1/20-278                    ..................................................
Y10949.1/20-265                    ..................................................
AF154051.1/87-335                  ..................................................
U89224.1/20-284                    ..................................................
AF090338.1/93-359                  ..................................................
AF173594.1/20-285                  ..................................................
Y18522.2/90-357                    ..................................................
U89207.1/20-278                    ..................................................
U83759.1/20-295                    ..................................................
U83757.1/20-293                    ..................................................
U89206.1/20-286                    ..................................................
AF173563.1/20-282                  ..................................................
AF173597.1/20-295                  ..................................................
U59670.1/61-288                    ..................................................
Z21921.1/20-287                    ..................................................
Z21926.1/20-283                    ..................................................
Z48715.1/20-273                    ..................................................
L42813.1/88-348                    ..................................................
L28076.1/20-278                    ..................................................
U39565.1/25-284                    ..................................................
AB016606.1/96-358                  ..................................................
AB008539.1/89-344                  ..................................................
M55539.1/91-351                    ..................................................
AF069538.1/21-286                  ..................................................
AF263228.1/22-285                  ..................................................
AF263229.1/20-281                  ..................................................
AF263235.1/21-290                  ..................................................
U61080.1/21-293                    ..................................................
M95109.1/21-286                    ..................................................
AF069540.1/21-280                  ..................................................
U97339.2/21-288                    ..................................................
Y18001.1/93-351                    ..................................................
AF069981.1/1-249                   ..................................................
X93602.1/21-285                    ..................................................
M63569.1/7-271                     ..................................................
U12450.1/1-244                     ..................................................
U67288.1/1-237                     ..................................................
U59172.1/1-257                     ..................................................
U67298.1/4-243                     ..................................................
X84382.1/21-280                    ..................................................
X84384.1/21-288                    ..................................................
AF027987.2/53-314                  ..................................................
U33498.1/21-282                    ..................................................
AB012104.1/94-355                  ..................................................
AF039066.1/92-358                  ..................................................
U11880.1/1364-1621                 ..................................................
AB013012.1/1-595                   ......................................UUCG........
Z86122.1/21-610                    .......................................UCU........
U37526.1/21-600                    ......................................CUUG........
J04815.1/93-357                    ..................................................
AJ130797.1/5-274                   ..................................................
AF049132.1/3279-3034               ..................................................
AF051097.1/90-308                  ..................................................
U58369.1/21-624                    U.....................................UUCG........
D26530.1/1-501                     ......................................UUCG........
D84190.1/1-589                     CU....................................CUGG........
AJ224787.1/24-651                  ......................................UUUA........
AF021878.1/21-605                  G......................................CUUG.......
AF085182.1/1-516                   C.....................................UUGC........
AF085176.1/1-508                   .......................................NAA........
AF001579.1/18-587                  ......................................UUCG........
AF201375.1/1-617                   ......................................GUAA........
AF201373.1/1-598                   ......................................GCAA........
AJ133407.1/1-530                   ......................................AUGC........
AF260586.1/1-569                   ......................................UGUC........
AF036611.1/1-551                   ......................................GCAA........
AF202156.1/1-533                   ......................................UUAU........
AF036599.1/1-562                   ......................................CUCG........
AF202165.1/1-533                   .....................................UUUU.........
AF036605.1/1-504                   ......................................AUUA........
AF083013.1/1-539                   ......................................UUCG........
U13933.1/1-488                     ......................................UUCG........
AF083002.1/1-548                   ......................................GAAA........
AF083018.1/26-559                  ......................................CACC........
AF083022.1/1-560                   ......................................AC.C........
AF083001.1/1-536                   ......................................GCAA........
AF082998.1/1-560                   ......................................UUCG........
AF037369.1/1-530                   ......................................UUCG........
AF036642.1/1-554                   ......................................UAAC........
AF124454.1/9-657                   CACUCUUACUCAC..........................UUCU.......
AJ228777.1/1-612                   ......................................GUGA........
AJ228796.1/1-601                   ......................................UUCG........
AJ012527.1/1-498                   ......................................UUCG........
AF102895.1/21-592                  ......................................UCAC........
AJ012522.1/1-581                   ...AG.................................AUAC........
AJ012528.1/1-482                   ......................................UCCG........
D83381.1/1-562                     ......................................GGGA........
AJ012524.1/1-496                   ......................................GAGA........
AF102892.1/16-581                  ......................................UCAU........
AF102897.1/22-609                  ..CGG.................................AUUA........
AF102894.1/10-597                  .....................................AAGU.........
AJ012525.1/1-510                   ..UUG.................................AUC.........
AF051328.1/18-607                  .......................................CUC........
D85095.1/1-554                     ......................................UUCG........
AJ228794.1/1-594                   ......................................GAAUA.......
AF167420.1/16-625                  ......................................GCAA........
AF051331.1/16-605                  ......................................CGCAAG......
AJ012513.1/1-588                   ......................................GUGC........
AJ012521.1/1-588                   ......................................UUAU........
AF051332.1/22-612                  ....................................UGUUUUAG......
U41281.1/1-588                     ......................................GCAA........
AF056024.1/1-515                   ......................................CUUA........
D16466.1/8630-9098                 .......................................AAA........
K02641.1/21-597                    ......................................GCAA........
AF093247.1/26-665                  GGGG..................................GCAA........
X13160.1/21-664                    GACCC.................................GUAA........
AB032228.1/3-507                   CCGAGAUAU.............................GAUG........
AB032212.1/3-508                   AUGAAGUAA.............................GGU.........
AB032235.1/3-507                   GUGAAGUAA.............................GAA.........
AB032211.1/3-506                   AGGGACAGA.............................GGU.........
AF052703.1/3-511                   ACGAUUUAU.............................GGAG........
L23799.1/21-862                    GACCGAGAGGGUCGCACUUGUCUUAAUUC.........ACAG........
AF245217.1/19-615                  ......................................UUCG........
AF091148.1/21-608                  ......................................CCUA........
AF091145.1/19-597                  ......................................UAU.........
AF091146.1/21-594                  ......................................UUUU........
AF018160.1/21-570                  .......................................UUA........
AF114794.1/35030-35484             ..................................................
D89861.1/26888-27344               ..................................................
L26187.1/23-595                    ......................................AUAA........
Z30950.1/62-501                    ..................................................
AF085261.1/21-574                  ......................................GCAA........
X74006.1/28-512                    ......................................UUUU........
X63519.1/21-607                    ......................................CUCG........
X15435.1/96-628                    .......................................UUU........
Z35317.1/19-597                    ......................................UUUU........
Z33462.1/20-589                    ......................................UUU.........
AF058661.1/10-532                  ......................................AAAA........
U67741.1/1-418                     ..................................................
AJ130869.1/1-566                   ......................................GCAA........
AF185052.1/26-568                  ......................................AAGG........
X85398.2/21-602                    ......................................UUU.........
U21338.1/23-606                    ......................................UUAU........
X14874.1/202-668                   ....................................ACAGGAUA......
U37108.1/21-579                    ......................................GUAA........
X92165.1/1-559                     ......................................GCCU........
X92132.1/1-535                     ......................................UUCG........
#=GC SS_cons                       ..................................................

AF227641.1/3-471                   ..................................................
AJ270249.1/16-490                  ..................................................
AF029198.1/19-492                  ..................................................
AF033672.1/14-481                  ..................................................
AJ224936.1/31-502                  ..................................................
AB012050.1/19-500                  ..................................................
AF050619.1/1-471                   ..................................................
AF255604.1/13-506                  ..................................................
AB019734.1/1-476                   ..................................................
AJ133624.1/1-469                   ..................................................
AB019751.1/1-474                   ..................................................
AB019754.1/1-472                   ..................................................
AJ133623.1/1-457                   ..................................................
AF015973.1/20-490                  ..................................................
AB019717.1/1-494                   ..................................................
AB019743.1/35-503                  ..................................................
AB007303.1/20-521                  ..................................................
AB019752.1/1-462                   ..................................................
AB019714.1/1-484                   ..................................................
AB019749.1/1-469                   ..................................................
AB019757.1/1-469                   ..................................................
AB019719.1/1-498                   ..................................................
AB019720.1/1-486                   ..................................................
AB007312.1/20-519                  ..................................................
AB019718.1/1-485                   ..................................................
AB019747.1/1-491                   ..................................................
U05662.1/1-532                     ..................................................
AJ009495.1/19-506                  ..................................................
AF074414.1/1-495                   ..................................................
U43492.1/1-497                     ..................................................
X70971.1/17-539                    ..................................................
D16296.1/1-537                     ..................................................
AF027098.1/1-500                   ..................................................
U09452.1/1-511                     ..................................................
AF154059.1/19-541                  ..................................................
AB003389.1/1-501                   ..................................................
L16477.1/25-556                    ..................................................
Z35665.1/1-532                     ..................................................
D12656.1/1-447                     ..................................................
AF078775.1/1-507                   ..................................................
D12655.1/1-442                     ..................................................
Y08956.1/1-520                     ..................................................
AB015524.1/19-540                  ..................................................
AF137029.1/1-491                   ..................................................
AJ007870.1/1-509                   ..................................................
U68426.2/1-524                     ..................................................
AJ009458.1/19-543                  ..................................................
D32255.1/9-477                     ..................................................
AF005747.2/20-520                  ..................................................
AJ009453.1/19-515                  ..................................................
AB003167.1/1-473                   ..................................................
AF059187.1/1-532                   ..................................................
L08066.1/24-522                    ..................................................
Y13038.1/1-506                     ..................................................
AF027020.1/1-510                   ..................................................
M62686.1/25-543                    ..................................................
AF050169.1/1-528                   ..................................................
D88515.1/1-540                     ..................................................
AJ271454.1/20-546                  ..................................................
U85624.1/1-469                     ..................................................
D14142.1/19-538                    ..................................................
U50711.1/19-528                    ..................................................
AF161069.1/16-526                  ..................................................
L37421.1/26-539                    ..................................................
X69335.1/15-528                    ..................................................
X61141.1/1-460                     ..................................................
X59028.1/1-460                     ..................................................
AF105317.1/1-512                   ..................................................
U16323.1/1-517                     ..................................................
AF271154.1/2-528                   ..................................................
AF009832.1/1-516                   ..................................................
AF073448.1/1-523                   ..................................................
AF001736.1/1-506                   ..................................................
AF018558.1/19-561                  ..................................................
X55404.1/1-441                     ..................................................
Y14642.1/1-504                     ..................................................
AF027001.1/1-511                   ..................................................
AJ231193.1/1-509                   ..................................................
X56305.1/20-501                    ..................................................
AJ231183.1/1-506                   ..................................................
AJ241008.1/19-578                  ..................................................
AF202663.1/1-541                   ..................................................
AJ241009.1/19-566                  ..................................................
U70712.1/1-472                     ..................................................
AF254109.1/3-477                   ..................................................
M29029.1/27-413                    ..................................................
AF069062.1/16-501                  ..................................................
AF132134.1/1-639                   ..................................................
AF233878.1/1-515                   ..................................................
AF148940.1/1-482                   ..................................................
AF130847.1/1-500                   ..................................................
X72768.1/18-561                    ..................................................
AB016469.1/13-538                  ..................................................
AF234131.1/1-446                   ..................................................
AB015244.1/19-567                  ..................................................
L35523.1/19-522                    ..................................................
AB030611.1/1-455                   ..................................................
AF077606.1/1-517                   ..................................................
M63249.1/19-552                    ..................................................
M29023.1/22-540                    ..................................................
AF140002.1/1478-961                ..................................................
X90833.1/1-460                     ..................................................
L35461.1/1-503                     ..................................................
AF018448.1/18-550                  ..................................................
AB015518.1/19-511                  ..................................................
AJ007875.1/1-520                   ..................................................
U14934.1/1-495                     ..................................................
Z98591.1/1-456                     ..................................................
X85199.1/1-525                     ..................................................
M59179.1/29-552                    ..................................................
M57738.1/56-589                    ..................................................
AF068463.1/1-487                   ..................................................
X96725.1/1-528                     ..................................................
AF255593.1/12-509                  ..................................................
AF255594.1/12-556                  ..................................................
AJ250439.1/1-502                   ..................................................
X99390.1/1-542                     ..................................................
AF001775.1/1-502                   ..................................................
X90515.1/1-519                     ..................................................
AF050610.1/1-509                   ..................................................
AF027089.1/1-507                   ..................................................
AJ224539.1/1-507                   ..................................................
AF050603.1/1-475                   ..................................................
AF027030.1/1-508                   ..................................................
AF050599.1/1-509                   ..................................................
AF050606.1/1-486                   ..................................................
AJ224540.1/1-572                   ..................................................
AF050593.1/1-512                   ..................................................
AF050594.1/1-542                   ..................................................
AF125207.1/3-512                   ..................................................
AJ009463.1/17-544                  ..................................................
AF050595.1/1-526                   ..................................................
AB013271.1/19-557                  ..................................................
AB013269.1/19-563                  ..................................................
AF001737.1/1-499                   ..................................................
AB015586.1/19-563                  ..................................................
AF097766.1/1-502                   ..................................................
L10934.1/33-504                    ..................................................
AF018187.1/19-535                  ..................................................
AB009208.1/1-453                   ..................................................
AB015559.1/19-566                  ..................................................
U81707.2/1-504                     ..................................................
AB015569.1/19-493                  ..................................................
AF047641.1/1-541                   ..................................................
AF154095.1/19-565                  ..................................................
U81656.2/1-494                     ..................................................
AJ133615.1/1-553                   ..................................................
AB004575.1/1-507                   ..................................................
U81754.2/1-518                     ..................................................
AF097803.1/1-538                   ..................................................
AB015577.1/19-511                  ..................................................
AF125205.1/19-542                  ..................................................
AF001764.1/1-461                   ..................................................
AF015925.1/1-550                   ..................................................
U81658.2/1-500                     ..................................................
AF154105.1/19-584                  ..................................................
AJ224943.1/1-537                   ..................................................
AF018193.1/19-527                  ..................................................
AB009179.1/1-492                   ..................................................
X80834.1/31-507                    ..................................................
X80922.1/1-545                     ..................................................
AB009243.1/1-495                   ..................................................
U81641.2/1-522                     ..................................................
U81766.2/1-542                     ..................................................
U41450.1/19-556                    ..................................................
U83331.1/18-597                    ..................................................
AF063241.1/21-596                  ..................................................
U87145.2/33352-33753               ..................................................
AF129882.1/27-578                  ..................................................
U72542.1/1-582                     ..................................................
X57167.1/80-558                    ..................................................
AF129883.1/16-610                  ..................................................
Z29440.1/1-571                     ..................................................
U17354.1/22-594                    ..................................................
AF160864.1/32587-32932             ..................................................
X15917.1/24553-25131               ..................................................
X71134.1/21-564                    ..................................................
AJ276699.1/40-631                  ..................................................
AF052190.1/16-601                  ..................................................
AF244939.1/20-597                  ..................................................
AF076179.1/1-614                   ..................................................
U03478.1/13-652                    ..................................................
AF076171.1/1-569                   ..................................................
AF076178.1/1-602                   ..................................................
L28812.1/26-692                    ..................................................
Z17210.1/21-488                    ..................................................
X65063.1/2981-3447                 ..................................................
L07836.1/21-533                    ..................................................
X84231.1/1-441                     ..................................................
X56991.1/21-598                    ..................................................
AF119811.1/1-622                   ..................................................
AF242548.1/18-727                  ..................................................
AF150935.1/21-703                  ..................................................
AF090868.1/1-680                   ..................................................
AF096991.1/1-630                   ..................................................
AF090869.1/1-776                   .........................................UACGAUGGU
AF090871.1/1-669                   .................................CUU.GUCA....GCCUC
AF150936.1/21-703                  ..................................................
AF096992.1/1-778                   ..................................................
AF112871.2/21-757                  .................................AAG.GGAU....CCCCA
U84732.2/21-794                    .................................UGCUGCCUGGUGCUCUC
AF061338.1/21-739                  .................................GAAUGCCC....CUCCC
AF096994.1/1-642                   .................................UCA............CA
AF090377.1/1-640                   .................................GGUUGGCU....CUGCC
AF112875.1/1-639                   .................................UCA..............
U84731.1/18-642                    ..................................................
X76494.1/1-621                     ..................................................
J01390.1/2547-3032                 ..................................................
U91338.1/25-622                    ..................................................
AF056626.1/12-564                  ..................................................
D31785.1/12984-13540               ..................................................
AF114901.1/315-951                 ..................................................
X54421.1/3165-3670                 ..................................................
X72804.1/34-733                    UACCUAUUAAAUAUCUAUCAUAAUUUAUGAAUU.................
U77662.1/1-559                     ..................................................
U23935.1/26-531                    ..................................................
U68474.1/21-430                    ..................................................
AJ252949.1/21-438                  ..................................................
AF027682.1/21-416                  ..................................................
AF024655.1/21-474                  ..................................................
AF031539.1/1-392                   ..................................................
AF027683.1/21-446                  ..................................................
AF201911.1/3-416                   ..................................................
X73894.1/2-419                     ..................................................
L39112.1/21-418                    ..................................................
L15741.1/16-440                    ..................................................
U47052.1/18-470                    ..................................................
AJ252959.1/21-430                  ..................................................
AJ252960.1/21-473                  ..................................................
AF031538.1/27-481                  ..................................................
AJ252950.1/21-492                  ..................................................
AJ005581.1/1769-2193               ..................................................
AF007533.1/1-572                   ..................................................
U07937.1/21-574                    ..................................................
U20858.1/21-576                    ..................................................
M18732.1/21-689                    ..................................................
X94430.1/21-605                    ..................................................
X93085.1/1-677                     ..................................................
AF007261.1/67465-67980             ..................................................
AF099101.1/20-618                  ..................................................
AF001843.1/1-573                   ..................................................
U41399.1/1-566                     ..................................................
U24570.1/10195-10416               ..................................................
U67142.1/1-545                     ..................................................
U67323.1/1-571                     ..................................................
U50972.1/1-537                     ..................................................
L76341.1/2-610                     ..................................................
X69067.1/13991-13821               ..................................................
L81935.1/19-617                    ..................................................
X84350.2/1300-1059                 ..................................................
AF057561.1/13-621                  ..................................................
AF200829.1/14896-14704             ..................................................
X99212.1/6940-7530                 ..................................................
L20934.1/14820-14626               ..................................................
L06178.1/15501-15299               ..................................................
AF149768.1/9823-9634               ..................................................
X89441.1/21-852                    ..................................................
X95574.1/807-620                   ..................................................
X80245.1/14829-14610               ..................................................
X89495.1/23-616                    ..................................................
X89484.1/23-626                    ..................................................
Z81325.1/1-568                     ..................................................
AJ245743.1/3395-3636               ..................................................
D14363.1/1-584                     ..................................................
AF098298.1/10175-10424             ..................................................
Y16067.1/13942-14205               ..................................................
AF049726.1/1-233                   ..................................................
AF049727.1/19-276                  ..................................................
AF049729.1/14-199                  ..................................................
X99772.1/89-355                    ..................................................
AF049723.1/19-280                  ..................................................
AF049724.1/19-280                  ..................................................
AB016274.1/89-351                  ..................................................
U52729.1/48-307                    ..................................................
Y10944.1/20-278                    ..................................................
M57527.1/91-349                    ..................................................
Y10947.1/20-269                    ..................................................
Y10948.1/20-276                    ..................................................
Y10946.1/20-278                    ..................................................
Y10949.1/20-265                    ..................................................
AF154051.1/87-335                  ..................................................
U89224.1/20-284                    ..................................................
AF090338.1/93-359                  ..................................................
AF173594.1/20-285                  ..................................................
Y18522.2/90-357                    ..................................................
U89207.1/20-278                    ..................................................
U83759.1/20-295                    ..................................................
U83757.1/20-293                    ..................................................
U89206.1/20-286                    ..................................................
AF173563.1/20-282                  ..................................................
AF173597.1/20-295                  ..................................................
U59670.1/61-288                    ..................................................
Z21921.1/20-287                    ..................................................
Z21926.1/20-283                    ..................................................
Z48715.1/20-273                    ..................................................
L42813.1/88-348                    ..................................................
L28076.1/20-278                    ..................................................
U39565.1/25-284                    ..................................................
AB016606.1/96-358                  ..................................................
AB008539.1/89-344                  ..................................................
M55539.1/91-351                    ..................................................
AF069538.1/21-286                  ..................................................
AF263228.1/22-285                  ..................................................
AF263229.1/20-281                  ..................................................
AF263235.1/21-290                  ..................................................
U61080.1/21-293                    ..................................................
M95109.1/21-286                    ..................................................
AF069540.1/21-280                  ..................................................
U97339.2/21-288                    ..................................................
Y18001.1/93-351                    ..................................................
AF069981.1/1-249                   ..................................................
X93602.1/21-285                    ..................................................
M63569.1/7-271                     ..................................................
U12450.1/1-244                     ..................................................
U67288.1/1-237                     ..................................................
U59172.1/1-257                     ..................................................
U67298.1/4-243                     ..................................................
X84382.1/21-280                    ..................................................
X84384.1/21-288                    ..................................................
AF027987.2/53-314                  ..................................................
U33498.1/21-282                    ..................................................
AB012104.1/94-355                  ..................................................
AF039066.1/92-358                  ..................................................
U11880.1/1364-1621                 ..................................................
AB013012.1/1-595                   ..................................................
Z86122.1/21-610                    ..................................................
U37526.1/21-600                    ..................................................
J04815.1/93-357                    ..................................................
AJ130797.1/5-274                   ..................................................
AF049132.1/3279-3034               ..................................................
AF051097.1/90-308                  ..................................................
U58369.1/21-624                    ..................................................
D26530.1/1-501                     ..................................................
D84190.1/1-589                     ..................................................
AJ224787.1/24-651                  ..................................................
AF021878.1/21-605                  ..................................................
AF085182.1/1-516                   ..................................................
AF085176.1/1-508                   ..................................................
AF001579.1/18-587                  ..................................................
AF201375.1/1-617                   ..................................................
AF201373.1/1-598                   ..................................................
AJ133407.1/1-530                   ..................................................
AF260586.1/1-569                   ..................................................
AF036611.1/1-551                   ..................................................
AF202156.1/1-533                   ..................................................
AF036599.1/1-562                   ..................................................
AF202165.1/1-533                   ..................................................
AF036605.1/1-504                   ..................................................
AF083013.1/1-539                   ..................................................
U13933.1/1-488                     ..................................................
AF083002.1/1-548                   ..................................................
AF083018.1/26-559                  ..................................................
AF083022.1/1-560                   ..................................................
AF083001.1/1-536                   ..................................................
AF082998.1/1-560                   ..................................................
AF037369.1/1-530                   ..................................................
AF036642.1/1-554                   ..................................................
AF124454.1/9-657                   ..................................................
AJ228777.1/1-612                   ..................................................
AJ228796.1/1-601                   ..................................................
AJ012527.1/1-498                   ..................................................
AF102895.1/21-592                  ..................................................
AJ012522.1/1-581                   ..................................................
AJ012528.1/1-482                   ..................................................
D83381.1/1-562                     ..................................................
AJ012524.1/1-496                   ..................................................
AF102892.1/16-581                  ..................................................
AF102897.1/22-609                  ..................................................
AF102894.1/10-597                  ..................................................
AJ012525.1/1-510                   ..................................................
AF051328.1/18-607                  ..................................................
D85095.1/1-554                     ..................................................
AJ228794.1/1-594                   ..................................................
AF167420.1/16-625                  ..................................................
AF051331.1/16-605                  ..................................................
AJ012513.1/1-588                   ..................................................
AJ012521.1/1-588                   ..................................................
AF051332.1/22-612                  ..................................................
U41281.1/1-588                     ..................................................
AF056024.1/1-515                   ..................................................
D16466.1/8630-9098                 ..................................................
K02641.1/21-597                    ..................................................
AF093247.1/26-665                  ..................................................
X13160.1/21-664                    ..................................................
AB032228.1/3-507                   ..................................................
AB032212.1/3-508                   ..................................................
AB032235.1/3-507                   ..................................................
AB032211.1/3-506                   ..................................................
AF052703.1/3-511                   ..................................................
L23799.1/21-862                    .................................................U
AF245217.1/19-615                  ..................................................
AF091148.1/21-608                  ..................................................
AF091145.1/19-597                  ..................................................
AF091146.1/21-594                  ..................................................
AF018160.1/21-570                  ..................................................
AF114794.1/35030-35484             ..................................................
D89861.1/26888-27344               ..................................................
L26187.1/23-595                    ..................................................
Z30950.1/62-501                    ..................................................
AF085261.1/21-574                  ..................................................
X74006.1/28-512                    ..................................................
X63519.1/21-607                    ..................................................
X15435.1/96-628                    ..................................................
Z35317.1/19-597                    ..................................................
Z33462.1/20-589                    ..................................................
AF058661.1/10-532                  ..................................................
U67741.1/1-418                     ..................................................
AJ130869.1/1-566                   ..................................................
AF185052.1/26-568                  ..................................................
X85398.2/21-602                    ..................................................
U21338.1/23-606                    ..................................................
X14874.1/202-668                   ..................................................
U37108.1/21-579                    ..................................................
X92165.1/1-559                     ..................................................
X92132.1/1-535                     ..................................................
#=GC SS_cons                       ..................................................

AF227641.1/3-471                   ..................................GG...GU.AAUG.ACU
AJ270249.1/16-490                  ..................................GA...GG.NCUG.UGU
AF029198.1/19-492                  ..................................GG...UU.UGCC.UUU
AF033672.1/14-481                  ..................................GC...UC.UGUC.UCC
AJ224936.1/31-502                  ..................................GU...UU.UUGC.AAU
AB012050.1/19-500                  ..................................GU...UC.CCUC.UCA
AF050619.1/1-471                   ..................................GC...UU.GUAG.AUC
AF255604.1/13-506                  ..................................GC...CC.UCAC.ACC
AB019734.1/1-476                   ..................................GU...UC.CUUA.CCC
AJ133624.1/1-469                   ..................................GA...GU.CCUC.UUU
AB019751.1/1-474                   ..................................GC...GU.UUUU.CUC
AB019754.1/1-472                   ..................................GA...UA.CUUC.GCC
AJ133623.1/1-457                   ..................................AU...UC.CGUU.UCU
AF015973.1/20-490                  ..................................GC...AC.CGAG.GUC
AB019717.1/1-494                   ..................................GA...GC.UUUU.CCC
AB019743.1/35-503                  ..................................GU...UC.UUUU.GCC
AB007303.1/20-521                  ..................................GA...CC.C.UC.UCC
AB019752.1/1-462                   ..................................GG...UU.UUAC.UCU
AB019714.1/1-484                   ..................................GG...GC.CAAU.ACC
AB019749.1/1-469                   ..................................GU...UC.UCUU.CCU
AB019757.1/1-469                   ..................................GG...UG.GGUG.GAU
AB019719.1/1-498                   ..................................GG...UA.UUUC.ACU
AB019720.1/1-486                   ..................................GG...UU.UCUC.AAU
AB007312.1/20-519                  ..................................GG...UU.CCCC.GCC
AB019718.1/1-485                   ..................................GG...UA.UCUU.UCC
AB019747.1/1-491                   ..................................GU...CU.UAUU.UCA
U05662.1/1-532                     ..............................GGG.AU......GUGG.GA.
AJ009495.1/19-506                  .............................................G.GA.
AF074414.1/1-495                   ...............................GC.UCU......GGG.GUG
U43492.1/1-497                     ..............................GGA.GGG......GCC.GG.
X70971.1/17-539                    ..............................GGU.GG.......NNU.GG.
D16296.1/1-537                     ...............................GA.CA......AAGG.AU.
AF027098.1/1-500                   .............................................C.UC.
U09452.1/1-511                     ..............................CCU.UU......GGUA.AU.
AF154059.1/19-541                  ..............................UUC.AU...G...AGG.AU.
AB003389.1/1-501                   ..............................GGG.AA...UA..UUU.GU.
L16477.1/25-556                    ..............................CUG.AC...G...AGG.AG.
Z35665.1/1-532                     ..............................GAG.GA...U...UCU.AU.
D12656.1/1-447                     .............................GCAA.CC...A...GCA.AU.
AF078775.1/1-507                   ..............................CAC.UC...A...GCA.AU.
D12655.1/1-442                     ..............................UGC.UU...A...AUA.AU.
Y08956.1/1-520                     ..............................CCC.UU...G...UUG.AG.
AB015524.1/19-540                  ..............................GAU.CU...A...GAG.AU.
AF137029.1/1-491                   ..............................GGU.GA...U...AUUUGU.
AJ007870.1/1-509                   ..............................GGU.GA...U...AUA.AG.
U68426.2/1-524                     ..............................CUA.AU......AUAU.AU.
AJ009458.1/19-543                  ....................................CGGAGAUAUU.AU.
D32255.1/9-477                     ............................................GG.AG.
AF005747.2/20-520                  ...............................AC.UU......GAAG.AG.
AJ009453.1/19-515                  .......................................AGUGUUG.UG.
AB003167.1/1-473                   .............................................G.GU.
AF059187.1/1-532                   ...............................GU.UU...A...UAU.AG.
L08066.1/24-522                    ...............................................GG.
Y13038.1/1-506                     ................................G.CC......GGAC.AG.
AF027020.1/1-510                   ................................G.GG......UGUG.UU.
M62686.1/25-543                    ..............................GGG.GC...G...UUG.AC.
AF050169.1/1-528                   ..............................GCC.GC......CGGG.GG.
D88515.1/1-540                     ..............................GAG.GN......AAUC.GG.
AJ271454.1/20-546                  ..............................CAU.UU......AGUA.GA.
U85624.1/1-469                     ..............................CAR.GA......UUGA.AG.
D14142.1/19-538                    ..............................GUU.GA......AAUU.AU.
U50711.1/19-528                    ..........................................GAGG.UG.
AF161069.1/16-526                  ...........................................GAG.GU.
L37421.1/26-539                    ..................................................
X69335.1/15-528                    ...............................UA.CU......GGUG.AA.
X61141.1/1-460                     ..............................GAU.CA......GCUN.AU.
X59028.1/1-460                     ..............................GUN.AU......NNNU.UU.
AF105317.1/1-512                   ..............................CUU.UU......UAUU.UUU
U16323.1/1-517                     ..............................GAU.CU......UUAC.AU.
AF271154.1/2-528                   ...........................................CAA.AU.
AF009832.1/1-516                   ..............................GAG.AA......AAGA.UC.
AF073448.1/1-523                   ..............................GAG.AA......GAUG.UA.
AF001736.1/1-506                   ..............................GAU.UU......CUUA.UU.
AF018558.1/19-561                  ..............................CUU.AG......AGUG.AU.
X55404.1/1-441                     ..............................CUU.AG...A...AUU.AU.
Y14642.1/1-504                     ...............................GG.CU......UGGA.AG.
AF027001.1/1-511                   ...............................GG.CC......UAUG.AC.
AJ231193.1/1-509                   .............................CGA.CG.......GUUC.GC.
X56305.1/20-501                    .............................................G.AG.
AJ231183.1/1-506                   .............................................A.AC.
AJ241008.1/19-578                  ..............................GC.GG.......GGCA.AC.
AF202663.1/1-541                   ............................AAGCA.CU......UGUG.GU.
AJ241009.1/19-566                  ............................................GG.AG.
U70712.1/1-472                     ..............................CUC.UC......CAAG.GG.
AF254109.1/3-477                   .............................................G.GG.
M29029.1/27-413                    .............................................G.GG.
AF069062.1/16-501                  .............................................G.GG.
AF132134.1/1-639                   ...............GG.GUCG..CUCGCAUGU.GCAG.....CGG.GAU
AF233878.1/1-515                   .............................................G.AU.
AF148940.1/1-482                   .............................................U.UA.
AF130847.1/1-500                   ...............................GC.CC......AAGC.GG.
X72768.1/18-561                    ...............................GA.GG......UAUA.AA.
AB016469.1/13-538                  ..............................GGC.UC......CCUC.GA.
AF234131.1/1-446                   .............................UGGU.UC......UUUC.GG.
AB015244.1/19-567                  ..............................GAG.UU......AUUG.AU.
L35523.1/19-522                    ...............................GG.UU......AAGA.GG.
AB030611.1/1-455                   .............................................G.AU.
AF077606.1/1-517                   .............................................G.GA.
M63249.1/19-552                    .............................................A.AC.
M29023.1/22-540                    .............................................G.AG.
AF140002.1/1478-961                .............................................G.GG.
X90833.1/1-460                     .............................................G.AC.
L35461.1/1-503                     .............................................G.GA.
AF018448.1/18-550                  .............................................G.AG.
AB015518.1/19-511                  .............................................G.AG.
AJ007875.1/1-520                   ...........................UAUUUA.UUAAGCUUUUAU.GG.
U14934.1/1-495                     ..............................GUA.GA......GUAG.AG.
Z98591.1/1-456                     ..............................CAG.GG......AUUG.GU.
X85199.1/1-525                     ................................U.UG......AUUG.AU.
M59179.1/29-552                    .............................................G.AU.
M57738.1/56-589                    ...............................GC.CG......UGCG.UG.
AF068463.1/1-487                   ..............................CUC.AG......GGUG.AA.
X96725.1/1-528                     ...............................GU.UC......GGUG.AU.
AF255593.1/12-509                  .............................................G.AG.
AF255594.1/12-556                  ......................................UGGUAGGG.AU.
AJ250439.1/1-502                   .............................................G.GU.
X99390.1/1-542                     ..............................GGG.AA......UCAU.AC.
AF001775.1/1-502                   ..............................CAC.GG......GAGC.GC.
X90515.1/1-519                     .............................................G.AC.
AF050610.1/1-509                   .............................GCCA.UU......CGCA.UU.
AF027089.1/1-507                   .............................CUCU.GC......GUGA.GU.
AJ224539.1/1-507                   .............................................G.GG.
AF050603.1/1-475                   .............................................G.AU.
AF027030.1/1-508                   ...................................G......GCGG.GA.
AF050599.1/1-509                   .............................................G.GU.
AF050606.1/1-486                   .............................................G.UU.
AJ224540.1/1-572                   ..............................GGU.UU......UUUG.AU.
AF050593.1/1-512                   ............................................GG.AG.
AF050594.1/1-542                   ...............................GC.UC......UGCA.AA.
AF125207.1/3-512                   ..............................UCC.AA......UGUG.AG.
AJ009463.1/17-544                  .....................................GCUACUAU..AG.
AF050595.1/1-526                   ...............................AG.UU......UGUA.AG.
AB013271.1/19-557                  .............................GGAC..C......GGCG.AG.
AB013269.1/19-563                  .............................GUCG.AU......GAAA.GC.
AF001737.1/1-499                   ..............................GCU.U.......GUAU.AU.
AB015586.1/19-563                  ..............................AAG.GG......UUGA.UC.
AF097766.1/1-502                   ....................................GGUGACAGUU.GU.
L10934.1/33-504                    .............................................G.GA.
AF018187.1/19-535                  ..............................GGU.GG......GCUU.GC.
AB009208.1/1-453                   ..............................GGC.UG......AGCG.GU.
AB015559.1/19-566                  ...............................GG.AU......UGCG.GU.
U81707.2/1-504                     .....................................GGUUGCUUG.AC.
AB015569.1/19-493                  .............................................G.AG.
AF047641.1/1-541                   ...............................GG.GU......UUCG.GG.
AF154095.1/19-565                  ..............................GUA.UU......GAGA.AU.
U81656.2/1-494                     ......................................GGUUGGUG.AU.
AJ133615.1/1-553                   .....................................GCUCACUUG.AU.
AB004575.1/1-507                   ..............................CAA.AC......AGAG.GU.
U81754.2/1-518                     .....................................CUUUAAGGG.AU.
AF097803.1/1-538                   .....................................GAACCAGAG.GU.
AB015577.1/19-511                  ...............................UU.AU......GUAG.AG.
AF125205.1/19-542                  .............................................G.AU.
AF001764.1/1-461                   .............................................C.GG.
AF015925.1/1-550                   ...............................GG.CG......GGGG.AG.
U81658.2/1-500                     .............................................G.GU.
AF154105.1/19-584                  ..............................GAA.GU......AAAG.AU.
AJ224943.1/1-537                   ..............................GGC.UU......CUAU.AG.
AF018193.1/19-527                  ..............................CCC.UG......AGGG.AG.
AB009179.1/1-492                   ..............................GAU.UU......CCGC.UU.
X80834.1/31-507                    .............................GGGG.AG......AUAG.U..
X80922.1/1-545                     ..............................GUA.GU......AUAU.GG.
AB009243.1/1-495                   ..............................GGU.UC......UUUG.UU.
U81641.2/1-522                     ............................................GG.GA.
U81766.2/1-542                     .....................................CUAAUGGUG.GG.
U41450.1/19-556                    .............................GGAU.AC......AGUU.GU.
U83331.1/18-597                    ..................................UAA......GUU.UUC
AF063241.1/21-596                  ....................................U......GUG.UUU
U87145.2/33352-33753               ...........................................GUG.UU.
AF129882.1/27-578                  ..................................................
U72542.1/1-582                     ...............................UU.CUU......GAG.UGU
X57167.1/80-558                    ...........................................UAU.AU.
AF129883.1/16-610                  ..................................GAA......G.A.GCG
Z29440.1/1-571                     ..................................GGA......AGG.GUU
U17354.1/22-594                    ................................G.CGA.....CCGG.AUU
AF160864.1/32587-32932             ....................AUUA.....UUAG.CA...GC...UU.AAA
X15917.1/24553-25131               ..............................AAA.AA...UC.........
X71134.1/21-564                    .............................................G.GUU
AJ276699.1/40-631                  ..................................AGU......AUG.GUU
AF052190.1/16-601                  ..................................GGA......AAG.GAU
AF244939.1/20-597                  ..................................GGA.......AU.ACU
AF076179.1/1-614                   ...............................UU.AGA......AGG.GAC
U03478.1/13-652                    .........................AGGAGAUU.AGA......AGG.GGC
AF076171.1/1-569                   ...........................................UCA.GUG
AF076178.1/1-602                   ...................................GG......AGG.GAU
L28812.1/26-692                    .....................UUUUUUUUAUCU.GUA......AAA.GCG
Z17210.1/21-488                    ...............................................GCC
X65063.1/2981-3447                 ...............................................GGG
L07836.1/21-533                    ........GGUUGAUUUAYGUUGUAAAAAUGAC.UGU......UAG.GCA
X84231.1/1-441                     .....................UUUGGGUGUGAG.UAA.......UG.GCN
X56991.1/21-598                    ...............................UA.CAA......AAU.GGC
AF119811.1/1-622                   ................AAAACCGCGGGG..UCG.AGG......UGG.AU.
AF242548.1/18-727                  ..GCACCCCAAUGGGCCAAAGUCUCCGGGUGGU...U......GGA.U.U
AF150935.1/21-703                  ......AGCAUUCCCUGCUGCUUCACCAGUGGU..........GGA.U.U
AF090868.1/1-680                   .....UUCAACGGCAGUUGCCCUGACUCGGUAU.GGU......GGA.UA.
AF096991.1/1-630                   ....UCAGC.CUCUGGCU..GUC.....CUGAU.GGU......CAC.AUU
AF090869.1/1-776                   CCUUGCCAAGCCCACAGGCCCUUCAACCGGCCUCUUGCC....UGACCAG
AF090871.1/1-669                   C...AAUCUGCCUUGA............CUGGC.AG.......UGG....
AF150936.1/21-703                  ........GCUGG..CGUCC.........UGGU.GGU......GGA.U.C
AF096992.1/1-778                   ........GAAGCAAAGGCGUCCCAACCCAAUGUGGU......GGA.C.U
AF112871.2/21-757                  CGCCUCGGCGUGGGGCCCGGUCCAA...CCGGU.GG.......UGG.CGG
U84732.2/21-794                    UGUGGUGCUGGCAGUGCACACCAGCUGGGUGUU.UGG......CCG.AUU
AF061338.1/21-739                  U.....GCUGACAAGGG..........CCCAGC.AG.......UGG.AUU
AF096994.1/1-642                   G.....GCUGAC.................CUGU.GG.......UGG.AUU
AF090377.1/1-640                   U.....UC.................ACCACGCU.GA.......UAG.ACU
AF112875.1/1-639                   ............................CUGGC.AG.......UUG....
U84731.1/18-642                    .....................CCCCCGGGUGGG.GUC......CAG.GAU
X76494.1/1-621                     ...........................GUCUUG.GGU......GCC.CU.
J01390.1/2547-3032                 ..................................................
U91338.1/25-622                    ..................................................
AF056626.1/12-564                  ..................................................
D31785.1/12984-13540               ...............................UU.AU...CU...A.....
AF114901.1/315-951                 ...............................UA.UA...AU...AA.UAU
X54421.1/3165-3670                 ................................G.GA...GU...GU.UGU
X72804.1/34-733                    ..............................AUC.AA...AU...AG.AUU
U77662.1/1-559                     ...........................................GGG.GUU
U23935.1/26-531                    ...................................U...GU...A.....
U68474.1/21-430                    ..................................................
AJ252949.1/21-438                  ..................................................
AF027682.1/21-416                  ..................................................
AF024655.1/21-474                  ..................................................
AF031539.1/1-392                   ..................................................
AF027683.1/21-446                  ..................................................
AF201911.1/3-416                   ..................................................
X73894.1/2-419                     ..................................................
L39112.1/21-418                    ..................................................
L15741.1/16-440                    ..................................................
U47052.1/18-470                    ..................................................
AJ252959.1/21-430                  ..................................................
AJ252960.1/21-473                  ..................................................
AF031538.1/27-481                  ..................................................
AJ252950.1/21-492                  ..................................................
AJ005581.1/1769-2193               ..................................................
AF007533.1/1-572                   ..................................GGA......AGG.GCA
U07937.1/21-574                    ..................................CAG......CAA.CGC
U20858.1/21-576                    ............................................GA.GGC
M18732.1/21-689                    ..........................UGAAGCC.UAG......CUA.UU.
X94430.1/21-605                    ..................................AUA......GGA.GGU
X93085.1/1-677                     ......................UAGAGUAAGGG.UGA......GUC.CGC
AF007261.1/67465-67980             ..................................................
AF099101.1/20-618                  ..................................GGA......AGA.AUU
AF001843.1/1-573                   ..................................GGA......AAG.AGU
U41399.1/1-566                     ...................................GC......AGG.GAC
U24570.1/10195-10416               ..................................................
U67142.1/1-545                     ..................................GGG......ACG.AGC
U67323.1/1-571                     ..................................GGG......ACG.AGC
U50972.1/1-537                     ..................................GGG......ACG.AGC
L76341.1/2-610                     ................................G.CGC......ACG.CGU
X69067.1/13991-13821               ..................................................
L81935.1/19-617                    ...............................GCGGUA......AGC.GCA
X84350.2/1300-1059                 ..................................................
AF057561.1/13-621                  ............................GCGAC.GG.......CGG.AGC
AF200829.1/14896-14704             ..................................................
X99212.1/6940-7530                 ..................................GAU......UCU.CGU
L20934.1/14820-14626               ..................................................
L06178.1/15501-15299               ..................................................
AF149768.1/9823-9634               ..................................................
X89441.1/21-852                    ..GGUUUGGCGUUUCGAUGGCGAUCGGGGCCGU.UU........UG.CAC
X95574.1/807-620                   ..................................................
X80245.1/14829-14610               ..................................................
X89495.1/23-616                    ................................U.GGA......AAG.GAC
X89484.1/23-626                    ...............................CC.GGA......CGG.GGU
Z81325.1/1-568                     ...................................GU......GAC.UGU
AJ245743.1/3395-3636               ..................................................
D14363.1/1-584                     ................................G.AGU......CGC.GAC
AF098298.1/10175-10424             ..................................................
Y16067.1/13942-14205               ..................................................
AF049726.1/1-233                   ..................................................
AF049727.1/19-276                  ..................................................
AF049729.1/14-199                  ..................................................
X99772.1/89-355                    ..................................................
AF049723.1/19-280                  ..................................................
AF049724.1/19-280                  ..................................................
AB016274.1/89-351                  ..................................................
U52729.1/48-307                    ..................................................
Y10944.1/20-278                    ..................................................
M57527.1/91-349                    ..................................................
Y10947.1/20-269                    ..................................................
Y10948.1/20-276                    ..................................................
Y10946.1/20-278                    ..................................................
Y10949.1/20-265                    ..................................................
AF154051.1/87-335                  ..................................................
U89224.1/20-284                    ..................................................
AF090338.1/93-359                  ..................................................
AF173594.1/20-285                  ..................................................
Y18522.2/90-357                    ..................................................
U89207.1/20-278                    ..................................................
U83759.1/20-295                    ..................................................
U83757.1/20-293                    ..................................................
U89206.1/20-286                    ..................................................
AF173563.1/20-282                  ..................................................
AF173597.1/20-295                  ..................................................
U59670.1/61-288                    ..................................................
Z21921.1/20-287                    ..................................................
Z21926.1/20-283                    ..................................................
Z48715.1/20-273                    ..................................................
L42813.1/88-348                    ..................................................
L28076.1/20-278                    ..................................................
U39565.1/25-284                    ..................................................
AB016606.1/96-358                  ..................................................
AB008539.1/89-344                  ..................................................
M55539.1/91-351                    ..................................................
AF069538.1/21-286                  ..................................................
AF263228.1/22-285                  ..................................................
AF263229.1/20-281                  ..................................................
AF263235.1/21-290                  ..................................................
U61080.1/21-293                    ..................................................
M95109.1/21-286                    ..................................................
AF069540.1/21-280                  ..................................................
U97339.2/21-288                    ..................................................
Y18001.1/93-351                    ..................................................
AF069981.1/1-249                   ..................................................
X93602.1/21-285                    ..................................................
M63569.1/7-271                     ..................................................
U12450.1/1-244                     ..................................................
U67288.1/1-237                     ..................................................
U59172.1/1-257                     ..................................................
U67298.1/4-243                     ..................................................
X84382.1/21-280                    ..................................................
X84384.1/21-288                    ..................................................
AF027987.2/53-314                  ..................................................
U33498.1/21-282                    ..................................................
AB012104.1/94-355                  ..................................................
AF039066.1/92-358                  ..................................................
U11880.1/1364-1621                 ..................................................
AB013012.1/1-595                   ...............................GC.GGG......AUG.CGU
Z86122.1/21-610                    ..................................GGA......AGG.GAU
U37526.1/21-600                    ...............................CC.GGA......AGG.GAU
J04815.1/93-357                    ..................................................
AJ130797.1/5-274                   ..................................................
AF049132.1/3279-3034               ..................................................
AF051097.1/90-308                  ..................................................
U58369.1/21-624                    ...........................GGAUUC.CGA......GGA.AGG
D26530.1/1-501                     .............................................A.AGC
D84190.1/1-589                     ..........................UAGGGAG.GAG......AGG.AGC
AJ224787.1/24-651                  ............................CCGGC.GGG......AAG.GGC
AF021878.1/21-605                  .............................CUUC.UCA......UCG.AUU
AF085182.1/1-516                   .............................GCUG.CCU......GUU.GAA
AF085176.1/1-508                   ...............................GU.UGU......CUC.ACG
AF001579.1/18-587                  ...................................GC......AAA.GAA
AF201375.1/1-617                   ...........................CACAAG.GAG......CCC.GGA
AF201373.1/1-598                   ................................G.GUG......CUG.GUA
AJ133407.1/1-530                   ..............................UUC.UUG......UUA.GAU
AF260586.1/1-569                   ..................................GG........GU.GAG
AF036611.1/1-551                   ..................................GUG......ACG.GGA
AF202156.1/1-533                   ................................C.UAU......AUG.ACG
AF036599.1/1-562                   ................................U.UGG......CAC.CGU
AF202165.1/1-533                   ....................................G......UUG.GGU
AF036605.1/1-504                   ............................................GU.GGU
AF083013.1/1-539                   ............................................GY.GU.
U13933.1/1-488                     ...........................................GGG.GUC
AF083002.1/1-548                   ...................................U........GA.GG.
AF083018.1/26-559                  ...............................................UA.
AF083022.1/1-560                   ...................................CU......CGG.AGC
AF083001.1/1-536                   ...................................UU......CCA.AGU
AF082998.1/1-560                   ...................................U.......CUA.GCU
AF037369.1/1-530                   ................................G.GUU......CGG.GGU
AF036642.1/1-554                   ...................................GA......AGG.GGU
AF124454.1/9-657                   ...........GUGAUAAGUAAGUAAGUGAUUA.GUG......AUG.GGU
AJ228777.1/1-612                   ................................G.AUG......AGG.GGC
AJ228796.1/1-601                   ..................................GG........UGACCA
AJ012527.1/1-498                   ..................................GG........CC.AGA
AF102895.1/21-592                  ................................G.UAG......GGU.UAC
AJ012522.1/1-581                   ................................G.GAGG.....AAG.AGA
AJ012528.1/1-482                   ................................G.GGCA.........UGC
D83381.1/1-562                     ...................................G.......ACU.GAG
AJ012524.1/1-496                   ...........................................GUG.AGA
AF102892.1/16-581                  ...........................................UGC.CCG
AF102897.1/22-609                  ................................G.AACU.....UUU.ACA
AF102894.1/10-597                  ..................................GG.......CAG.GGG
AJ012525.1/1-510                   ...................................GCG.....UUC.UAA
AF051328.1/18-607                  ................................U.GUA...UUUGGC.GGC
D85095.1/1-554                     ..................................GGC......AGG.AGU
AJ228794.1/1-594                   ..................................GGG....ACGAUCGGC
AF167420.1/16-625                  ..................................GGA......AAG.GAU
AF051331.1/16-605                  ...................................AG......CGG.GAU
AJ012513.1/1-588                   ..................................GGU......AGG.AC.
AJ012521.1/1-588                   ..................................GGU......UAG.GGU
AF051332.1/22-612                  ...................................GC......AUC.GGU
U41281.1/1-588                     ..................................UAU......CGG.AAU
AF056024.1/1-515                   ................................C.GGG......CAA.GGC
D16466.1/8630-9098                 ..............................UCC.AG...AA..UAA.AAA
K02641.1/21-597                    ................................C.GGA......AGC.UCA
AF093247.1/26-665                  .........................CCUCGGCU.UGG.....UGGG.GGA
X13160.1/21-664                    ............................GGGGA.GGG.....CGGG.GGU
AB032228.1/3-507                   ....................GAAAAGUUGACC..UU......UUAG.GCA
AB032212.1/3-508                   ....................GAGGACAUGACCG..UA......AGG.CG.
AB032235.1/3-507                   ...................GGUAAAGUUGGCCCGUGA......UGG.CA.
AB032211.1/3-506                   ....................AAAG.UAGACCGG.CAA......CGG.CA.
AF052703.1/3-511                   ....................GAAAAGUUGACCU.CUA....AGGAG.GCA
L23799.1/21-862                    GCCCCGGAACUGAGGCUGUUCGACGUGGUAGGG.GAG......GAC.GCU
AF245217.1/19-615                  ................................C.CGU......AGG.GUU
AF091148.1/21-608                  ................................U.AAA......UGU.AUU
AF091145.1/19-597                  ................................A.UUU......GAU.AUG
AF091146.1/21-594                  ................................A.UUU......AUU.G.A
AF018160.1/21-570                  ...................................GA......CUA.AA.
AF114794.1/35030-35484             ..................................................
D89861.1/26888-27344               ..................................................
L26187.1/23-595                    ...................................GU......AGG.GUG
Z30950.1/62-501                    ..................................................
AF085261.1/21-574                  ...........................................GUC.GUG
X74006.1/28-512                    ...................................U......AAAA.GU.
X63519.1/21-607                    ..................................GGA......AGG.GCU
X15435.1/96-628                    ..............................AUG.UU...AU..AUU.UAU
Z35317.1/19-597                    ...................................GA......AGG.GAC
Z33462.1/20-589                    ..................................GGA.......GG.GAG
AF058661.1/10-532                  ............................................AG.C..
U67741.1/1-418                     ..................................................
AJ130869.1/1-566                   ...........................................GUC.UG.
AF185052.1/26-568                  ...............................UC.GCG......CGG....
X85398.2/21-602                    ................................U.GGA......AGG.GUU
U21338.1/23-606                    ..................................GGG......AGC.GUC
X14874.1/202-668                   ...............................................AUU
U37108.1/21-579                    ............................................GC.UAU
X92165.1/1-559                     ..............................GAU.UC......UUUC.GU.
X92132.1/1-535                     .............................................G.GU.
#=GC SS_cons                       ..................................>>...>>.>>>>.>>.

AF227641.1/3-471                   ..................................................
AJ270249.1/16-490                  ..................................................
AF029198.1/19-492                  ..................................................
AF033672.1/14-481                  ..................................................
AJ224936.1/31-502                  ..................................................
AB012050.1/19-500                  ..................................................
AF050619.1/1-471                   ..................................................
AF255604.1/13-506                  ..................................................
AB019734.1/1-476                   ..................................................
AJ133624.1/1-469                   ..................................................
AB019751.1/1-474                   ..................................................
AB019754.1/1-472                   ..................................................
AJ133623.1/1-457                   ..................................................
AF015973.1/20-490                  ..................................................
AB019717.1/1-494                   ..................................................
AB019743.1/35-503                  ..................................................
AB007303.1/20-521                  ..................................................
AB019752.1/1-462                   ..................................................
AB019714.1/1-484                   ..................................................
AB019749.1/1-469                   ..................................................
AB019757.1/1-469                   ..................................................
AB019719.1/1-498                   ..................................................
AB019720.1/1-486                   ..................................................
AB007312.1/20-519                  ..................................................
AB019718.1/1-485                   ..................................................
AB019747.1/1-491                   ..................................................
U05662.1/1-532                     ..................................................
AJ009495.1/19-506                  ..................................................
AF074414.1/1-495                   ..................................................
U43492.1/1-497                     ..................................................
X70971.1/17-539                    ..................................................
D16296.1/1-537                     ..................................................
AF027098.1/1-500                   ..................................................
U09452.1/1-511                     ..................................................
AF154059.1/19-541                  ..................................................
AB003389.1/1-501                   ..................................................
L16477.1/25-556                    ..................................................
Z35665.1/1-532                     ..................................................
D12656.1/1-447                     ..................................................
AF078775.1/1-507                   ..................................................
D12655.1/1-442                     ..................................................
Y08956.1/1-520                     ..................................................
AB015524.1/19-540                  ..................................................
AF137029.1/1-491                   ..................................................
AJ007870.1/1-509                   ..................................................
U68426.2/1-524                     ..................................................
AJ009458.1/19-543                  ..................................................
D32255.1/9-477                     ..................................................
AF005747.2/20-520                  ..................................................
AJ009453.1/19-515                  ..................................................
AB003167.1/1-473                   ..................................................
AF059187.1/1-532                   ..................................................
L08066.1/24-522                    ..................................................
Y13038.1/1-506                     ..................................................
AF027020.1/1-510                   ..................................................
M62686.1/25-543                    ..................................................
AF050169.1/1-528                   ..................................................
D88515.1/1-540                     ..................................................
AJ271454.1/20-546                  ..................................................
U85624.1/1-469                     ..................................................
D14142.1/19-538                    ..................................................
U50711.1/19-528                    ..................................................
AF161069.1/16-526                  ..................................................
L37421.1/26-539                    ..................................................
X69335.1/15-528                    ..................................................
X61141.1/1-460                     ..................................................
X59028.1/1-460                     ..................................................
AF105317.1/1-512                   ..................................................
U16323.1/1-517                     ..................................................
AF271154.1/2-528                   ..................................................
AF009832.1/1-516                   ..................................................
AF073448.1/1-523                   ..................................................
AF001736.1/1-506                   ..................................................
AF018558.1/19-561                  ..................................................
[truncated: 837,727 more chars]
