# Supplementary material for: A comparison of RNA folding measures
Source: BMC Bioinformatics. 2005 Oct 3;6:241. doi: 10.1186/1471-2105-6-241 (PMC1274297; doi:10.1186/1471-2105-6-241)
Supplement: Additional File 1 — Data sets. This zip-file contains all the sequences we have used for this study. [file 1471-2105-6-241-S1.zip › datasets/shuffled/shuffledseq.fasta]

>telomerase_AF221930.1/94-546
GGCGAAAACUGCAACUGUACCUCCGGGGUUCAUUGGCCGCUGGGCGGCGGGCCCGGGCCGGAGGGUUCUGGGCCUCGCGGCGAGUACCCCCCAAAAAGAUGUAAAACCGCCCGCUGGCUAUGGGAACCUCCGACGCGCUGUCAAGGUUCGCUGGGUUCUUGGCGACUCGAAAGCAUUCACAUUUGUAGCGGCGCGCCGCCGAGGCGAAAACUAGCCCUCUAGGCCUGCGGUUUCGGUCAGUUUCGCCCCGCGCGCAGCGCCAUCUUCUGCUUCAAGUGGCGGUGUGGGCCCCUCCCCCUUUUUAACCGGGCCAGGGAGAGCAGAACUGCCCCGUCGGCCCCGGACCCUGGCAGAAGAACCCAACGGCACCCCCCUGCCGCCCGGAUGGUUGGCCCGCCCUUCUGCCGGGGGCCUGCCGGGACCGCCUCGAGCUCCGGGUCGCCGGCCCGGCUU
>telomerase_AF221919.1/107-614
GGACCCCGCCGCGGACGUGUGCGGGCCGCGAGGCUCGUGGUGGGUGCUGCGGGGCCCCCCCGGCCACAUUCGUCCUCUUCGCACGGAAGCGCCUACUCGCCGAGCCAGGGUCGCAGGGUCUGGCGGGGGAUCGACCUCGCGCUGAACGUGGAAGCGCCUAGGGAGGAAGGGAGCGCCCCUGCCCCGCGCCGGGCCGUGCGACAACGCGCCUGGUCAGGUCCGCGCAGGUGUUCUCUCGUCAUUGGCCUCCGCUGCUUUGGCUGACGUGGCCCCGCGGCGGGCCUCAGUAGAGCUGGACGGUCGGCAAAAGAAGCGUGCACUCCCCUCCGGCCGCCGCUUCAGGUAGGGCGCGGCCCUCUAAGAAGGCAAAGAGGCGACAGGCCAGCCGGAUGCGCUCGGGGCGGGGACCGUUGCUCCCUCCUGCCCUCGAGGCGGCUGGCCCUAGGGGGGGUGGGGGUGUCGUGGGGCGCUGUUGCGCCCUGCACACCCGGAGCGCCCAGCCCCUGCC
>telomerase_AF221929.1/92-517
UAUUCCCCGCCGUGGCCCAACCACCCCUGCUUCCUUCCCUCGGAAUGGGUUGUGGCGUCCUCUGGCACUCCCUCGUUUCGCUUGAGAAGGACCCGGCCUAAAGGCAAGAAGGUUGCUCUGGCCGCUCCUGGACAGUACGUCGCGCCCCGUAUUACCGGUCCUGAAUGUCCUCGGUGCGUGGCCUUUUCGAGCCAAACGCUUGGAGGUGCCUUUCUGGGUUCGCCGGCUCCAGUGCAGGGGAGAAGCGCACGGGCGGCCCUCGCCGCCGCUAGCGCGGUGCACCUGUGCGAAAAAGAAGCGAGGCGUGCGGGCCGGUAGAGCCGUCGAAGGGAAGCAGGGCGGGCCUAAAGCCCGUGUCCCGGGUGGGCGCCUCUGCGGGGGGAGUUUCAGGACCAGCCCUACGUCCGGGGAGACCAGGGCGCAUGC
>telomerase_AF221909.1/98-496
GCAUCGCAGUUGCGCUGCUGAAAACCGUCCCGCAAAAAGCCUGUCCCUCUGGUUUGCGGGCGCCACAGGCCAAAAGCGCAGCUCCUCGGCUUUGGAGGAGCAAGACCCAUAACAGGGUGCGCCCGGGAACAGAGUAGCUCUUUCACUAAGACUAGUUCCCUCAGUCGCGGACCCUUUACGGCAGCUUCAGCGCGCGGGCCUCUGGGUCGCUCCCUCCGUCUCUCCCCGCCAGCGGGGACGGGGCAAGACGCGACUCGCGGUUGCAGUAGUUUCGAGCUCCCUUGCCUGUAACUCAGACGUGGUGCAGUCCCAUUUCCCGAGUGCGUCUCUUCGCGGCCUUGUAGUACCCCGCUUCCGAAAAAGCAGUGAGCUCGGCCCUAAGGUGAGUCUGCACGCGCC
>telomerase_AF221922.1/94-490
AGCGAAGCUCCCUCCUUUCCCCGGCGGACCUUCUCCGGGACCUCUGUCUUUAACCCGGAACUACCGACCUUCCCUCUGGCCGUUCGCGUCGAGGCCGAAAAGAGUCGGGUGCUGGGCCUGCCGGCGCAUGGGUCCAAGCUCGGGGUCCUGUCGGCGAAGCGUGGGAGGGGUCAUUCUAGCCCGUUGUUGCGUUACAAGCGAGCGGCCAACGCGAGCGCAGCGCUGGCACCUCGAACGGCGGUGGCCGCAGCAUGGGUUUGCAACGGAAGUUGCCUGUGCCCGCGGCGCUCCCCUUCCAGGCGCCAGACGUCCCUCACCGUUAGCCGCCCAGGCACACUUAACGUCCGGAGCAGGUUCUUGCUGCAAGGGGGCGGGGAGCUCCUUCCCACUGGAGCCC
>telomerase_AF221915.1/120-667
UACGGGGGUGGUGAUGAGCAAGCGUUGGGGCCACUUACUGUCUUACUGGGGGCGCCCGCUGCACAGCUUGCCGGUGUAAAAAGACCGCGCUCCUUGGGUACCCCAACCCAGGCAAAGGGUGAAGACUGCGAGGAGUAGCGGAGCGCUGCCAAACCCUCCAGCCGCAAAGGGGAGGGCCUGAUGAAGCUUGGGUAAUUCUGCAGCCCCCCCAGGUCCGGGACUCGCAGCGGGUCGGCCUUCAUCUGCGGCUUCGCCCCAUUUCACGGGCAGAGUCCUGCCUUCUCCGGCUUCUUAGUGGCAAAGGAGUGGUGCGCACGGCAGGGCUUCCUCUGUCUGCAGGGCCCGCUCAUACGCCAACCUCUGGCGGGGGAUACCAACCACGCCCUGGCCGUAGAAAGGCCCGGAAUCACGGUUGGCCAGCAAGCUGCAUGGACCUCAGCUGGCGGGGGGCGGGGCCGGGAGCAACCGAACAAGGCCGCCAUUCGUACCCGAAACCCCAAGAGGGAAAUGUUCAAGGUCGCGGGCAGGGUCCAGUUUAUCUAAAACGC
>telomerase_AF221939.1/99-544
GGAUUUACGCCUCUUUCGAUGUUUCCAGGGCCUCCUUUCUCCCCUGUUGGAACGGCCGUAAACUGGGCGAGGGGCUGGUUGCUUGUUCCUCUUUGCCACCCGCCUGCUCAGAACCAGCGCCGCCGGGCGGCGAAAAGCCCCCCAGGCCAGGCUUUACCUAAGACCGUCUUUGGGCCGUGUCCAGUCUCGGGGCAACGAGCUGCGGAGGAGCGGCCUUGACUUACCGGGCUCGGUGUGCUUUCCGGCUUGCCCCCCCGGGUGAGUCGCGUGGGCUCAAGAGGACAAGCGGAGGGACUUACAGAGGACGUGGCGAGUCGGGCGCUCUGGCCCCUGGCGUGGCUCUACGGCUUCAAGGCGUGGAGAGCGCAACGGGUGCAGGAGGCGGGCGCGCCAGAACCUUUCAAAUGGGAAGAGUCGCCCGGGUUGGCCCCCACCUGUCAGCGCGU
>telomerase_AF221914.1/112-589
GGAAGGUGGCUCGCCAAGCGCGCGCGGCACUUUACCCCUAAUUGCCGCGCGGCUCCCGCCUUUAAGGUGUUACUUUGUAGCGGAAGGGGGCUGGGGGCUCAGAGGCCCUUUACAGGCUGUGGAGGGAUGAGAAGCCCCGCACUUAACGCCCUGGCAAACGGAGGUCGAGGGGAUCACGUGAAAGCUGCAGCGGAAGUGGGGGUUGCGCGCUCCGUGAAUGUUGCCGCCCUAAGGCACUCCGCUCCCGGCCUUCCUGCCCGGUGAAAGUCAAAAUUCCCGCGGGUUGAGCCAGAUAUGAUUGGUGGGGCCAGGUAGGACACCACUCCGCCCUGCGCAGGGGCAAGCUGCUGUCCGUAUAUUGUCCUGUGCCUUCUUUGCCUCCCGGGAAGAGUGCGAAUCCACGGUGUAUGUGCAGGUCUCUUUUGUGGGCAAGUGUCUGCGAGCCGGUUAGUUUUUCAUCAGUGCAGGCAACUUGCUU
>telomerase_AF221940.1/103-499
CACCCCCAGCUGCAGCAGCUCCUUCUUAAGCCAUAAGCUGGCCGCUGAUUAACGUAUUGCUGCAGGCCAAGCUGAGCCAAGCUCUAAGCCUCCUGGGCGUCUCUUGUGUCAGCUCUGGCCUGAGAGCUCAUUCUGAGGAGCUCCCGGCCGACUGCAAGCUCUGCCGCCCAUAGGAAGUGCUGCGGGCCCUGGUGUUCUGCUGCUGUCCACUUAUGAGGAACACGAGCUCCAGCGAUACGCCUGUUUUUCGUUCGACGAAAGUGGAUCGGCGGGCGGCGGAAUCGAAACUAGCUAAGGUCCUGCGCCCAUCAAAGGGCCGAAGCGCUUGGUAGCCUCCGUGUUCCGUUUCAGUGCUGAGCAUGCUUCAUAGGGUGCCGCGGCCCAUCCGACAAAGGCU
>telomerase_AF221938.1/105-569
AGGGCGGCGCUCUCGGGGCGACGUCCUGGGGUGGGGCGGGCUGAGGGCUAUUCGCCCUCCGAAGGGGCCGACUGCGCCCACGGCGGCGCCGAUUCCGCCCGCCCUGAAGGGGAGCGGGCGGCGGCCCGUGCCUACCACCUGGUCCACGGGAGGCCUCUGAGCGCGGCGGGAAAAGGUUGCGUCAUCGCGCGCCGGCCCCCGAAGCCUGUCAGGGGGGGGGGGGUCGGGCCCCGUGCUGGAAAGCAGCCGGGUCAACCGCGGGAAGCCCCGCCCGGGCCGAGCGGCGACCCGCGUGCAGGCCCCGGCGGGGGGGCUCGUCGCCCCGCCAAGGCACGCCGGUUUCGAGCUUGCCGUGGGCGAAAAUGUUAGGCGCCCCGGGCGCCCGCGCUCGCCGAAACGCCGGGCGCGCUGUCGAAUAGCUGUUCGAGAACGGUCGCCCAGCUCGGCGGCCGCCUCCGGGUCCGC
>Hh1_D87492.1/1479-1524
AGCAGGUGAGAUCCGGAUUCCACCUGAAAGAUCGAGUGUGACCAAU
>Hh1_L23117.1/1024-1069
CGUCCAGGGUGGCCACUAGCGACCUAUCGUGAGAAGACGAUGGCAC
>Hh1_AY028787.1/23621-23665
ACCGAACCCUGUUACUUCGGAAGCGCAAGACGUGGUCUUAAUGAU
>Hh1_X15621.1/101-144
AAGUGGUCUCGACUCACGUCCGACCGAAUGAAGUGAUAAUAGCU
>Hh1_Z69690.1/342-390
GAUCCUGGAGUCCUCGACGUGGGGAGCCGAGGCCAAAGACUAACGUGGC
>Hh1_AF109181.1/634-589
GUAGAAAGAUGACAGUACGGACCCUUCAGCGAAAUCAUGCAACGGU
>Hh1_M19148.1/160-204
AUCACAACCGAUUGAAGACGGGACCGAAAAUGUCCUCGGUGCGCU
>Hh1_AF404059.1/70-187
CGAUUCUUGAGAACCACCUUCUAGUUUUUGACAAACUAGUUCAGAAGGACGAGUUCAAGAAUCGUCCCUUCUUCUCUCACUUCGAAAAAAACGUGAAGAAUAAAUGAGACCAGAAGAG
>Hh1_L07513.1/246-290
AUAGAGUAGGCGGCAAGAUCUGUUCCCUCGAUCGAGAAAUGUACU
>Hh1_D87493.1/3564-3609
GGACGCCUCUAGAACCAGUAGCUCCACAAGUUGACUUCCAUGAAGC
>tmRNA_U68082.1/22-361
AAGUUACCUAAUCUGUUGCCGGGGAGAAGCAGAUUUCUUUUGCUCGUUUGAAAUAACUUUACUAGCUCGGCAGGCUUACAAAUAAGGGAUUAAGUAAGUUUCGGACUUUUGCACUGCAGAGAACACAAAGCUUACAAAAUUAACGUAGCUUAAACGAUUCUAAGAAAUGCGUAAAAGCAGUUGUUAACCACUUGCUGAAAAGCCUUAAUGCUUUCCUUACGCCUUACGCUUAAACUGCUUGAGGUGAUCUGAGGCUCUUUUUAUUUUGCUUUCCGUAAUGUAGCCUUCAGCAAAGAGAGUAUUUGAAAUAAAAAAAGGAGUUAACACUCAGCACAGUAGG
>tmRNA_U39713.1/7687-8074
GUCGCUUUCGUAAUAUUUAAGCCUGAUUUUUGGAGUAGUUAACAUUGUUGUAUACACAAUUUGAGAAGGGAAAAGGGUGGUGCGCAAAUUGGUCACAACCUCGAUCUAAAGAAUGGUUUUCCUUGUGGUGGACACAUAUUAAAAUGUUGCCAAGAUUAAGAGCCCAACCAGUUCAAAAUCUGAAGCAGCAGAAGAGACCAUUUUUUUGCGUUGACAACUUCUAUGUGAAAGACGUCCCAAAUAAACUCUGUGGUUAUUGAGGCAAUAUGUGCCAACUCACUAGAAUUUGUUAGUGAUGUCCAAAACUAUACUUUGUUAUUCAAAAUUACGGUAAUUUAGUUGCAUAGUACCGAUACAAAACUAAGUAAAAUCCUGGUCAACUUGGGCA
>tmRNA_AE004170.1/3459-3093
GCUCCGAGCAGUAAAUCUCCGUUAUCCGUAAGCCACGCCCUCCGCAGGUACGAAAAGGGCAAUCCGCGAGAAAGGGGCUAAGUUCACGUCUUGGGUCUCCCGAUGCCCUUGACACAGUGAUGCGCAAUCGGAGCUUCCUGCAAAGGGGGUCAACCGUGGUUGGAGCCCAGAAGUUUCAGGACGUCUAGGCAUGGCCUUUGGGAUCGGUCUCAGAACCUCCUAUGUAACUAAACGAGGACCGAACGCGGUGUGAGCAUACCACAAAAUUCAAAAAUCUACAGCCUUUAUUGGCCGUGCUAGAGAAGCCAAUUUAGAAUGACAUCGGGGAGGGUCUUUUAAUUGGUGAAGCCCAAUUAAGCGCGAAACA
>tmRNA_D90916.1/46448-46053
GGUCAAUUCACGGCCAAACCACGCCCUCUAAACCUAGGCGAGUUGGUCGUUUGGAAAGCGAAGAGCUCGGUCUCUGAUCUUUCCCAGGUUGUGUACGCCGAAGGUCAGAAGAAGCCUCUGACUCGUACUCAGAAUUCUUACUUAGCACUAAUCCCGUCCCACCUAAGGGUCAAGAAUGGUUAAGUAAGCUCAGUACAUUCCUCUUCUAGUACCUCAGGGCCCCAGAGGUUCACAAAAUGUCGGAGCUGCAAUUUCUUUGAAUGAACCUAUCACGUAACAUCGAGUCUUAGGAAAGAGCUGAUCGCAUAGCAAUAAUGCUUAGGGCGUGGAAAAAAAGCACGAACCAGAGCAAUUCAAAAGGAUGUUGCUUCAGUGGCCUUUACUUUUGGGCUUAUA
>tmRNA_D90888.1/18478-18840
GCUAUCAACCCUGGCUAAGCAGCGAGCCUAAAGGGGAGGGGACCUCUAUAACCCUGCCGCGCGUACCGAGCGCUUCCGCCCGUCAAAAAAAAGGAUUAACGCUGCAAGGCAAAUCGAGCCCGCUCGACAAAGGAAGUGCGAUUCGUGUCAAUUAAAGAGAGUUAAGCCCUUGGGGGAGUGGGUAUUGUUAACGAUUUCUUGCUAGCGAGCCUCUCGAUAGCACGGGCGCUCAUGAAGUGACUUGGUAAACCUGUCGGGCCUCAACGGUGCCAUUUAGGAGUCGUGGCUGUAAAAUACUCUGGGAGCCGGGUGAGCCGCGGACUUUGAGAAAGAGUCCAAUCACAAAACCUUCCCAAGUUUACA
>tmRNA_AY082651.1/1-347
AUCCUUGUGGCGGGCUACUUCGGUAAGGUGCUUCGACUCUCCGUAUCAUCAAACACUCGAUAGAGCCCUGCAAGACCCUGUCCCCCUAAGUUCGGUUCUCUUCUGCCCUACGGUCUAGCAAGCUAGGGAUUGCAGUCUCAAAACUGCAACUGUGCUGGCAUGGCAGAGUCCAGGAAAGCGCUCACGAUAGUGUUAACGCUCGGCUCUAAGAGAGCUGUCUCCUAAUAACUGCGUGAAGGACCCCAUAUAGCUUGUAAACGUGCCCGAACCAGGAGAGUCCGAGUAAAGGUGUGGUGAAACUUUAAAAAAAUUCACAAUUGCGGUUAGUCUAAAUCCUAAAUUGGAGA
>tmRNA_U68080.1/22-339
GGUCGGACACAUAUUUCGCUCUUAACGAGUGAAAUUCGAGAGGAAGGUUUUCCGGGGGAGGCAUCUUACGUCUGGGCACCUUGUAAGUGACGUGCGGUUGGUUUCAAUGUAGCAAUUUCGAACUUAAGGCUUUGGUAGGCUGGAUAGGAUGAAGGGAAGCGGUAUACGGCAUCUGAAAAAACUAGAAGGGUCGCCAGCGGAACAGCUUUGUAUGACCCACGUUCUAAACGGCAAUAGUGCGUUAACAAAAAGCACGUAUGGGCCUAUGCCGGCUAAGCAUUUUCGACAACUGCAACACCUGCCAACAGUUCCCAAAGG
>tmRNA_AE000749.1/2436-2090
GCUCACUACGACUAGGCUCUGUCGACCCCUCUACGAUCGCCGUCCGAACCCAGGGCCUCGGCCGGCCGCUCCUACGGAACCAUAGCGGUAUGGGGGCCGUGCCGAACGGGGGCCGCCAUGAUCCCGACGGGGUUGGCUCCCUGCACUUGAGUGGGUGCGUAAAAGGGCGGGGCCGCGCCUCUGGGAGACGGGCGCCGCAGAGGUAACCGCCUCGUCGCCGAGUUAGGCGGGAAGGUCCUAAGACGCGAACGGCUCCCAGGAGUUCGGGCUACAGGCCUGAGCUCCUUAAAGGCGAGGUGCCGGCGGCACCACGGCUCAACUUGAAGUGAAGUCCCCCUUCCAACGGA
>tmRNA_AE013063.1/8484-8834
GAGCCGGUGUGGAGGCGCGGGGGAGGGGGUCCCUUCCCUUCGCUCCUGAGGUAAAAAGACGGUCUGGCCGAGAGGUCGAAGCGCCCACUAGGCCUGGGGGAAAAAUAGCUGAAAGGGCCGCGAGGCGUUCGAACAAAAAAACAGGCAUUUUCGAGCAGAGACCUUACUCUUUUACUCGAAUGGUACGUGGCAACCCUGACCCUUACUCAUAAAAAGGUUCAGGAGCCCCACGGUCGGCUGAGUAAAACGAUGGGCAAAGUGGCAAACGUUGGUUGCUUCCUACGCAAAAAGCGCGGGUCGGAACGCUGUUCGCCGCGAAACCGGAUGCUAUUGUCCUAACAGGCGAACCGA
>tmRNA_AE001939.1/5041-5389
GAGAGUGCAGUUUGGGGCGGGCAUACCUGCUGUCACCGGACGCAACAACUCCCUUGGCCUCCGGAACAACGCGAGUGACCUUGUCCAACGCGAACUCUUGACGGUUUUGACGAGAACCUUAGAUAAAAUCAAGCGGAACAAACUUGAAACCUAACAUCGGAGCCGGUGGGACGCGGACCGCGGGGGGUGUGACCCCGUGGGACAAUGCGUAGUCCCUGGGCGCGCGAACGCAGCAGUCCCGCUGAUUAAGGCCUAGGUUCCUUCGGCUUACGUACAAGACGGCUAGCCACCAAUCACAACAUGCCGGCAACCGCCCCUGAGUUCUGCGAGUGCGCUGGAGAGCUAACGA
>tRNA_AE005314.1/4287-4216
GAGACAAAUGUCCGACGUGCGCUGUACUCGGAGUGUUAAAUAGGCCGGGGGAGAAUGGCGGGUGGUGUCAGU
>tRNA_M83761.1/538-601
AGGGGUUAAGGAAACUUGCCGUUAAUUUAAAGCUUUAAUAAGUUGUUUAUAGUUGGAACCGUUA
>tRNA_M32222.1/1277-1363
GCUCGCCAGGCAUGUAUCGCCCCGAUCGGCGCGGGUCCCCCUAGGUGAAAAGGGUUUGUAAGCCCGGUCGGGAUCCUGGCGCCGGCG
>tRNA_M86496.1/1-68
GCCAGAUAAUUUACAUGUUGCCUAAAGUACUGGAAAAAAAUAGCAGUGAUCUAAUAGCAAUAAACUUA
>tRNA_AJ223323.1/613-684
GGGUCUUAACUUAAGAUACGAUUAAUCGUUUGCAAUCUAAUGGUCCCAGUAAGCAGAUAUUCUCUUAUGGAG
>tRNA_X61065.1/77-164
GUUCGAGAUCGUCACCCUUAUUCGCCGAAGGGAAAGGUAGUCUGACGCGCAAAGGCGGAGCUGGGAACCUAGCGCCUACUCGCACCCG
>tRNA_M26096.1/1-72
GCCAUGCUGUCGAUUUGAAUCCCGCGCUGUAGCAGGCUUAGGUUCGUGGUUGGUCUGGGGGAGGUCUCCCCC
>tRNA_U32309.1/158-89
CUUUGGAGGAGAAUGAAAUUUCUUUAGUAGAUUCUCUAGGCUGAGUUCUAGAAGGUAAGUUGAUUGUUCA
>tRNA_AE005234.1/8154-8227
GCGGAGAGAAGCGUAUCACAAAGUGGUUAUAGCCCACCGGCGCGGCUUUGCGGGAGCUUCCUGUCUCUCCAGCG
>tRNA_X59571.1/319-390
GACAGCGGUAGCGGCACAUUGAGGAUGCCUGUUAGUCAUUAUUCCCCGAUGUCUCUUGGUAGUCGUGGUGUA
>intron_AJ130746.1/1754-1835
UGAGAUCGGUUUCCGAGAGCUUGCAAAGCUAUUAUCUUGGAAGGAUGGCGGCUGGCUUGAGCGUGUUUGGAAAAACCCCACU
>intron_X55026.1/13357-13635
UAAGAAUUAAGUGGCAAGUGACUAGGAGAUACGCAUAAAUGAGCAACUAAAAGAUUACUAGAGUAAAUAUUUACGUUAAGUAAUUUUAAAAGAUAUCGGAAUCUCUUAGGCAUUCGUUCCUUCAUCGUUAAUAGGGUAGGUGGUAAUGAUUGCUUCCAGCCUGGUAAUGACUAAUGGAAAUAAAAAAUAAAUAACCUCAUACGUAAGUUGCUUAUAACAUUAUGAGUAAACGGCAAAAAGUCUAGUUCUAAGGGAAUAAGGUAUAAGUCAACUAGUCUA
>intron_X60211.1/393-749
GCUUUCAGAUUUUAAGUGACUCCCGGCGUGUCCGAAGGGUUCGCACUAAAAAAACCCGGAAGAGUCGACCACCGAUAUCGGAGGUCACACCCCUAGACGAAACGGGGUAGGCGCACGUAUACGCCGACAUAUGGCCGAGAGCGCGAAUAGGCACCGCCACUAUAAAAACGUAUCCGUAACUAGAAGGUGUAAGGAAACUACGAACGGACCCGAGGAGGCGGAAUGGAGCAUCGGUUGCGCGCAGUGAGGGGGGAAAAUGCUCAGAAAGCGACGGGUCCGGUUAGUUGUAUCGAGAUAACGGGGCCAUCGAGCUACCUAUAUUGAUCUGACUAAACGCCGGUGGAGAAAUCGAUCGGA
>intron_X55026.1/23712-24006
CAGAUUAUGAGCGGAAAUAUCUAAUUCAAAUAGAAAAGAUUUCUUCUUUUGGAGUGUUCUAGUAAACGUUUGGGUAGAUGAGUAGUAAUAAAAGUUACUGAGGACAGAAGUGUAUCAAACAGACUUAAAACCUUGUAAAAAUAAGGUGGUAUGUGCCCGGGCUUAAAAAUGCCUAUAAAAUUAACUAGAACCUCAAAGUCCUGUGCUAGCUUCAAGUACGGCCUGGUGACGGGCAAUAGUAAAUUCUUCAAGAACUUAUAAUCCAUAGAAGAGAUUAGGAAUCCUUAUAGCUAUC
>intron_X04336.1/3210-3313
GAUUGGUAACCGUACAUUAAGGCGGGGAGCGUCGACAGGAUAAUCUCUCCGAGUUACUCGGCCAGCGUCUGCUCAAUGUUAGGGGUACGUUGGAGACCUGAUUC
>intron_Z17234.1/4409-4687
UUUAGCAUAUGUGUGAUUGAUUCAACAAAUAUCCCCUCACUUAUCUCUUUAUCUAGGGCCUGAAAGGUGUAUACUGAGAGUCGUUGUACUGCGGGCAACGAUGCAGUUUUGACAGCCUAAGCUACAACGGCCGACCGCACAUGGUAACUGCGGUAUAUGAUUGAGAGCUCCUGCAUAAGAAUAAUAAGACCCGCGCGUUGAUAAGUGGAAAAAGCCAAUCGCCAAUAUGACUUAAUGGCGAUAGUAAAAAGCUAACAUACUAUCAAACGAGUAUACACG
>intron_Z72500.1/3161-3251
GGCUCUUGAAGGACUGUUAGUCGAAUAAAGCUCAGGGUGCCUUAAGGUUAAUCUGGACCGAAUCGGACGGGGAAUUUCACUCGUACUAAGC
>intron_AF243383.1/10225-10322
CGUCUCAAACUUACCUAUCAAGGUGUAGUCGAGGUACCGGUGGGUCUGGUGCAAGACCGUAGGACCCCACGGGCGACAAGAGAUUAGCAGUAACCCAC
>intron_X04465.1/117436-117320
GGCGAAAUAGCUGAGACGUCAAAACUGUUAAAAUGAGAGUAGUUUUUUUGCUUAAAAUGAACGGGUCGGAAUAAUGAUUGCGGUUAAUAGAGAGUUUGCAAUUUUAUCCGAUUUCAC
>intron_X86563.2/75403-75477
UGAAAUUCUCCGAUCCUAUGUUGAAUCCUUCCCAAAACCCGAUGAGGGGGAUCUGGGCAUAUUCGAAAGGUUCAU
>riboswitch_AE013149.1/9167-9356
AGGGCGAUAGUUACAGGUUAUGUCCGCUGAGGGACAGGCCGUAGUCACCGUUGCUAAGGGCGGGCAUGGGAAGUCUGUGGGCGAGCUAGCUGCCUGGCUCCCUAAAUACAGUUCAGUGAAGGAGGAAAAGUGGCUAGAUAAGCGCACCAAGAACUCCUGAGAGCGUGUCCCAGUUGUUAAUCCCGGCGGA
>riboswitch_AF269374.1/1074-899
AAAACUUUAUGUCAUAAUGAAAAGUGGCCUGCUUAUGUUUCUUAACAUUAUAGUUAGGUAGUAUGUAGACAAGGCGCAACAUUUAAUUCCAUGUGUAGAAUGAUAUGACGACAGUUAGGUGAAUGAUGAGUUGUGUUCUUAUAACUAUUCUUAUUGAAUGGUGGAAACCGAGAUAU
>riboswitch_AJ002571.1/38016-37861
CACUCUUCUAUGACUGGAGAUUACGCUAAAUUGGGAUUUUUCUUGGACAGGCAAGAGAUCCCCGUGGUGAUUUCUUGGACGAGCAGAUUCCUCGUGCAGCCGACGAGCAGUCCCCAACGAAAUGUGAUGGGCCGGUGCGCAUAGCACUGUAAUGAG
>riboswitch_M34485.1/360-150
UAGUUUCGCAAUUUUGCCCCUUGUGGGUAGAUUAAGGCAGAAAACUUACAAAUGGCCAUAAGAGCAUGCUUUCCUGCCUGUACCAUUUUUUGAGAAUGUAAAUCAUCGUUCAAUACCAAUUCAGUGCAGAAACGUACAAGUUGCGGCAUGAACGCCUGGGAAUUACUUGUAAAUGUACUACGCUCUAUCCAAAAUGGAACCAGACUCUGUC
>riboswitch_Z99110.2/47875-47995
UAGCUGAGUUUCGUCUGAAAAAGAGGUUUGUUAGCUUUGCAUUUUUUUAGGGACUGCUGCAGAUGCGGCAAAUUGCCCAGUCCUGGACGGGCCAAUACCUCCAGAGAAGGCGCAAUUAAAA
>riboswitch_AE007856.1/5090-5262
ACUAAUGAGAGCAGCCUUAGUUUUUCAAAGAAGCUUGAUCUAAUAAGAAAGGUACGGAUUUUCCAGGACGUUUUAAAGGCAGGCUUUGGGUACUUUGGGGUAAGAUGCUUCUGCAUAAAUGUGAUAGCUUAUAGCUGGAAGUUAAUUUGUUAUAGAGGCCUAAUAUGGUUCAC
>riboswitch_AP004603.1/162173-162282
CAAUAUCAAGAAGAAAACUCCUCUAUGUGAGGAUGCCCGGGCUCCAUUUUUGCUAGGCUGUACUAGGGUGCAACUAUGCCAGAAGAGGCUAAGUCCGAAGGUGAGAAUCG
>riboswitch_AP003193.2/95783-95678
CCGGAGCCCAGGUUUAAAAUAUAGGGAUCGUAGCUUCCCACACUCCGGGUCAGAAGGAGGAAAUGAAGAUGAAACAGAAGAUCUGCAAAACCCUUAAACUUGUGAG
>riboswitch_AE004361.1/7554-7382
CACAGUGAAAUCGCCUCAUAUGUUUCCGACAGCCCGAAUGCCGCCCGACUGCGGGUUAGCCAGCCUGAGCAUCUCGCGUGUUGUAGGUUAGUGGGGAGCCACUGUCUGUGUGUUACGCGUCAAUCAUGUGACUGGGCGCUGAGGCGAGAAAGAUAAUAGUUUUAACGUUGAAG
>riboswitch_AE010577.1/3358-3260
UUAGGCACUGAACAUCAGAUUAACCCAAAUGAAGAGGAGCUUGGUGGGCUGACCCCCGGUGAUAAAAAUGGAGUUGAUAAGACAGAGUUCUGAAUCAAA
>RNase_AY090603.1/1-258
ACUCCUUGGGUCUGGCUGUAGGAGAAGUUGUUCGCCUGUAAACCCAUAUAAACUAUUUGGGAAUGGAACCCUUUUCAUAAAAUUUGCUGAGUCCGGAGAAAAGUUCUUCGGUGAAUUCGAUUGCAAUAAAGUCACGAAGGUGGACUUUUUGCGAUCAGACCACAUUGAUUCAUUCGAAAAUUAAUUUUCUCCUGUCUUAACUAGUAAGUGAAUCGAAUAUGGUCUCCGCCAUGCACUUUCCUACUUGUUGUAGGUUCA
>RNase_AY090599.1/1-215
CAUAAAACCUAAAAUCGAUUAAUUCCUAAUGGGGCGAUGUUAAUCCUUGAUUUUAAUGACCGUGUCUUACUUAUUUAGACACAUUUGAAAAACGUUUUACUUAAUUUAUCAGUUGUGUCGCCAGGCAGAGUUAAAGAUUUAAACAUAGCUUUUUGAUUCUAAUUUCUUGAAUAAAAGGGUGGAUUAGUAGUUCGAAACUUCUCAAUCCAGUGACU
>RNase_AY090598.1/1-305
AAUUUGCGGUAUUCAAUAGGAUUGCGUUAAGUUAUUGAAACUUGUUCAAUCCGAUCGAUUUUGAUCUCUAAUCUUUGACGUUAACUUAACUUCUUGCCUAACCCUUUCGAAAAUUUAUAUGAGCUGUUAAUUACUUCUCUCUUGAAAAUAUCAGUCUAAAGAGGGGAUACUCCAAAAUCAGGAAUCUUAUAAUCCAUUAUAGGUUUGUUCUUCUAGACCAUGAACUCCUGAAAAACUUACAGUUGGAUUGAAAGGCAGCAUUCAAGGUAACUAUCUAUGGCAAUAUUCCAUGAACCCGGAAGCGU
>RNase_AY090596.1/15-361
AGAUUUUUAAUUCUACCACAUAAUGCCAUUCCUAGUGUUGACGUUUAGUGUGUAUCCUCUAAUUUGAUGAGGUCUUCUUUUAGGGUGAAGUGCCUCUUUUUAUUUUAUAGAACAGAAAUCACCGCGAUGUGGGGUUGAAACGGGUAUCUUUGAGUAGGAAAUUUUAUUUCACAUUCGCUCUUGUCUUAAGGGCACAAGCUUUUUGGGAUUGCAACUUCUAAGGAAGAACGGACUGAACUGCGAUCAUUACGAAGGAAGUAUGGUCGUCACUGAGUUUUCUUACUUCGCCGGUCUAAAAAAUCCUCGGGUUUGAUAUAGUAGUUUUCCGUUAAAUUAAAAGAGUCUGU
>RNase_M29916.1/758-993
GUGCUGCGGGUCGCUAGGGCGGGAACUCCACCGACAGAAGUCUCCGUCCUACACCUUCAUUAAAGUGGCGCCUACAAGGCACUCACAGGGCUAGCCGAUCCGCAGUGGGGCCGCCCGGUCCUCCGGCAGAAGUCUAUUUGACUGCACUUACGCCCCCUCGUAUUGCGAGCACUAGCAACACCAGGACCCUCAUGUCGAGCGCCGUCGGUGCCCAGUCCGGCAGUCGCCCCCCGUCU
>RNase_U28118.1/1-313
GUCCCAGCAAACUAGCGCUCGACGAGUGGACAGCAAAAUCCCCUCUGGCGAGUCCAGGCGCCCGCGUGGAAGUCGGAGGCGGGGAGGCGGUAACUUCAGAAACGUGGUGAGUGUGGCGGAAGAGUCGAAAGUUGGUAAUCACCAUCCUUGUAUACGGAGAUCUAAGGCAUCACAGGUUCUGCGGACGACGGAACAUGAAACAACCGCCCUGGCUAAUCCAGGGCUCAGCAGGUGCGAAGUAUGGAAAUUGGCCCAGAGAAGAACUUUGCCCAUGGGGUGGGAACAACGGUUACUGCCCCAGACACGCGGCAUA
>RNase_U28128.1/1-359
GAAGGGUCGAUUUUUUCGCUGGGACUGGUGCCAGCAAAACGAUAUGUCUGGUGGAAACGAGCUAUAUAGGGUGAGAGGAAAAUACCGUCCAUCACCCUCUCCUAAGCCUCAUCCGCUCGGCCACCAAAGUGGUAGUGGUAGAUGGAAGGGAUCUUGGGAACAAAACUGGCGAAUAACCCCCAGUGGGGAGUGGUACGAUAUCAGUAAGCAAGGUCCAGCUAUGCGUGCGCCAUUAUCUGUGCAACAACUAGACGUAAUCGAACAAGGAUUGCUCAGCCUCGCUCCAGGCAGAGUGUUGGACUAGAGGGAGUGAAGGGUGAUACGGGCAAGGGAAGGACUGCAGCGAUGCUCCCUGCUCA
>RNase_X65648.1/209-595
GGUAGUGAGACAGAGCCCUGUGCCUUUCUGAUGAGCCACAACUAACAGCCCCCUGAGUAGGUAGCGAAUCGUAUCAACGGUUGGAGACUCAGGGAAAACCGGGGAGCAGUGGGGGUGAAGUUGAGGGGACCCUUUUUCGAAUCAUAGGCCUAAAGCAAUGGCAGGGUGUUCCCAAUUAGAUGUUCCGCGUAAGGAUAGGCCAAGAAUAGAACGUAAAGAUUAAGCCCCCACCUUACAUUCGGUAAUAGGCAAGGACUAGGCCGGACGCUACCGCACCCGAAGGUCCUCACCACCUAAAACUGUCCGGGAAAAGUCAAAGAUUGGUAGGACGAACGGCGCGAGGAGGACCUCCUUGGACACCAAAUAAUCGCCAGACCUCGCUGUGUA
>RNase_AY090594.1/1-274
AAGAAUACUUCUUUUUGGGGAAAAGUAAGAGUACCUCUAAUGGUUUGACAUUAAACCCAGGAAUUUAUCUUUUACCUUAUGUUCAUCACGUCCGUGUGUGCUGGGCUGAUUCUAGAGGCCGUCUCGUGUAGGAGAAUGAUUCUUGAUAUGAUUCAGGGUUAGAAAGGGUCUUAAUUUCGAAAGUGCGGUUCUGACAACAAUUAAAAACCACUAACUUCUCCUCACAGGUAACCUUCUUUUGAUGACUGUGUUUUUUUUUCACUCAAAACUUGCU
>RNase_AJ012179.2/7-312
GAGCUAUGCACUAGAAAAUUGAAGUGUACCGGGUCCGGACUAACCACCGUCUUUGACCCUAAGUGACCGGCAGAAUAGAGGCGCCAAACAGGGCUAGAUGAAAGCCCGAAGUGCGUAAUUGAAUUGCAGGCUCACAUUGCGAUCGAGCUUAGGCAGGCUUAAGGAAAUAUAGGAGUCUCUUGGAAGGGUUCUAAACUAAGAAAGGCCCGGAAACCGAACUCCAGCAGAGCAGAAGCUUGUUUUAGAAUAGAUCAAAAGGUGGUUUGCCCCUGACGCUUUGGGUGAAAGCCGAUUGAACUGCGGCUA
>SRP_Z99259.1/7742-7997
CCGGGUGUACGUCGUGUGAGACCGGCGUCUCCCGUCUAAACGACAAUUCAGUUUUAGUCAGCUGCGGGGAACAGAGGUGUGCCGAUCAACUUUCGCGCGUUCGUGAAACUCAUGGUGUAAGGGCAUAAUCUUGCGGAGUCGGUGUGUUUACUCCAUGAUGGUGAGCUUAUAAUGUCCGGUGCAUCGUAGGUAACCUGAGUGGGCUCUAACAGACAGAAGCACGUAUCUGGCACAAUCCGGUUCAUCUUGGAUUCUU
>SRP_AL646063.1/55639-55540
GGAGGCGUGUCUUCUGUGUCCCCGUUGCAGGGCACUCGGUCGCAAGAAGGGGCACGAGUCAAGGACGCCGGGCCAGCCCCCGGUCCGCACCAUCGCUUCC
>SRP_AE010387.1/4828-4528
GGCGGACGAUGGCGAGGUCCCUCCCCCGGGCCCGGCGGGUAGGGGCCGGGCUGGGGAUUCGGGGGGCUCGGCCCCCCCCCCCCGCCCUACCCCCGUCGGGGGCCCCACCGUGCGGGGCGACGGGUCCCCGGGUGGCGGUCCGCGCCCUGCCUCCCGCCGGGAGCGCGCCGGCGGGGCCCGAACUCCCGGACACGUAGAGGCCCAGUCGUCGGCGGCACGGCCGCCGCUUCGCAGGGGCGGACGGGCGGACCAGGACGCAGCCCCAGAAGAAUGCCCCCCGCGGGGGGGAAGGGGCCGGCCG
>SRP_D49784.1/399-501
GCGCUCCGGUAACCUGCCAGAUUCGUGUUCGGGGUAUUGAGCGUCUGCCGUUGUCAAGAAUUGAGAGCCAAUGCAAACCCAUGAACAGGUCACUGGAGAGGGC
>SRP_AE004188.1/3986-4083
CCUCUCGGGGCGCCGGGAGGUCAUGGAUGAAUUGCCUGGUGUGACAACCCUGUGUGGCCAACAUCGGUGAACCAGAGUGUAGAGUCGGCCAGCUCCUC
>SRP_X01698.1/176-465
GGGGCGCGCGAACGGGUCGCACGGGGGACCGUAACGGGCGCGGCGUCUCCCAGUCUGGCGGCCUGGCCACGUUCCACGACGGCACGGAACAAGACCAGAUGUCGGCCGGCCCGCCCCCCGUGCCUUCGACCGGCGCACGUGCCGGCGGACGCCCGGUCGGACCCCGAGUAGUCCCCCGACGGUCCAGAAGUCGGGCCGGUCGGGAACCGCACCGGUCGAGUGUCGACUUUGCCAAGGGCCGCGUCCGAGACGCCAGCCGAAGCGGGGGCGGCGCGGGAACGGUGCGGGAC
>SRP_Z29105.1/1-303
GGUGGCUGUGUUGGGUGGUGGGUUGGCAUGCUGCAAGGAUGUUUAAUGGGACCCAGGUCCCCUUUUUCCAUGUGCGAGAUGACCCGGGGUAUUGAACACCUGUAUUCUCUCGGCUGUUGCAUCGCGGAUCAGCGCAGUGCAAUGCUAUGGACUAACUGUAAAAAGUAGGAAGAUGUUAAAAGGACAGGGGCACAGGUAGUGAGCAGAGGUCAUGAAAAGGUGCGUUUCAUAGUGAAGGAACUUGUCUGGUAUAUAAACCUACCUUCUCCUGUUUCUUGAGCAAACUAAAGAAUUCCUUGCAUU
>SRP_AL139074.2/66646-66744
UUGAGUGGACUAGCUAGCCAGUGAGCUUUGUUAAGACGAAUUUUGGCCCAGGCAUAACUUCGUAUUCACUGCAGGUGGCAGCUCAACAUGGGGUUUUGG
>SRP_X56981.1/102-383
GAGGGUUAACGAUCAGACACAAGAGGUGACAUGUAGUAAGUAGAACGAUUGAGUAUUUGGUAAUUACUUGUAAUGUGCUUGGCUGUGGCAGCCAUCUGUACUUGGGCUAUAAAGUCGGAGUAAUGGGAAUGAGCUCUUGGCCAUGCACCAAUAAGCAGACAAAGAACUAUCUAGCCUUAAGUAACCGUCCAAGAGGUGCAUCCUACAUGUAGGGGAUAGAUUGGUAAUCAAACUCAAUGGAGAGCCUGCAACUUGCCUGUGCAACAACCUAGUAACCAAAUU
>SRP_AF203881.1/14955-14875
GGCGCGUUCCGCGUUCCCCGCAAGUUCGGGUGGGGACGUCGAUACCGUUCGGGUUCAAAGAUGUCUAACCAAGAGGGGCGC
>sno_splice_X13842.1/1-152
AAACCUGCGCCUGGCGUGAGAGUUCUUGUCACGCCUGGAUUUGGCCCCUGGUCGGAGUGACCAUGAAGCGGGUCGGAGCGGGAGCCGUUUGGUCAUACUCCUGAUCGGCAUACUACUGGGCCUCCUGGCGGGCUCAUAAAUCUAAGGGUUUU
>sno_splice_X58844.1/2-130
AGCGCGUGAUAACCUCUAUAGAAGAAGGGGGCACAAAUUACGACGAACUUAGCCCAUGACGCUAUAUCAAUUUUGGUGUCUGCUUGGUAGGUCUUGAGACGGUAAAUCGUGGCUUGUCAAAACGCACGC
>sno_splice_X06880.1/1-162
AGGGGCCGGUAACCAGGCACUCGGCGGGACCGAUACUUGCGUCUUUCAAUGGUUCGCUAGCUCUGUAGGUGGGACCUAUAAGCAAACUCCGUCUGUUGCCGUUAGUGUACCACGGCGCCUCUGUAUGUGGCGGGCUUGCGCGCUGCCUUGCUCGUUAAGAGC
>sno_splice_X63791.1/1-102
CAGAGAGCCCCAAAAAUUGGCACCGGCUCCCGCUUUGAAUUCCGAUAGUCGAGAAAAGAGGGAGUAAAGCAUCGCGAUUGACGGGACCCUGAUACCAAUUUU
>sno_splice_M73768.1/361-517
AACAGCCCCUUCUGAAGGUUCGGCAGGGUUGCCGCCUGGUGUCGCUGGGCAGGGAAGGUCGAUGACCAGAUAACUUCAGCCACGAUCCUGCGAGGCUAGGGCCAACAGGCUCGCUUUUGGUCACCCGGUUCCUGGUGCGGGUCUCGCUUGCGUAUUU
>sno_splice_M17910.1/1-64
GAAUAGGUUUCCAGAGNNGCUAGCUUACUUUUUGGCCGUUUCUUGCCCUGGUAAAGUCACUUCU
>sno_splice_AF095839.1/890-777
ACGGCUUUUUUAUGCAUAGCGAGGCGCCAGCUGACCUGCGAAGCCCUUGUCCAUACAGGCUGUUUCAACCGAGGCAUCCACUUUAAACUGCAAUUAUGGAGUUCCCUUAAGCCA
>sno_splice_L43844.1/2-149
UUUCGUGACCCUGAAAGUUGCAAUCUGGGGCCUCCGCCAGGACUCCCUUUGGCCGCGAGGUGUGGGACACGGUGUAGUAUAGGGUACGUCGACCGACCUGCCGAUUAAACAGGCUCUGUUACGAAUAAUGAAUUCCCUGAAGGCAAUG
>sno_splice_Z49896.1/2359-2452
UGAUGUUCGUAUAGAUUCAAGUCAUCAAUUGAGUCUAACUUAUCCGCCAGACUGCUGCACCUGGUUAUUUCCCGAGAAAUGGACUCUGAGCCGA
>sno_splice_AC006665.1/5230-5065
AUAUGAGGAGGGCUUUACGCCCCGUGUUCCUGCCGCUGGUGAGCAGCGGUUCUUAUCAGCAAACCCUGCAAACGGCGGCAACUAUACGAUCAACUUUGUGGCCUGGGGGGCGGAAGCCGCGGUUGAUUUGCCGUGCUGGUCGUUCACAUUUUUUGCUCCUGGAUAA
>miRNA_U53213.1/1397-1471
UUGGAGUGUAAAGGUCAUCAUGAUGUCAGUGGACACUGAGCUAGCAUGCCCGAUGCCUCUGGUUACUAACCCUGU
>miRNA_AE003516.3/109215-109275
GCUUUUGCCUGUAAGUAUGUAAGGUUAGAUCUCGAUAGUAAAGAUGCGUAAAUACUCACUU
>miRNA_AL445435.11/13794-13690
AUAUUCAAGUUGAUGUGAGGUCUUACAACUGGAGACUAAGCUGUCAUGAUUAUUCUAAUAAUAUGGUCCAACAAAUGCUGUUUUCCUGAUUGCACUAGAUUAGAC
>miRNA_M17293.1/957-1022
UUGGGAUGGUUUCCUUUCUCCCACCCAUACCCGGUAAGCGAGAACUGCUGAUAGCAGUGAACCCAA
>miRNA_AL449263.6/21373-21297
GCUUGGCCAGCUAUGCCUUAUCAUGAAAUCUGCCUAAAACUGUAUGGUUAAGAGGACUAAUAUCAUGGAUUAGGUAC
>miRNA_AL138714.9/658-736
CUACUCAGUAACAGUGCUAGCUAGUUUAAUGUAGUCUUGUAGUGCUAUGGAGCAGCUUACAGUACUGCUUAAUUAAUUG
>miRNA_AF480554.1/6-77
CACUCAGUCACAAUUUAUUGUUACAGGCUGCUGAGUUGGUGUGCUUGAGCUGUAAUGAAGUAAUAAAAAUGC
>miRNA_AL137157.7/19246-19147
UGGCCGGCCUACAGCAUUGGGUCCUCAGAGAGUGACGAUGAGGUCACACCCAUUACCUACAGCUAGCCGUGUUUGUCAGCUCAAAGGUGAGUCUUGGUGA
>miRNA_AL359091.10/91897-91825
GUGGCGCCCUACGAUGGAUGGUGCUGUGCUCAGGUCAAACAGAUGAAUUUCAAACUUUGCGUGCGACACCCUC
>miRNA_AE003795.3/205292-205216
UAUGUAAUAUGCUGUAAAACCUAUACUUUGAGGCCUAGUGUGUGCACUCAUUAUUCAGUUAGGUAGUUGGAUCUUAU
>regulatory_AF195141.1/689-759
GCUUUAAAGUACACAUGACUUAGCAGUGAGGGUUGCUAGCUGACAGCACCUGAAGAGAUUGCCUGGAUCAC
>regulatory_AF108105.1/10236-10395
GGUGUCGGACAAACGCGGUCGUCUAGUGCUUAAGCGGCCCGGAGCGUUGUAGCCUCUGCGGAGGCGAUUCCCCCCUCCCCACCGCGAACAAGGCGCCGUCGGACGAGGCUCGAGGGCGUCUCCUAUACCUUGGGAGAACGCCCGAUAUAGCACCGCCCCU
>regulatory_U52534.1/362-535
GAGAAAGCGCAUUCGCGCGGCUCGGCAGUUUCGUUAAGGCCCCCGAGUAAGAGUUCCAGCGCCCAUACUGGCGGACCGACCGGCCCGUAGGUUCGAUUUGAGUUUGUGGGCCGAGGGCCUCCCGGGCGUCCUAUCGCCUUUUCUAGGCCCAGCCUCGUGCGUGCCACAGGCGUU
>regulatory_AF254676.1/517-615
CCUGAGGGUGGUCGUGGAAGAGCGAGUAGGCUCAAGACCCAACUGGCCGAAUUACUCUCAAGGCUCGGAGUCUCAUAAAACCCACUGUUAGCUAAAGAG
>regulatory_Y14459.1/388-637
AACACCUUGCUGGGUAGGCCAUUUAAAAGCUGAAACGGGCUGAGCUACGACGCCUGAAUUGAUCUGCGGCUUCGGCGCCAUCCAAGGAGGGCCAGUGGUUUGUCUGAGUCCUUGCCUCGGUAUACCCCCUUCUUAGGUUUGUGGGCUGUGACGAGGUACGGGCGGUUCGCCCAUCUACUGUGAUGCCAGAGUUACGUACUGGGAGCACUACUCCCAGUACUGGUGGAAUUCAUAAAAUAGUGAUUCUCAA
>regulatory_AY062275.1/288-534
ACGUAAUGAACGACCUUCUCCCGUACCUAUCUGCAAUUAGGUAAGCCGGUUAUUACCUCGUUACAUGAAUGUGUUUCCGCUUGUGAUCCUGUUGCCGAGCUGGUUAAUGAGAUUCACAGCUGUGAUUCGUAAUUUUGACUGGAACGUUUAACACACUACUACCAUUUGAAAAGUAUUGGAUAGUGCACUGCUGGGUCUAAGCACUGGAAGAAAGCUUCCGAGCACCAGAGUUGCAUGCAUCGUGGGA
>regulatory_AF125575.1/5781-5843
GUAGGCAUCAGUGUUUGAUAACUUGCUGUGAACAAAAUAGACAGUCUUGAGAAGUCUGUUCAC
>regulatory_U67853.1/375-442
GCCAUCCGAACUCUGUCUCAAACUUGCUGGAGGAUGGCUUCGAUUGACUCCACUUCGUUGUGGGAGAC
>regulatory_X13753.1/1371-1397
AUUAUCAUUCUCCGGGUGGCAAUAGGU
>regulatory_M16343.1/1306-1335
GUCGAAGUUUGGCUGUCCACUGCAACGGAC
>sno_guide_AJ007733.1/1-97
AUGCCUCCUUUGCGUUAUUUCUGAUAUGGGAACUCUGAGGCUCUACCUGAUGAUCAUGUCAGUCUGUGAGACAAGGUGCCUGAGCUUGAUUGCUUAG
>sno_guide_AJ010666.1/3-73
ACUGCUUGCUUACAUAUAAAUGCCAGAAAGAAAAACACAUAACAUGUUGAGACUGUGGUAGGAUGAUGUGU
>sno_guide_AJ536412.1/3-82
UGACAAUAUUCUAAUAACAGCUGCAUAAGGCCGCCAUGCAUGCUUACCCAUUCAAAUGAUUGAAUCAUGAUAUACACAGA
>sno_guide_AC078839.4/80262-80332
UGAUAUAAUGGCUGAGAAAAUGAUUUUUCAACAUGAUGUCUGCACGAUUAACGAAACUCUGCACGAAUUGC
>sno_guide_AJ224028.1/3-79
CAUUCAUACUCAGAUGAAAUGAAUCUAACUAUAUCUCAUGAUGACCUGAUUGAUCUGAAAACUUCACAUCUAACUUG
>sno_guide_X96643.1/1-60
CUCAGCAUGGAGAUUCUAUGACUGAAUGUACUACUGAAUGGAAAUACCUUGAAAGCUGCU
>sno_guide_Y11167.1/1-132
CAAAUCUAAUGACAAGCUUCGUGGUAUGAUGGACUGUGUUACCCCCGUGGCUUCCUCCGCAUCUCUUGAUAGCUUUAGUAUCAUAAACUGCAUAGGUAAGUUAUUGGAAAGCAAUUCAUCCUUCUGUUUAAC
>sno_guide_U72857.1/1-72
CUGAGAGACUUCCUACUCAAGCUGCACAUAUGUUCUUAUAACUGCUCUGAGGUGAGACUUAUGACCUGAUUC
>sno_guide_U58655.1/2127-2188
UGAGCUGUGCAAACAUUGAUGCAAAAUCAAUUAAUACUAAUCUAGUGAGAUCGUAUGCAUGA
>sno_guide_AJ307914.1/1-96
GUGGCAGCAUCAUGAGAUGUCCAAGAUGCUGGCUAGAUUGACCCAAUUGAUUCUGUUUGAGACAUCUCUAUGACAGUUUUUCUGGGAACGGGCAUC
>X00757.1/2-119
CCUGGUGUCUAUGGCGGUAUGGAACCACUCUGACCCCAUCCCGAACUCAGUUGUGAAACAUACCUGCGGCAACGAUAGCUCCCGGGUAGCCGGUCGCUAAAAUAGCUCGACGCCAGGU
>X63519.1/21-607
UAGUCAUAUGCUUGUCUCAAAGAUUAAGCCAUGCAUGUCUAAGUAUGAGAGGUUUGAAUACUCUGAAACUGCGAAUGGCUCAUUACAUCAGUAACAAUUUCUUUGAUGGUCCCCUUGCUACUCGGAUACCCGUAGAAAAUCUAGAGCUAAUACGUGCACGAAGGCCCGACCCUCGGGAAGGGCUGCAGCUAUUAGAUACAAGACCGACCGCCUUUGGCGACCCCCGGUGACUCAUGAUGGCUUUGCGGAUCGCAGACGCGCUCGCGCGCGGCGACGUAUCAUUCAAGUUUCUGCCCUAUCAACUUUGGACGGUAGGAUAGAGGCCUACCGUGGUGGUGACGGGUGACGGAGAAUCAGGGUUCGAUUCCGGAGAGGGAGCCUGAGAAACGGCUACCACAUCCAAGGAAGGCAGCAGGCGCGCAAAUUACCCAAUCCUGACGCAGGGAGGUAGUGACAAUACGUAGCGAUGCCGAACUAUCAGUUUGGCAAUCGAAAUGAGGGCAAACUAAACCCCACACCGAGGAUCUAUUGGAGGGCAAGUCUGGUGCCAGCAGCCGCGGUAAUUCCAGCUCCAAGAGCGUAUAUAA
>AB004575.1/1-507
AGUGAACGCUGGCGGCGUGCNUAACACAUGCAAGUCGCGCGAGAUUUUACGGAGUAUUGUAAGAUCUAGCGGCAAACGGGUGAGUAACACGUAGGGAACCUUCCUCAAAAUGGGGAAUAUCUCCGAGAAAUCGGAGUCAAUACCGCAUGAAACCACAGUUUGGCAUCAAACAGAGGUCAAAGCAGCAAUGCGUUUUGAGAUGGUCCUGCGGCCUAUCAGCUAGUUGGUUGGGUAAUGGCCUACCAAGGCUAUGACGGGUAUCCGGCCUGAAAGGGUGAACGGACACACUGGAACUGAGACACGGUCCAGACUCCUACGGGAGGCAGCAGUGGGGAAUUUUGGACAAUGGGGGAAACCCUGAUCCAGCGACGCCGCGUGGAGGACGAAGGCCUUCGGGUUGUAAACUCCUUUUAGAGGGGAAGAAAAAAAUGACGGUACCCUCAGAAAAAGCCACGGCUAACUACGUGCCAGCAGCCGCGGUAAUACGUAGGUGGCGAGCGUUACUCG
>X56305.1/20-501
AACGAACGUUGGCGGCAUGGAUUAGGCAUGCAAGUCGGGGGAAUCCCGCAAGGGGAACCGGCGUAAGGGGCAGUAAGGCAUGGGUACCUACCCGGGGGUUCGGGAUAGCCAUCAGAGAUGGUGGGUAAUACCGGAUGACCUCGUGAGAGCAAAGAUUCAUCGCCCCCGGAGGGGCCCAUGUGAUAUUAGCUAGUUGGUGGGGUAACGGCCCACCAAGGCGAAGAUGUCUAGCGGGUGUGAGAGCACGACCCGCGCCACUCGCACUGAGACACUGGCGAGACACCUACGGGUGGCUGCAGUCGAGGAUCUUCGGCAAUGGGGGCAACCCUGACCGAGCGAUGCGCGUGCGCGAUGAAGGCCUUCGGGUUGUAAAGCGCUUUAGUGGGGGAGAAAAGCCGAGAGGUGUGAUCUAUCCCAAAAAUAAGCUCGGGCUAAGUUCGUGCCAGCAGCCGCGGUAAGACGAACCGAGCGAACGUUGUUCG
>AJ252960.1/21-473
ACGUGGACGCUUGUUUUAAGGAUUUAGCCAUGCAUGUCUAGCGAAGCGUAAGUGGAGCGGCGAACGGCUCAGUAAUACAGUUAUGAUCUAUUCAUGCAGCAAGGGGAUAACCACGGUAACCUGUGGCUAAGACGACGGAGAUAUGCGGGCACUGAGGUGUAGCAUUGCUUGUGACUGAGUUUCUGGCCUAUCAGCUAGUGAAGGUAGGGUAAGGGCCUACCUUGGCGAUGACGGGUAACGGGGGAUCAGGGUUUGAUUCCGGAGAAGGAGCCUGAGAGAUGGCUGCUACGUCCAAGGAUGGCAGCAGGCGCGAAAAUUACCCAAUCUCCCACGGGAGGAGGUAGUGACGAAACGUAUGCGAGAGAGAGCAGUGUAAACGCCUGCUCGAGAGCGACUGGAGGGCAAGUCUGGUGCCAGCAGCCGCGGUAAUUCCAGCUCCAGUAGCGUCCAUGU
>X52051.1/2-120
UGAUGCGUUCAUACUACUUCGAAAGCACCCGAUCCCAUCAGAACUCGGAAGUUAAGCGGAGUUAGGCCGGUCUAGUACUGAGUUGAGUGAUCACUCGGGAAUCACCGGUGACGCAUUGC
>L76341.1/2-610
UAGUCAUAUGCUUGUCUCAAAGAUUAAGCCAUGCAUGUCUAAGUACAUACCUCUUCGCAAACAAGGUGAAACCGCGAAUGGCUCAUUAAAUCAGUUAUGGUUCCUUGGAAUAUGGUCCACAAUGGAUAACUUUGGCAAUCCUAGAGCUAAUACAUGAUUAUACGCCUCCGCUCCGGCGCACGCGUGCUUUUAUUAGACAACCAAGCAGUGGUGCUCUGACAUCAAUUGCAGUCAAACUGUGGUGAACUCUGUAUAACUUAUUGCCUAUCGCUUAGGUCGAAUGUACCGGCGACAGUUCUUUCAAGUGUCUGCUCUAUCAACUUUCGAUGGCAGGUUAUACGCCUACCAUGGUUGUGACGGGUGACGGAGAAUCAGGGUUCGAUUCCGGAGAGGGAGCCUGAGAAACGGCUACCACAUCCAAGGAAGGCAGCAGGCGCGUAAAUUACCCAAUCUCGGCACGAGGAGGUAGUGACGAAAAAUAACGAUGCGGGGCUCCAAUGAGUCUCCGUGAUUGGAAUGAGUACACUCUAAAUCCUUUAACGAGGAUCUAUUGGAGGGCAAGUCUAGUGCCAGCAGCCGCGGUAAUUCUAGCUCCAAUAGCGUAUAUUA
>AF097803.1/1-538
ACGAACGCUGGGCGGGUAUGCUUAACACAUGCAAGUCGAGCGCGAAAGUGGCUUCGGCCACGAGUAGAGCGGCGGACGGGUGCGUAACACGUGGAUAAUCUGCCUUCAGGUCCGGGAUAACCCUGGGAAACUAGAGCUAAUACCGGAUAAGACCACAGGUUUCAUGGAACCAGAGGUAAAAGGCGGCUUUCGGGCUGUCUCCUGAAGAUGAGUCCGCGUCCCAUCAGGUAGUUGGUGAGGUAACGGCUCACCAAGCCUAAGACGGGUAGCCGACCUUAGCGGGUGAUCGGCCACACGGGGACUGAGACACGGCCCCGACUCCUACGGGAGGCAGCAGUGGGGAAUUUUGGGCAAUGGGCGAAAGCCUGACCCAGCAAUACCGCGUGAGGGAUGAAGGCCUUCGGGUCGUAAACCUCUGUCAGCAGGAACGAUGGGUUUCCGUGCUAAUACCGCGGANACUUGACGGUACCUGCAAAGGAAAGCCCCGGCUAACUCCGUGCCAGCAGCCGCGGUAAUACGAAGGGGCAAGCGUUGCUCG
>AF150935.1/21-703
UAGUCAUAUGCUUCGUUCAAGGACUAAGCCAUGCAUGUCUCAGCGUACACGGCUUCAUAGUGGGUCUGUGAAUGGCUCCUUACAUCAGCAGUCAUCUGAGUGAUACAGUGUGGACGGUGCCCCUCCUGCCAGGCGCCCAAUUGGAUAUCCUCCAAAACCUAGUGGCUAAUACACGCAAGCCAAGGUCGGCCUCAGCAUGGUCUUGCCAGCAUUCCCUGCUGCUUCACCAGUGGUGGAUUGCGCCCAGCCGCUUGAAAGACCAGCGCCUGGAUAAUGGCAGUGUGUUGUGGUUGACUCAGGCUGGUCCAUCCUGGACACCUGCGCUGGCAGAGUGGUGGUCUCGGCCACAGCAUUGCUUGAUCACAAGAACUUCUGACCUAUCAGCCUGGAUGGUGGUGUAGUGGACCACCAUGGCGGUGACGGGUGACGGAGAAUCAGGGUUCGACUCCGGAGAGGGAGCCUGAGAGACGGCUACCACUUCUAAGGAGGGCAGCAGGCACGCAAAUUGCCCAAUGCCAAGACAUUCUGUGGUGAGGCAGCGACGAACUGCAGCAAUCCCGCCUGUCCUCGUGACCAGUGGGACUUGUAAUGGAUGCAAAAUCCAAAAACAGUGAUGAGUAUCAACUGGAGGGCAAGUCUGGUGCCAGCAGCUGCGGUAAUUCCAGCUCCAAGUGCGUAUACUA
>AF069981.1/1-249
GCCCUCAGUAAGACUACACAUGCAAGCAUCCACGACCCUGUGAGAAUGCCCUCCAUCAGAACAUGAGGAGCAAGUAUCAAGCACGCAAACAUGCAGCUCAAGACACUUUGCACAGCCACGCCCCCACGGGAAACAGCAGUGACAGACUUUUAGCAAUAAACGAAAGUUUAACUAAGCUACACUGAUAACCAGAGUUGGUCAAUUUCGUGCCAGCCACCGCGGCCAUACGAUUGACUCAAGUUAAUAGAG
