# Supplementary material for: A comparison of RNA folding measures
Source: BMC Bioinformatics. 2005 Oct 3;6:241. doi: 10.1186/1471-2105-6-241 (PMC1274297; doi:10.1186/1471-2105-6-241)
Supplement: Additional File 1 — Data sets. This zip-file contains all the sequences we have used for this study. [file 1471-2105-6-241-S1.zip › datasets/sn_splice/U1.rfam.filt80.stock]

# STOCKHOLM 1.0

X63783.1/598-755        ..AAUUACAAUGUUGU.AGUU.AG.CUAUAUAUCAAAAAAUAUAGCAACU
X63783.1/2026-2185      ..ACUUACCUGGCUGG.AGUU.UG.CUAUCGAUCAUGAAGGGUAGCGGCU
X55773.1/387-534        ..ACUUACCUGGCAUG.AG.U..UUCUGCAGCACAAGAAUUGUGGAGACU
AE003745.3/26197-26359  .UACUUACCUGGCGUA.GAGGUUA.ACCGUGAUCACGAAGGCGGUUCCUC
X02585.1/923-1086       AUACUUACCUGGCAGG.CGAG..AUACCAUGAUCACGAAGGUGGUUCUCC
X75936.1/1034-1194      AUACUUACCUGGCGCA.GGGG..UAGCAUUGAUCAAGAAGGAUGCACCCC
L22246.1/5536-5699      .AACUAACCUGGCUGGGAGGC.AU.CUCGCGAUCAUGAAGGCGGGACCUC
AC006665.1/5230-5065    AAACUUACCUGGCUGGGGGUU.AU.UUCGCGAUCACAAAGGCGGAAUCCC
M73768.1/361-517        AAACUUACCUGGCGCC.GGGU.UC.AGGGUGAUCAGCAAGGCUCCGACCC
X13842.1/1-152          ......ACCUGGCCGG.GGGA..AGUCGGUGAUCAAGACGGCCGAGUCCC
X70869.1/1-161          AUACUUACCUGGCCCG.CUUC..UCGAGGUGGUCACCAUGGCCUCGGUUG
X06880.1/1-162          AUACUUACCUGUCCGG.CCUG.CG.ACCUCGAGCAAGAAGGGGGUCUAGG
X69332.1/1-142          AUACUUACCUGGACGG.GGUC..GACGAGCGAUCAAGAAGGCUCGUGGCC
Z11883.1/1496-1651      UUACUUACCUGGACGG.GGUC..AAUGGGCAAUCAAUAAGACCCAUGGCC

X63783.1/598-755        A.AGG.UGGAGCAAGUCAUUGUACUAAAGAUGUU.U.GUAAUACCUUG..
X63783.1/2026-2185      U.AGGGUGGAGCAGGUCAUUGCACAAAAGAUGUC.U.GUAAUACCUUA.U
X55773.1/387-534        CAGUUAUUUGUCUUGGCAUUGCACUG.AGC.CCUGACGAA...UAACUGU
AE003745.3/26197-26359  CGGAGUGAGGCUUGGCCAUUGCACCU.CGG.CU..GAGUUGA.CCUCUGC
X02585.1/923-1086       CAGGGCGAGGCUCAGCCAUUGCACUC.CGG.CU..GUGCUGA.CCCCUGC
X75936.1/1034-1194      CAGGACGAGGCUUG.CUAUUGCACAC.CGG.CU...CGCUGA.AGCUUGC
L22246.1/5536-5699      CAUGGCGAGGUUUGGCCAUUGCACUUUCGG..CC.AGGCUGA.CCCGUGU
AC006665.1/5230-5065    CAUGGUUAGGCCUACCCAUUGCACUUUUGG..UGCGGGCUGA.CCUGUGU
M73768.1/361-517        CAGGUGGAGGCUCA.GCAUUGCACUC.CGC..U..GUGUUGA.AGCCUGC
X13842.1/1-152          U.AGUUGGGGAACCUCUCCUGCACUU.GAGAGG..G.GCUC.CUUCUA.U
X70869.1/1-161          U.GUGGUCGGUCUUCACCUUGCACUU.UGUGAG..G.GCCUU.CCGCA..
X06880.1/1-162          UAGUGCUUGUACCUCGCCUUGUACUA.UGCUUG..G.G.GUA.GCGCUGU
X69332.1/1-142          U.AGGUUAGUGGCCCACAUUGCACUU.GGUGGG.UG.CGCUG.GCCUA.U
Z11883.1/1496-1651      U.AGGUUGGUGACCUCCAUUGCACUU.UGGAGG..GGUGCCU.UCCUA.A

X63783.1/598-755        .AUGUUCCC.G..CUGGG..AGCAAUA..ACAACAAAAUUUCUGAUUGG.
X63783.1/2026-2185      UGUUCCCCG..UGC.GG...GGAACCGAAACAGCACAAUUUCUGCUAGG.
X55773.1/387-534        GGACUGGCUAA...GGU..CAGCU.CCG.GAUGCAUCAUUUUUGAGUU..
AE003745.3/26197-26359  GAUUAUUCCUAAUGUGA..AUAA.CUCG.UGCGUGUAAUUUUUGGUAG..
X02585.1/923-1086       GAUUUCCCCAAAUGCGG...GAAACUCG.ACUGCAUAAUUUCUGGUAG..
X75936.1/1034-1194      GAUUCCCUCAAACGUAG...GGAACUCG.GGCGUAUUAUUUAUGGUAG..
L22246.1/5536-5699      GGCAGUCCCGAGUUGGGAU.UGG..CCA.ACAGCAUAAUUUUUGCGUU..
AC006665.1/5230-5065    GGCAGUCUCGAGUUGAGAUUCG...CCA.ACAGCUUAAUUUUUGCGU...
M73768.1/361-517        GACGGACUCUAAUCGGGUU.CGC..UCG.GGUGCAUAGUUUUUGCCAG..
X13842.1/1-152          GAUUGCCUUC.....GG..GUAA.CUCA.ACGGCAUAAUUUGUGAUAG..
X70869.1/1-161          GUCGGCCCUUC....GG..GUGUCCGGC.AGGGCUAAAUUUUUGUUAGGC
X06880.1/1-162          GUGCGGGGCAA..GUCC...UCGUUACA.ACGGAAUAAUUUCUGGCAGG.
X69332.1/1-142          CAUCU.CCCCAA.GUGG...GAGAGUGA.ACGUCAUAAUUUGUGGUAG..
Z11883.1/1496-1651      GGUCGACCCAA..GUGG..UCG.AGCCU.AUGUCAUAAUUUGUUGCAG..

X63783.1/598-755        .AAAUA.GUCAUUAAACUAACUGGCUAUUU.
X63783.1/2026-2185      .GGAGACGUGCACUU.A..GUGCUGUCUCC.
X55773.1/387-534        CGU....CCCUCAUU....UGGGGCA.....
AE003745.3/26197-26359  CCGGGA.AUGGCGUU.C.GCGCCG.UCCCGA
X02585.1/923-1086       UGGGGG.ACUGCGUU.C.GCGCUUUCCCCUG
X75936.1/1034-1194      CGGGGA.UCUGCGUU.C.GCGCU.AUCCCCU
L22246.1/5536-5699      ..UGGGGACAGCGUU.C.GCGCUUCCCCGCC
AC006665.1/5230-5065    AUCGGGG.CUGCGUG.C.GCGCGGCCCUGAA
M73768.1/361-517        UGGGGA....GCCUU.C.GGGC..GUCCCUU
X13842.1/1-152          CGUGGGG.UGCGCUUGU.CGCGCCCUGCAUU
X70869.1/1-161          .UGAGGACCCGCGCUAU.GCGCGGCCUCGGC
X06880.1/1-162          .CCGUUGCACGCGCU.U.GCGCGUCCUCGGC
X69332.1/1-142          .AGGGGGUAC.....................
Z11883.1/1496-1651      .UGGGGGCCAGCGUU.C.GCGCGGCC.....
//
