# Supplementary material for: A comparison of RNA folding measures
Source: BMC Bioinformatics. 2005 Oct 3;6:241. doi: 10.1186/1471-2105-6-241 (PMC1274297; doi:10.1186/1471-2105-6-241)
Supplement: Additional File 1 — Data sets. This zip-file contains all the sequences we have used for this study. [file 1471-2105-6-241-S1.zip › datasets/sn_splice/U12.rfam.filt80.stock]

# STOCKHOLM 1.0

L43844.1/2-149  UGCCUUAAACUUAUGAGUAAGGAAAAUAACAACUCGGGGUGACGCCCGAG

L43844.1/2-149  UCCUCACUACUGAUGUGAGAGGAAUUUUUGUGCGGGUACAGGUCGUCCCC

L43844.1/2-149  GGGUGACCCGCUUACUUCGCGGGAUGCCCAGGUGCAAUGAUCUGCCCG
//
