# Supplementary material for: A comparison of RNA folding measures
Source: BMC Bioinformatics. 2005 Oct 3;6:241. doi: 10.1186/1471-2105-6-241 (PMC1274297; doi:10.1186/1471-2105-6-241)
Supplement: Additional File 1 — Data sets. This zip-file contains all the sequences we have used for this study. [file 1471-2105-6-241-S1.zip › datasets/sn_splice/U14.rfam.filt80.stock]

# STOCKHOLM 1.0

X96815.1/716-841    .....UCACGGUGAUGAAAGA........CUGGUUCCUUA..ACAUUCGC
U29583.1/543-654    ...UCAACAGGUGAUG...AAAU..........UUCCAUUGAACAUUCGC
Z49896.1/2359-2452  .....UUGCUAAGAUGAAUACGA..........UUCCAAAG.CCAUUCGU
Z49897.1/2330-2421  .....UCACAGUGAUGA.CUGGU..........UUCCAAU...CAUUCGC
AF332622.1/717-819  ........UAAUGAUGCUAAAA...........UUUCUCAUAGCAUCUGC
Z35301.1/1-128      CGGU.GCCCUAUGAUGACAAAAUC.AAGGCUUGUUUCUCU..ACAUUCGC
Z35303.1/11-130     ........CUCUGAUGAUACAAUUGAAGGCUUGUUUCUCUAAACAUUCGC

X96815.1/716-841    AGUUUCCACGGUA.GGAGUAC.........GCUUACGAAC.CCAUCGUUA
U29583.1/543-654    AGUUUCC.CCGGA.GCGGCA.............UACGAAC.CCA.AUUU.
Z49896.1/2359-2452  AGUUUCCACCAGAU.........GUCGUAAGACU................
Z49897.1/2330-2421  AGUUUCUACCAGAA........AGCUUU..GCCU................
AF332622.1/717-819  AGUUACUGCCUAAUAGCUUUCGCCCUGCCAGGCU................
Z35301.1/1-128      AGUUGCCGCCUAAGAGCUUUCGCCCUGCCAGGCU................
Z35303.1/11-130     AGUGGCCGCCUAAG........AUCUUUC.GCCU....UCGCCA....GG

X96815.1/716-841    .GUACUCUCGGUGACCGCUCUUCUUUAGAGACCUUCCUA.GGAUGUCUGA
U29583.1/543-654    U.GCCGC........AGAUGUCGUGCAUAGUCCUUCCUUUGGAUGUCUGA
Z49896.1/2359-2452  ..............CAUGAUGGCUC....UACCUUCCUU.GGAUGUCUGA
Z49897.1/2330-2421  ..............GGUGUUGGCU..AGUAACCUUCCUU.GGAUGUCUGA
AF332622.1/717-819  UGAGAGCU..........AGUGCUGUUAAAUCCUUCGUU.GAAUG.C..A
Z35301.1/1-128      UGAGAGCU..........AAUGCUGCAGAAUCCUUCCUU.GGAUGUCUGA
Z35303.1/11-130     ........CUUGAGAGAUAAUGCUGCUUUAUCCUUCCUU.GGAUGUCUGA

X96815.1/716-841    GUGA.....
U29583.1/543-654    UGUUG....
Z49896.1/2359-2452  GCGA.....
Z49897.1/2330-2421  GUGA.....
AF332622.1/717-819  UA.......
Z35301.1/1-128      GGGCCGCCG
Z35303.1/11-130     GAUC.....
//
