# Supplementary material for: A comparison of RNA folding measures
Source: BMC Bioinformatics. 2005 Oct 3;6:241. doi: 10.1186/1471-2105-6-241 (PMC1274297; doi:10.1186/1471-2105-6-241)
Supplement: Additional File 1 — Data sets. This zip-file contains all the sequences we have used for this study. [file 1471-2105-6-241-S1.zip › datasets/sn_splice/U2.rfam.filt80.stock]

# STOCKHOLM 1.0

X63784.1/412-602      AUACCU.UCU.CGGCCUUUU.GGCUAAGAUCAA.GUGUAGUAUCUGUUCU
AY007785.1/849-1041   AUACCU.UCU.CGGCCUUUU.GGCUAAGAUCAA.GNGUAGUAUCUGUUCU
AF095839.1/1586-1389  AUACCU.UCU.CGGCCUUUU.GGCUAAGAUCAA.GUGUAGUAUCUGUUCU
AF326335.1/1-142      AUAUCU.UCU.CGGCUUUUU.AGCUAAGAUCAU.GUUUAUAAACUGUUCU
M58666.1/571-715      AUAUCU.UCU.CGGCUAUUU.AGCUAAGAUCAA.GUUAUUAAACUGUUCU
AY205287.1/148-4      AUAUCU.UCU.GGGCUAUUU.AGCUAAGAUCAA.GUUUUUAAACUGUUCU
M14625.1/332-488      AUC....UCU.UUGCCUUUU.GGCUUAGAUCAA.GUGUAGUAUCUGUUCU
X55772.1/223-412      AUUCUC.UCU.UUGCCUUUU.GGCUUAGAUCAA.GUGUAGUAUCUGUUCU
AF053589.1/90-279     CCACCUCUCA.AAGCUCAU..AGCUUUGAUCAA.GUGUAGUAUCUGUUCU
X04241.1/85-276       AUCGCU.UCU.CGGCCUUAU.GGCUAAGAUCAAAGUGUAGUAUCUGUUCU
K02457.1/1-187        AUCGCU.UCU.CGGCCUUUU.GGCUAAGAUCAA.GUGUAGUAUCUGUUCU
X54113.1/230-415      AUCGCU.UCU.CGGCCUUUU.GGCUAAGAUCAU.GUGUAGUAUCUGUUCU
L22247.1/6321-6513    AUCGCU.UCU.CGGCCUAUU.GGCUAAGAUCAAAGUGUAGUAUCUGUUCU
X51380.1/303-493      AUCGCU.UCUUCGGCUUAUU.AGCUAAGAUCAAAGUGUAGUAUCUGUUCU
L25918.1/1-181        AUCGCU.UCU.CGGCUCUCUGAGCUAAGAUCAU.GUGUAGUAUCUGUUCU
X71483.1/1-191        AUACCUUUCU.CGGCCUUUU.GGCUCAGAUCAU.GUGUAGUAUCUGUUCU
AF106847.1/185-380    AUACCUUUCU.CGGCCUUUU.GGCUAAGAUCAA.GUGUAGUAUCUGUUCU
Z37972.1/1-174        AUACCUUUCU.CGGCCUUUU.GGCUAAGAUCAA.GUGUAGUAUCUGUUCA
X06476.1/456-651      AUACCUUUCU.CGGCCUUUU.GGCUAAGAUCAA.GUGUAGUAUCUGUUCU

X63784.1/412-602      UAUCAGUGUGAAAACUGAUA..CUGUCCCU.ACUAGGGACAUGU.GGUUU
AY007785.1/849-1041   UAUCAGCUUAAUAUCUGAUA..CAGCACAC.UU.GUGUGUCGA..UGAGU
AF095839.1/1586-1389  UAUCAGCUUAAUUUCUGAUA..UAUCGGAC.ACUGUCCGAUUGA.GAAAU
AF326335.1/1-142      UAUCAGAGUAACUCCUGAUA...UUGCCU...UC.GGGCAAA...GGAAU
M58666.1/571-715      UAUCAGAGUAACUCCUGAUA....UGGGCC..UCGGCCCA.AG..GAUA.
AY205287.1/148-4      UAUCAGAGUAAUUCCUGAUA....UGGGNC.UUUGUCCCA.....GGAAU
M14625.1/332-488      UUUCAGUGUAACAACUGAAA..UGA.CCUC.AAUGAGGCUCA........
X55772.1/223-412      UUUCAGUUUAAUCGCUGAAA...UCACCUC.ACUGAGGUGUUU..CCGAU
AF053589.1/90-279     UGUCAGUGUGACAGCUGACAAACUAGCUCC.UU.GGAGCUA....GAA..
X04241.1/85-276       UAUCAGCUUAACAUCUGAUA..GUUCCUCC.AUUGGAGGACAACAAAUGU
K02457.1/1-187        UAUCAGUUUAAUAUCUGAUA..CGUCCCCU.AUCUGGGGACCA..UAUAU
X54113.1/230-415      UUUCAGAAUAAUAUCUGAAA..UGCUGCUC.AUCGAGCAGCAAG.UAUAU
L22247.1/6321-6513    UAUCAGCUUAAUCUCUGAUA..UGUGAUCA.AC.CGAUCACUUC.GAGAU
X51380.1/303-493      UAUCGUAUUAACCUACGGUA..UACACUCG.AA.UGAGUGUAAUAAAGGU
L25918.1/1-181        UUGCAGUGUAAUUU.UGCAA.CGGGUCUCUAAACUGAGACCAA..UAAAU
X71483.1/1-191        UAUAAGCUUAAUCGCUUAUA..UGGUUCUC.AUUGAGAACCU...GCGAU
AF106847.1/185-380    UAUCAGUUUAAUAUCUGAUA..UGUGGGCC.AUGUGCUCACUAC.GAUAU
Z37972.1/1-174        UAUCAGUAUAUUACAUUAUACUG...........................
X06476.1/456-651      UAUCAGUUUAAUAUCUGAUA..UGUGGGCC.AUCGGCCCACAC..GAUAU

X63784.1/412-602      CACAUU.AAUUUUUCACAGGG.GUCG.GA..UUCA.CUAGUGGCUUGCCC
AY007785.1/849-1041   UGAUGUGAAUUUUUCACGGGG.GUGGCGGGUAGCU.CUGA.GGCAAACUC
AF095839.1/1586-1389  UAAACU.AAUUUUUUGAUGGG.GGCAAGGGGUUCCCCUCG.UGCUUGCGC
AF326335.1/1-142      A...CA.AA....UGAUCGCA...........CUAG..............
M58666.1/571-715      ....GU.AACUGUUGAGGCG..............................
AY205287.1/148-4      A...GA.AACCGUUGAUCUC.............UCA..............
M14625.1/332-488      .....U.UACCUUUUAAUUU..GUUACAAUACACAU..............
X55772.1/223-412      UAAUCU.UGUUUUUGGUUUGA.GUUG.GAAAGC...CUCU.GGCUUGCUA
AF053589.1/90-279     ....UA.UGCUGGUG.UGUGU.GUGG.AUGC.UUU.GACA.GGCUUGCUU
X04241.1/85-276       UAAACU.GAUUUUUGGAAUCA.GACG.GAGU.GCUA..GG.AGCUUGCUC
K02457.1/1-187        UAAAUG.GAUUUUUGGAACAG.GGAGUUGGA..AGA..AG.AGCUUGCUC
X54113.1/230-415      UAAUCU.GAUUUUUGGAUGAUCGGCCAUGGA.AUAG...G.GGCUUGCCG
L22247.1/6321-6513    UAAUCU.AUUUUUGCAACCUU.GGAA.GG..UUCG.UAGG.GGCUUGCUC
X51380.1/303-493      U.AUAU.GAUUUUUGGAACCCAGGGA.AGACUC.....GG.GGCUUGCUC
L25918.1/1-181        UACCUG.UAUUUUUCACCUC.CGGAC.GGGU.U......G.AGCUUGCUC
X71483.1/1-191        UAACUU.UAAUAUUUUAGGGG.GUCA.AGGCAAUG.GGGG.CGCUUGCGU
AF106847.1/185-380    UAAAUU.UAUUUUUUGUGGG..GAGG.GUCCACCA.CAGU.GGCUUGCCA
Z37972.1/1-174        ..ACUC.UAUUUUUUAGG....GGAU.GUCC.AUA.CGGU.AGCUUGCUA
X06476.1/456-651      UAACUC.UAUUUUUUAAGGGA.GGAA.GCCCGUUU.AGAU.AGCUUGCUA

X63784.1/412-602      UAG........U.CC.CGACGC.....GGUUGC..CCUUGGCCUGCA.CG
AY007785.1/849-1041   AGA.......GU.CCGCCACAC.....GUGUUGC.CCUGGAGCUGCA.CU
AF095839.1/1586-1389  GAG.......UCCCU.UGCCAC.....GGGUUGC.CCUGCUAUUGCA.CU
AF326335.1/1-142      ....................GU.....UGUUUC..CCUGGAGUUCCA.CC
M58666.1/571-715      ....................CCG....GCGUCCU.CCCGGAGUUCCA.CG
AY205287.1/148-4      ....................AG.....CGUUCU..UCCGGAGUUCCA.CG
M14625.1/332-488      ..........UU.UU.UGGCACC....CAAAAU..AAUAAA.AUGGA.CG
X55772.1/223-412      UGC.......UU.UC.CGACACU....GGUGUU..CUUGCUAUUGCA.CU
AF053589.1/90-279     GUA....GGGGCCAU.GCACACACCAGGCAGACUCCCGGAAGUUG....U
X04241.1/85-276       C........ACC.UC.UGUCGC.....GGGUUGG.CCCGGUAUUGCA.GU
K02457.1/1-187        U........GUC.CA.CUCCAC.....GCAUCGA.CCUGGUAUUGCA.GU
X54113.1/230-415      ..........UC.CU.GGCCACG....GGUUGG..CCCGGU.UUGCA.CU
L22247.1/6321-6513    CUC.........GCC.UUCCGC.....GGGUCGA.CCCGGUAUUGCACCU
X51380.1/303-493      C.........GA.CU.UCCCAA.....GGGUCGUCCUGGCG.UUGCA.CU
L25918.1/1-181        .........AAC.CC.GUCCAC.....GGGUCGG.CCUCGUAUUGCA.UU
X71483.1/1-191        CCC.......GC.CG.CGACAG.....CUUGGCA.GGAGGC.UUACA.CU
AF106847.1/185-380    CUG.......GG.GC.CCUCAC.....GCGUUGCCCAGGCG.UUGCA.CU
Z37972.1/1-174        UUGGGAUUCAGG.AC.CUUCAA.....GCGUCCU.CUGGCA.UUGCA.CU
X06476.1/456-651      UCU.......GG.GC.UUUCAC.....GAGUCUCCCAUGCG.UUGCA.CU

X63784.1/412-602      CU.ACUAAGG...AGCGGCUACCCCUG
AY007785.1/849-1041   AC.A.UCAGGAG.UUGGCACACCC...
AF095839.1/1586-1389  AC.CGGCAGG..CGCGGCCCAACCCAC
AF326335.1/1-142      UU..UCCAGG....GGAGCAACU....
M58666.1/571-715      UG..UCCGGU..UGGGGCGCCGCC...
AY205287.1/148-4      UG..UCCGGA...UGGAGCGUCA....
M14625.1/332-488      GG..AAGAGA...CUUUUUAAGC....
X55772.1/223-412      AC.UGGCAAG...CGACGCCGAAUCUU
AF053589.1/90-279     UCCG.UCCGG...AG.CUGCACUUUUU
X04241.1/85-276       AC.CGCCGGGAUUUUGGCCCAAC....
K02457.1/1-187        ACCU.CCAGG..ACCGGUGCACU....
X54113.1/230-415      AC.UGCCGGG...AUCGGCCACAC...
L22247.1/6321-6513    ACCU.CCGGG..AACGCCCACGCCCCC
X51380.1/303-493      GC..UGCCGGG.CUCGGCCCAGUCCCC
L25918.1/1-181        GCCU.CGAGG...UUGGCUCA......
X71483.1/1-191        AC..CUCUCU...UGCCGAGCACCCCA
AF106847.1/185-380    GC..UGCCCGGGCCUGGCGCACCCCAA
Z37972.1/1-174        AC..UGUCUUGGCUUGACGCACCCCCA
X06476.1/456-651      AU..UGCGAGGGCUUGGCUCAACCCGC
//
