# Supplementary material for: A comparison of RNA folding measures
Source: BMC Bioinformatics. 2005 Oct 3;6:241. doi: 10.1186/1471-2105-6-241 (PMC1274297; doi:10.1186/1471-2105-6-241)
Supplement: Additional File 1 — Data sets. This zip-file contains all the sequences we have used for this study. [file 1471-2105-6-241-S1.zip › datasets/sn_splice/U4.rfam.filt80.stock]

# STOCKHOLM 1.0

X58844.1/2-130        ACC.UCGCGACAGGGGCAAUAUAGCAGCAAGUGACG..GUUA.ACUGAUG
M25777.1/131-234      AGCCUUGCGC.AGGGAGG.UGUGAACGCAA..GAUC..CUC.AGGUGAUU
U18778.1/15676-15517  AUCCUUAUGC.ACGGGAAAUACGCAUAUCAGUGAGG..AUUCGUCCGAGA
X15491.1/209-337      AUCUUUGUGC.ACGGGUAUUACGCUUAUCAGUGAGGAACUUU.UCCUAGA
K03095.1/1-130        AGCUUAGCGC.AGUGGCAAUACCGUAACCAAUGAAG..CCUC.CCUGAGG
K00474.1/2-142        AGCUUUGCGC.AGUGGCAGUAUCGUAGCCAAUGAGG..UUAA.UCCGAGG
L22250.1/171-310      AGCUUUGCGC.AGAGGCGAUAACGUGACCAAUGAGG..CUC.AGCCGAGG
X13840.1/1-121        ...UUUGCGCUUGGGGCAAUAUUAUAGCGCGUGA....CCGAAAGGGAUG
X15933.1/1-149        AUCUUUGCGCUUGGGGCAAUGACGCAGCUAGUGAGG..UUCUAACCGAGG

X58844.1/2-130        CGCUAUUAUUGCUAGUUGAAAACUACU.......U.CAAUAA...GUGG.
M25777.1/131-234      GUUCACUAGUGCAAU......ACUAUA.U.....CCGGUA.....CUCC.
U18778.1/15676-15517  UUGUGUUUUUGCUGGUUGAAAUUUAAU.UAUAAACCAGACCGUC.UCCUC
X15491.1/209-337      UGGCGUUAUUGCUAGUUGAAAACUAUU.AC....CCUGACCG...CUCCA
K03095.1/1-130        UGCGGUUAUUGCUAGUUGAAAACUUUA.......ACCAAC.CCACGCC.A
K00474.1/2-142        CGCGAUUAUUGCUAAUUGAAAACUUUU.......CCCAAUACCCCGCC.G
L22250.1/171-310      UGCGUUUAUUGCUGGUUGAAAACUUUCA......CCCAAUUGCCCGCC.G
X13840.1/1-121        CAUAAUUAUUGCUAGUUGAAAACUAAU.......C.UAAU.GGCUGCG.G
X15933.1/1-149        CGCGUCUAUUGCUGGUUGAAAACUAUU.U.....CCAAACCCC..CUCUU

X58844.1/2-130        AAACGACG.CUUG..................CGUCGGG.....UCCCAAU
M25777.1/131-234      ..........UUC..............................GGGGAAA
U18778.1/15676-15517  AUGGUCAAUUCGGUGUUCGCUUUUGAAUACUUCAAGACUAUGUAGGGAAU
X15491.1/209-337      ACUCUCGU..UAA....................GAGU....UUUGGGAAU
K03095.1/1-130        UG.GGACGUGAAA...............UACCGUCCAC...UACGGCAAU
K00474.1/2-142        UGACGACUUGCAA...............UAUAGUCGGC...AUUGGCAAU
L22250.1/171-310      CG.GCGCCUGAAA...............CAUGGCGGCC...GUACG.AAU
X13840.1/1-121        UG.ACCCCUCGUG...............GUCAGGC........UG.CAAU
X15933.1/1-149        AGGCUUGAGGUAA.................CUCAAGCC...UUUGAGAAU

X58844.1/2-130        UUCUGGAAGGUCGUA..........UGAC
M25777.1/131-234      GUUUGCUA.CCCACC.........ACGGG
U18778.1/15676-15517  UUUUGGAAUACCUUU..............
X15491.1/209-337      AUUUGGAAACCAACU..............
K03095.1/1-130        UUUUGGAAGC...CC..............
K00474.1/2-142        UUUUGACAGUCUCUA........CGGAGA
L22250.1/171-310      UUUUGAACGCCCUGA........AGGGGG
X13840.1/1-121        UUUUGAAAAAGCU................
X15933.1/1-149        UUCUGGAAGGGCUCCCUUAGGGUAAAGUC
//
