# Supplementary material for: A comparison of RNA folding measures
Source: BMC Bioinformatics. 2005 Oct 3;6:241. doi: 10.1186/1471-2105-6-241 (PMC1274297; doi:10.1186/1471-2105-6-241)
Supplement: Additional File 1 — Data sets. This zip-file contains all the sequences we have used for this study. [file 1471-2105-6-241-S1.zip › datasets/sn_splice/U5.rfam.filt80.stock]

# STOCKHOLM 1.0

X63789.1/2236-2349  AUCACA................GAACUCAGCUCA................
K01189.1/2-107      AUCACA................GUGUUCACUUCA................
AF095839.1/890-777  .AGCACC...............GCCUGCUACUUA................
M16510.1/245-451    CUUUACAGAUCAAUGGCGGAGGGAGGUCAACAUCAAGAACUGUGGGCCUU
X15504.1/128-242    GUCAAA................GCACUUUGCAAA................
K03096.1/1-119      AUACUCU...............GGUUUCUCUUCA................
X06020.1/401-516    AUACUCU...............GGUUUCUCUUCA................
X04215.1/1-115      AUACUCU...............GGUUUCUCUUCA................
L22251.1/141-258    .AGCUCU...............GGUUCCUCUGCA................
X51385.1/154-276    CAACUCU...............GGUUCCUCUGCA................
X74440.1/3-121      .ACGCG................GCUUUCUCGGCA................
X67000.1/4-110      CGCGAC................GAGCUGAACGCG................
X15934.1/3-121      AGCCGU................GUGAUGAUGACA................
K02357.1/4-122      AGCCAU................GUGAUAAGUGCA................
X13012.1/682-801    AGCCAU................GUGGUGAGUACA................

X63789.1/2236-2349  ...................UUACGAUUUA.AUUUUUCGCCUUUUACUAAA
K01189.1/2-107      ....................ACCGAAUCA.AUCUUUCGCCUUUUACUAAA
AF095839.1/890-777  ...................CAUCGCAUUU.AUCUUUCGCCUUUUACUAAA
M16510.1/245-451    UUAUUGCCUAUAGAACUUAUAACGAACAU.GGUUCUUGCCUUUUACCAGA
X15504.1/128-242    ................AGCUAACGUAUCU.GUUUCUUGCCUUUUACCAGA
K03096.1/1-119      ..................AUGUCGAAUAA.AUCUUUCGCCUUUUACUAAA
X06020.1/401-516    ..................AAUUCGAAUAA.AUCUUUCGCCUUUUACUAAA
X04215.1/1-115      ...................GAUCGCAUAA.AUCUUUCGCCUUUCAUCAAA
L22251.1/141-258    .................UCCACCGAGAAA.UUCUUUCGCCUUUUACUAAA
X51385.1/154-276    ................UUUAACCGUGAAA.AUCUUUCGCCUUUUACUAAA
X74440.1/3-121      ...................GAUCGAAUUA.UUCUUUCGCCUUUUACUAAA
X67000.1/4-110      ...................UAGCGAAUAU.CUCUUUCGCCUUUUACUAAA
X15934.1/3-121      ...................UAGCGAACUA.UUCUUUCGCCUUUUACUAAA
K02357.1/4-122      ...................AAGCGAACUA..UCUUUCGCCUUUUACUAAA
X13012.1/682-801    ...................AAGCGAACUAUUUCUUUCGCCUUUUACUAAA

X63789.1/2236-2349  GAUUACCGUGAGCU.GGGUUU..UUCAA...UGUGAAUUAUUAA......
K01189.1/2-107      GGUUGCCGUGAAUG.GGACAC..AUCAA...UGUGAAUCUCUC.......
AF095839.1/890-777  GAUAGCCGUGAGUGAGCAGGC..ACUGCG..GUGCAUUGACCC.......
M16510.1/245-451    ACCAUCCGGGUGUU.GUCUCCAUAGAAACAGGUAAAGCUGUCCGUUACUG
X15504.1/128-242    AACAGCCGUUUGUA.AGGUGU..GCUAA...UUUGACUGUAU........
K03096.1/1-119      GAUUUCCGUGGAGA.GGAACA.CUCUAA...GAGUCUAAAACU.......
X06020.1/401-516    GAUUUCCGUGGAGA.GGAACG..ACCAU...GAGUUUCGUUC........
X04215.1/1-115      GAUUUCCGUGGAGA.GGAACA..ACUCU...GAGUCUUAACCC.......
L22251.1/141-258    GAUUUCCGUGCAGA.GGAACG..UUUAU...GAGUAUACGCC........
X51385.1/154-276    GAUUUCCGUGCAAA.GGAGCA..UUUACU..GAGUAUUACAUAC......
X74440.1/3-121      GAAUACCGUGUCGG.GGAUGC..AUAUU...UGCGUCUUUUGAUC.....
X67000.1/4-110      GAGAUCCGCGAGUU.UUGCUC..ACGCA...GUCGCAUAUCCA.......
X15934.1/3-121      GAAUACCGUGUCAG.CGUCAC..AAUUA...GCGGCAUACGCU.......
K02357.1/4-122      GAAUACUGUGUACG.UGUCAC..AAGCG...GUGGCAUACGAG.......
X13012.1/682-801    GAAUACCGUGUGCU.CUCGAC..GCUAA...GUGCAUACGCC........

X63789.1/2236-2349  ............AAUUUUUGC.........AGGAUUC.....UUUU....
K01189.1/2-107      ............AAUUUUUGA.........GGGCU.......CUG.....
AF095839.1/890-777  ............AAUUUUUGGA........GCCCCC......UC......
M16510.1/245-451    UGGGCUUGCCAUAUUUUUUGGAACUUUUCUGCCCUUUUUCUCAAUGAGUA
X15504.1/128-242    ............AGUUUUUGA.........AUCUUUU.....UCUU....
K03096.1/1-119      ............AAUUUUUUAG.......UCAGUCUUG....UCG.....
X06020.1/401-516    ............AAUUUUUUGA.......AGCCUGGUU....CA......
X04215.1/1-115      ............AAUUUUUUGA........GCCUUGCC....UU......
L22251.1/141-258    ............AAUUUUUGGA........GUCCCAGCU...UCG....G
X51385.1/154-276    ............AAUUUUUGGA........GACUCCUU....GAGAA...
X74440.1/3-121      ...........GAAUUUUUUGC........GGCCAC.....UCUUU..AU
X67000.1/4-110      ............UCUUUUUGUG.......GGGC.........UUUU....
X15934.1/3-121      ............AGUUUUUGGA.......AGAGUUCUCA..AUUU...UG
K02357.1/4-122      ...........UAAUUUUUGAA.......UGAGUUCUCU..UGUU...AG
X13012.1/682-801    ............UAUUUUUGGA.......GGGCUCCACU..UCUC...UG

X63789.1/2236-2349  .GAAUCCUC
K01189.1/2-107      ....CCCCA
AF095839.1/890-777  AAAAGGGCA
M16510.1/245-451    AGGAGGGCG
X15504.1/128-242    .GAAACAUU
K03096.1/1-119      CAAGACUGG
X06020.1/401-516    CACCAGGUA
X04215.1/1-115      GGCAAGGCU
L22251.1/141-258    CUAGGGACA
X51385.1/154-276    AGCGGGUCA
X74440.1/3-121      GAGUGGCUA
X67000.1/4-110      .....GCCU
X15934.1/3-121      AGG.GCUCU
K02357.1/4-122      AGA.ACUCU
X13012.1/682-801    UGGAACCCA
//
