# Supplementary material for: A comparison of RNA folding measures
Source: BMC Bioinformatics. 2005 Oct 3;6:241. doi: 10.1186/1471-2105-6-241 (PMC1274297; doi:10.1186/1471-2105-6-241)
Supplement: Additional File 1 — Data sets. This zip-file contains all the sequences we have used for this study. [file 1471-2105-6-241-S1.zip › datasets/sn_splice/U6.rfam.filt80.stock]

# STOCKHOLM 1.0

X63791.1/1-102      ..CCC...........GAAA..GGGUCCUCCGU.........UAAAAUUG
U58510.1/7471-7569  GCG.............UUCA....CGCAUCU.U.........UAAAAUUG
U43841.1/337-439    .UCCA..........CUUCGG.UGGAAAUCCCA.........UAAAAUUG
AF095841.1/1-107    GUGCU........CGCUUUGGCAGCACUUACAC.........UAAAAUUG
X78550.1/325-422    GCCCC...........UUCGG.GGGACAUCCAC..........CACC.UG
AY136823.1/412-532  GUCCGUUGUAACAGCCUU....UGGACAUAUGCUCGACAUUGCUAAAUUG
X12565.1/540-652    GUUCGCGAAGUAACCCUUCG..UGGACAUUUGG.........UCAAUUUG
X14196.1/134-284    GAUCU............UC...GGAUCACUUUG........GUCAAAUUG
AF053588.1/116-223  UGCAG...........UUUG..CUGCGCUAUUA............GUUUG

X63791.1/1-102      GAACGAUA.CAGAGAAGAUU..............................
U58510.1/7471-7569  GAACGAUA.CAGAGAAGAUU..............................
U43841.1/337-439    GAACAAUA.CAGAGAAGAUU..............................
AF095841.1/1-107    GAAUGAUA.CAGAGAAGAUU..............................
X78550.1/325-422    GAAAUUCAAUAGAGAAGAUU..............................
AY136823.1/412-532  GAACGAUA.CAGAGACGAU...............................
X12565.1/540-652    AAACAAUA.CAGAGAUGAUC..............................
X14196.1/134-284    AAACGAUA.CAGAGAAGAUUGUAAGUAACAAUAUUUACCAAGGUUCGAGU
AF053588.1/116-223  GAACAACA.CUGAGAAGAUU..............................

X63791.1/1-102      ....................AGCAUGGCCCCUGCGCGAAGGAUGACACGC
U58510.1/7471-7569  ....................AGCAUGGCCCCUGCGCAA.GGAUGACACGC
U43841.1/337-439    ....................AGCAUGGCCCCUGCGCAA.GGAUGACACGC
AF095841.1/1-107    ....................AGCACGGUCCCUGGGCAA.GGAUGACACAC
X78550.1/325-422    ....................AGCACUCUCCCUGCGCAA.GGCUGAUGUCA
AY136823.1/412-532  ....................AGCAUGUCCCCUGCGCAA.GGAUGACGUUA
X12565.1/540-652    ....................AGCAGUUCCCCUGCAUAA.GGAUGAACCGU
X14196.1/134-284    CAUACUAACUCGUUGUUUAGAGCAUGGCCCCUGCACAA.GGAUGACACUG
AF053588.1/116-223  ....................AGCAUGGCCCCUGCGCAA.GGACGGCAUCU

X63791.1/1-102      UCAAAGCGAGAAGG.........AUUCCCCAUUUUU
U58510.1/7471-7569  AUAAUCCGAGAUUAG........GUUCCUUUAUUUA
U43841.1/337-439    UCAUA.CGAGAAGU.........UAAAAAGUUUUUU
AF095841.1/1-107    AAGUU.CGUGAAGC.........GUUCCAUAUUUUU
X78550.1/325-422    AUCUU.CGAGAGAU.........AUAGC....UUUU
AY136823.1/412-532  CAAAU.CGAGAUAUUC.......GUUUUAGGCUUUU
X12565.1/540-652    UUUAC.AAAGAGAU.........UUAUUUCGUUUUU
X14196.1/134-284    CGACAUUGAGAGA..........AAACCCAUUUUUU
AF053588.1/116-223  UUCUU.UGAGAGGUGUGCUGGGCUCGCCCAGCUUUU
//
