# Supplementary material for: A comparison of RNA folding measures
Source: BMC Bioinformatics. 2005 Oct 3;6:241. doi: 10.1186/1471-2105-6-241 (PMC1274297; doi:10.1186/1471-2105-6-241)
Supplement: Additional File 1 — Data sets. This zip-file contains all the sequences we have used for this study. [file 1471-2105-6-241-S1.zip › datasets/sn_splice/U7.rfam.filt80.stock]

# STOCKHOLM 1.0

Z54313.1/13139-13076  UAAGU.GUUACAGCUCUUUUACUAUUUAGCUAGCA..GGUUCUUAC.UCU
Z54313.1/7136-7074    UAAGU.GUUACAGCUCUUUUACUAUUUGUGUAGCA..GGUUCUUGC.CAU
Z54313.1/5973-6037    UAAGUCGUUACAGCUCUUUUACUAUUUGUUUAGCA..GGUUCUUAC.UGU
M17910.1/1-64         GNNGU.GUUACAGCUCUUUUAGAAUUUGUCUAGUA..GGCUUUCUG.GCU
M26278.1/1-53         ..............UCUUUCA.AGUUUCUCUAGAAGAGUCUCGCUU.CC.
M26274.1/1-55         ..............UCUUUCA.AGUUUCUCUAGAA..GGGUCUCGCGUCC
M26277.1/1-56         ..UCU..UUCAAGUUUCUCUAGAA.GGGUCUCGCA..UCCGAAGUC.G..
M26276.1/1-57         ..UCU..UUCAAGUUUCUCUAGAA.GGGUCUCGC....GUCCGAAG.UCG

Z54313.1/13139-13076  ...GUAG..GA.GUUAUAAACUGU
Z54313.1/7136-7074    ....UGU..AG.GAGCCACCUGAU
Z54313.1/5973-6037    ...GUUG..AG.CCAACAGCUUUU
M17910.1/1-64         ...UUUC..AC.CGGAAAGCCCCU
M26278.1/1-53         ...GAAGUCGG.AGGCGAGUGCCC
M26274.1/1-55         GAAGUCG..GAGGCGAGUGCCCAA
M26277.1/1-56         ....GAG...G.CGAGUGCCCAAU
M26276.1/1-57         ....GAG..GC.GAGUGCCCAACU
//
