# Supplementary material for: A comparison of RNA folding measures
Source: BMC Bioinformatics. 2005 Oct 3;6:241. doi: 10.1186/1471-2105-6-241 (PMC1274297; doi:10.1186/1471-2105-6-241)
Supplement: Additional File 1 — Data sets. This zip-file contains all the sequences we have used for this study. [file 1471-2105-6-241-S1.zip › datasets/sno_guide/E3.rfam.seed.filt80.stock]

# STOCKHOLM 1.0
#=GF ID    E3
#=GF AC    RF00092
#=GF DE    E3 small nucleolar RNA
#=GF AU    Griffiths-Jones SR
#=GF GA    20.0
#=GF NC    19.2
#=GF TC    38.7

U64708.1/2-124                   .UGCAGGAUUAG..UUACAAUAUAUCUGGGCAGUGCUGUGUUGUCGUUCC
U64707.1/102-229                 AAGCAGGAUAAG..UUAUGAUAUAGCUGUGCAGUGCUGUAUUAUCGUUCC
U12212.1/198-329                 ACGCAGGAUUCAGACUAGAAUAUAGCUGUUAAGUGCUGUGUUGUCAUUCU
AL137681.1/1053-1175             AUGCAGGUACUG..UUACAAUACAACUG..AUGUGUUUUGCUGUCGUUCC
#=GC SS_cons                     ..<<<<<.........<<<<<<<<<<........>>>>>>>>>>......

U64708.1/2-124                   CCCUGCUAGAAAGUAAGUUGAUUCCUU..CUAUUCCUGGCUGUUCU....
U64707.1/102-229                 CCCUGCUUAAAGAAAA.AUGUUUCCUU..CUAUCCCUACCUGCUUAGUUC
U12212.1/198-329                 CCCUGCUUAAAAUAAAGUUUUUUUCUUAACUAUACCUGUCUGCUAU.CUG
AL137681.1/1053-1175             CCCUGCUUAAAGCAC..UUGAUG.CAUAACUCUGUCUACCUUCAUUC...
#=GC SS_cons                     .>>>>>............................<<<<.<<<<.......

U64708.1/2-124                   CUAUAG.CAGACAGGAACGCUUGGUCUCAAACA.
U64707.1/102-229                 CCACAG.CAGGUAGGGACGCUGGGUUUCAUACAU
U12212.1/198-329                 CUGUAG.CAGCCAGGGAUGCUUGGUUUCAUACAU
AL137681.1/1053-1175             .CGUAGUAAGACAGAGACGCUUGGCUUCAGACAU
#=GC SS_cons                     .....>.>>>.>>>>...................
//
