# Supplementary material for: A comparison of RNA folding measures
Source: BMC Bioinformatics. 2005 Oct 3;6:241. doi: 10.1186/1471-2105-6-241 (PMC1274297; doi:10.1186/1471-2105-6-241)
Supplement: Additional File 1 — Data sets. This zip-file contains all the sequences we have used for this study. [file 1471-2105-6-241-S1.zip › datasets/sno_guide/U100.rfam.seed.filt80.stock]

# STOCKHOLM 1.0
#=GF ID    U100
#=GF AC    RF00269
#=GF DE    Z15/U100 small nucleolar RNA
#=GF AU    Moxon SJ
#=GF GA    15.0
#=GF NC    14.5
#=GF TC    17.9

AJ224022.1/1-62             GAUAGUUCAGCAGACUAACGCUGAUGAGCAAUAUUAAGUCUUUCGCUCCU
#=GC SS_cons                .<<<.......<<<<......................>>>>.........

AJ224022.1/1-62             AUCUGAUGUAUC
#=GC SS_cons                ........>>>.
//
