# Supplementary material for: A comparison of RNA folding measures
Source: BMC Bioinformatics. 2005 Oct 3;6:241. doi: 10.1186/1471-2105-6-241 (PMC1274297; doi:10.1186/1471-2105-6-241)
Supplement: Additional File 1 — Data sets. This zip-file contains all the sequences we have used for this study. [file 1471-2105-6-241-S1.zip › datasets/sno_guide/U15.rfam.seed.filt80.stock]

# STOCKHOLM 1.0
#=GF ID    U15
#=GF AC    RF00067
#=GF DE    U15 small nucleolar RNA
#=GF AU    Griffiths-Jones SR
#=GF GA    22.0
#=GF NC    21.5
#=GF TC    22.7

X97794.1/3225-3370               CUUCAGUGAUGAUAC.......GAUG.ACGAGUCGGAACAAAGCC....G
X97794.1/2144-2293               CUU.GGUGAAGAUAA.......GAUG.ACGAGUCGGAAUAGGACAGA..U
Z34530.1/4257-4400               CUUCAGUGAUGAUUU.......GAUG.ACGAGUCUGACUUCCU......C
Z34530.1/6444-6594               CUUCAGUGAUGAGAC.......GAUCGACGAGUCAGAAGGACCAUCAAUG
Z34530.1/10197-10341             CUUCUGUGAUGAUAC.......GAUG.ACGAGUCUGAGUGGGU......A
Z34530.1/8157-8303               CUUCAGUGAUGAGAC.......GAUG.ACGAGUCAGAAAGGAC.......
L15557.1/1-146                   CUUCAGUGAUGACAC.......GAUG.ACGAGUCAGAAAGGUC.......
L16016.1/866-1013                CUUCGAUGAAGAGAU.......GAUG.ACGAGUCUGACUUGGGGAUG..U
AY043296.1/695-842               CUUCGAUGAAGAGGU.......GAUG.ACGAGUCUGAGUAGGAAGUG..U
Z75112.1/2-111                   CACCAAUGAUGCAAUGGUUAAAUCAG.ACGAGUCUAUUUUGGC.......
AJ489948.1/3-90                  UCUCUGUGAUGACGAAAAACA.GAUG.ACGAGUCCGAUCCAAU.......
#=GC SS_cons                     <<<<.....................<.<<<<<<<................

X97794.1/3225-3370               UCUUGUUCUGGGGGUUCGUGGUUCAGCUCUACGUUCUG..UGGUUCUG..
X97794.1/2144-2293               CCUGCUUCUGCCGGUCACUGGUUCAGGUCCACGUUCUG..UGGGUUUC..
Z34530.1/4257-4400               CUUUCAUGCCCCAUU.CAGCUAAAGGAGCUGCGUUCUGCAUGUUGCUUUU
Z34530.1/6444-6594               UAGUGUGUCUCGUGA.GUGUCACGUUCUCUGCGAGCUG..UGUUUCCGGC
Z34530.1/10197-10341             AAUCGUUUUCCAGUGGUCUCUGUCUGUAUCACGUUCUG..UGCUGUAG..
Z34530.1/8157-8303               CAGCAAUGUAGUGUG.UCCUGCUCAGUGUCACGUUCUG..UGCCGCUCUG
L15557.1/1-146                   ACGUCCUGCUCUUGG.UCCUUGUCAGUGCCAUGUUCUG..UGGUGCUGUG
L16016.1/866-1013                UCUCUUUGCCCAGGUGGCCUACUCUGUGCUGCGUUCUG..UGGCACAG..
AY043296.1/695-842               UGUCUUUGUCCAAGA.UGCCUCACUAUGCUGCGUUCUG..UGGCACAG..
Z75112.1/2-111                   ..............UAUCUAUUCGAGUUCUUCGAAGAA...AUUGCCG..
AJ489948.1/3-90                  ..............................CCAUUCCA..UUAAACCA..
#=GC SS_cons                     ..................................................

X97794.1/3225-3370               ..UUCC..AGUUCCUCAG..UUCAGGGUCUU.UUUCUCUUGAAGACAUAG
X97794.1/2144-2293               ..UACC..AGUUCUUCAGAGUGGGUCGUCCCUCUUCAUUUGAAGACACUG
Z34530.1/4257-4400               G.CUGUU.GGGUCCUCAU..AACAAAGUUGU.AU.....GAAGACUCUUG
Z34530.1/6444-6594               ..CGCCAUGCAUCAGCUU.....UGCCCCUU.CUUACCUGAUCGAUAUGG
Z34530.1/10197-10341             ....CUG.AGCCCCACUGAGUCAAGAUUGCC.CUUGGCUUGAUGUGCUUG
Z34530.1/8157-8303               UUUGGU..UGCACUGCAU.CAGCUUUGUCCU.UCUUACUGAUUGAUAUAG
L15557.1/1-146                   ..CACG..AGUUCCUUUGGCAGAAGUGUCCU.AUUUAUUGAUCGAUUUAG
L16016.1/866-1013                ..UUUAA.AGAGCCCUGG.UUGAAGUAAUUU.CCUAA..AGAUGACUUAG
AY043296.1/695-842               ..CUGAA.AGCACUGUGGUCAAAAGAAACUU.CCUAA..AGAUGACCAAG
Z75112.1/2-111                   ................................CUAAGCGGGGUGAAAUUG
AJ489948.1/3-90                  ......................................UGGGGACAAUCG
#=GC SS_cons                     ..................................................

X97794.1/3225-3370               AGGCAUUUGUCUGAGA.AGG
X97794.1/2144-2293               AGGCAUUUGUCUGAGA.AGG
Z34530.1/4257-4400               AGGCAUUUGUCUGAGA.AGA
Z34530.1/6444-6594               AGGCAUUCGC.UGAGACAGG
Z34530.1/10197-10341             AGGCAUUUGUCUGAGA.AGG
Z34530.1/8157-8303               AGGCAUUUGUCUGAGA.AGG
L15557.1/1-146                   AGGCAUUUGUCUGAGA.AGG
L16016.1/866-1013                AGGCAUUUGUCUGAGA.AGG
AY043296.1/695-842               AGGCAUUUGUCUGAGA.AGG
Z75112.1/2-111                   AGGCAUUUGUCUGAGG.UGA
AJ489948.1/3-90                  AGGCAUUUGUCUGAGA.GAA
#=GC SS_cons                     .>>>..>>>>>...>>.>>.
//
