# Supplementary material for: A comparison of RNA folding measures
Source: BMC Bioinformatics. 2005 Oct 3;6:241. doi: 10.1186/1471-2105-6-241 (PMC1274297; doi:10.1186/1471-2105-6-241)
Supplement: Additional File 1 — Data sets. This zip-file contains all the sequences we have used for this study. [file 1471-2105-6-241-S1.zip › datasets/sno_guide/U20.rfam.seed.filt80.stock]

# STOCKHOLM 1.0
#=GF ID    U20
#=GF AC    RF00217
#=GF DE    Small nucleolar RNA U20
#=GF AU    Griffiths-Jones SR
#=GF GA    40.0
#=GF NC    0.0
#=GF TC    60.3

Z34290.1/1-80             UGGAUAUGAUGACUGAUUACCUGAGAAAUAAUUGAUGAAAUCUCAAGAAA
#=GC SS_cons              <<<<..............................................

Z34290.1/1-80             AUUCCUCUAGAUAGUCAAGUUCUGAUCCAG
#=GC SS_cons              .........................>>>>.
//
