# Supplementary material for: A comparison of RNA folding measures
Source: BMC Bioinformatics. 2005 Oct 3;6:241. doi: 10.1186/1471-2105-6-241 (PMC1274297; doi:10.1186/1471-2105-6-241)
Supplement: Additional File 1 — Data sets. This zip-file contains all the sequences we have used for this study. [file 1471-2105-6-241-S1.zip › datasets/sno_guide/U23.rfam.seed.filt80.stock]

# STOCKHOLM 1.0
#=GF ID    U23
#=GF AC    RF00072
#=GF DE    U23 small nucleolar RNA
#=GF AU    Bachellerie JP, Griffiths-Jones SR
#=GF GA    25.0
#=GF NC    14.7
#=GF TC    26.0

AJ009730.1/1-133             GCUUUCUCA.UGAGCUCCUCUCUGCCGAU....CAGUGGCGUUGUAUGGA
AJ009731.1/1-129             UUCUUCUCA.UGAGCUCCUCUCUGUCAAUC...CAGUGGCAGUGUAUGGA
AJ009728.1/1-142             CACUUCUCAAUGAGCUCCUUCCUGCCGACAUAUCCAUGGCAGCCUAUGGA
AJ007015.1/1-137             GUCUUCUCAUUGAGCUCCUUUCUGUCUAU....CAGUGGCAGUUUAUGGA
#=GC SS_cons                 ..<<<<<<.....<<<<<...<<<<<...........>>>>>.....>>>

AJ009730.1/1-133             UUCGCACGAGAAGAAGAGACUAA..UCAC.AAAUUGAACAGGCACC...C
AJ009731.1/1-129             UUCGCACGAGAAGUAGAGUGA.U..UCAC.AGUUU.AACAGGUGUUU..C
AJ009728.1/1-142             UUCGCACGAGAAGGACAUAAACAGCUCAGUAGU...GGCACGC..UCA.C
AJ007015.1/1-137             UUCGCACGAGAAGAAGAGAGAAU..UCAC.AGAACUAGCAUUAUUUUACC
#=GC SS_cons                 ...>>..>>>>>>............<<<<.<<.................<

AJ009730.1/1-133             CCC.UAAUCUCAACAGGUG.......UUGCCCAUGUCUG..CUGUGAAAC
AJ009731.1/1-129             CAC.UG.......CAUUGG....GACAUGCCCAUGUCUG..AUGUGAGAC
AJ009728.1/1-142             AACCUGGU.UAUACAUCAGUUGUGAUUAACCACUUACUGU..UCU...AC
AJ007015.1/1-137             UUC.UG.UCUUUACAGAGG........UAUAUUUAGCUGUAUUGUGAGAC
#=GC SS_cons                 <<<.<<.......>>>>>>......................>>>>>>...

AJ009730.1/1-133             AAUU
AJ009731.1/1-129             AUUC
AJ009728.1/1-142             AAGU
AJ007015.1/1-137             AUUC
#=GC SS_cons                 ....
//
