# Supplementary material for: A comparison of RNA folding measures
Source: BMC Bioinformatics. 2005 Oct 3;6:241. doi: 10.1186/1471-2105-6-241 (PMC1274297; doi:10.1186/1471-2105-6-241)
Supplement: Additional File 1 — Data sets. This zip-file contains all the sequences we have used for this study. [file 1471-2105-6-241-S1.zip › datasets/sno_guide/U24.rfam.seed.filt80.stock]

# STOCKHOLM 1.0
#=GF ID    U24
#=GF AC    RF00069
#=GF DE    U24/Z20/U76 small nucleolar RNA
#=GF AU    Griffiths-Jones SR
#=GF GA    40.0
#=GF NC    20.5
#=GF TC    42.4

Z48760.1/109-198                 UUCAA..AUGAUGUAAU.AACAUAUUUGCUACUUCAGA.UGGAACUUUGA
AJ222770.1/4-73                  UGCAA..UUGAUGAAA......UAUUUGCUUAUGAUCA.AUAA.......
AJ003046.1/33-102                UGCAU..AUGAUGUAA..CGA.UAUU.GCU.AUCUUAA.UGACGAU....
D14522.1/1637-1711               UGCAG..AUGAUGUGAA.AAAAUACUUGCU.AUCUGAA.UGGUAGU....
AF270677.1/360-430               UGCAA..GUGAUGCAA......AAGUAUGUUACCUGGA.AGAUGGU....
AF141346.1/1275-1356             UGCCACAAUGAUGACA...GUUUAUUUGCUACUCUUGAGUGCUAGAAU..
AJ224032.1/2-84                  UGCCACAAUGAUGACAU.CA..UAUUUGCUACUCUUGACAGCUGGGGU..
AJ240063.1/2-93                  GGCCA..GUGAUGUAAUAAAAAUAUUUGCUACUCUUGA.UGAAGAACUUU
#=GC SS_cons                     <<<<.......<<.....................................

Z48760.1/109-198                 GUUCCGAA.UGAGACA.UACCAAUUAUCACCAAGAUC...UCUGA.UGAA
AJ222770.1/4-73                  ..........AUGAUU.CUUUUAUUAUCACCAAGAUC...GCUGAGUGCU
AJ003046.1/33-102                .........GAUGACA.AUAU....CCCACCAAGAUC...GCUGA.UGCA
D14522.1/1637-1711               .........GCUGACA.UACAUA..ACCACCAAGAUC...GCUGA.UGCA
AF270677.1/360-430               .........GAUGACA.CUUUAA..ACCACCAAGAUC...GCUGA.UGCA
AF141346.1/1275-1356             .........GAUGAGG.AUCUUA..ACCACCAUUAUCUUAACUGA.GGCA
AJ224032.1/2-84                  .........GACGAUAGCUUUAA..ACCACCAUGAUUAUAACUGA.GGCA
AJ240063.1/2-93                  GUUCUUUCAGUUGAUG.AUUGGUUUACCACCAAGAUC...UCUGA.GGCC
#=GC SS_cons                     ..........................................>>..>>>>
//
