# Supplementary material for: A comparison of RNA folding measures
Source: BMC Bioinformatics. 2005 Oct 3;6:241. doi: 10.1186/1471-2105-6-241 (PMC1274297; doi:10.1186/1471-2105-6-241)
Supplement: Additional File 1 — Data sets. This zip-file contains all the sequences we have used for this study. [file 1471-2105-6-241-S1.zip › datasets/sno_guide/U25.rfam.seed.filt80.stock]

# STOCKHOLM 1.0
#=GF ID    U25
#=GF AC    RF00054
#=GF DE    U25 small nucleolar RNA
#=GF AU    Griffiths-Jones SR
#=GF GA    10.0
#=GF NC    0.0
#=GF TC    19.4

L36587.1/100-167                   ..UUCCUAUGAUGAGGACC.UUUUCACAGACCUGUA........CUGAGC
AL662969.3/87631-87717             UUUGACGGUGAUUAGC.CC..UAACAGACCUGUAAUGAUUCUUGCGGAUA
AL662969.3/86874-86961             CAUGGCGGUCUUGAGC.CC..UAACAGACCUGAAAUAAUUAUUGCGGAUA
AJ276573.1/1-85                    AAGAACAGUGAUGAGU.CAGUUUACAGACCUGUAAUGA...UUGCGGUAA
#=GC SS_cons                       .<<<<<............................................

L36587.1/100-167                   U............CCGUGAGGAUAAGUAACUCUGAGGAGAU
AL662969.3/87631-87717             CGAUCGCUUGAU.CAAAGAACAUCUAAGGGACUGAGUAAUA
AL662969.3/86874-86961             UGAUUGCUUAAUUCAGAGCACAUCUAAGGGACUGAGUUGCC
AJ276573.1/1-85                    UGAUCGCAUUA..UUAUGAACAUCUAAGGGACUGAGUUCUU
#=GC SS_cons                       ...................................>>>>>.
//
