# Supplementary material for: A comparison of RNA folding measures
Source: BMC Bioinformatics. 2005 Oct 3;6:241. doi: 10.1186/1471-2105-6-241 (PMC1274297; doi:10.1186/1471-2105-6-241)
Supplement: Additional File 1 — Data sets. This zip-file contains all the sequences we have used for this study. [file 1471-2105-6-241-S1.zip › datasets/sno_guide/U26.rfam.seed.filt80.stock]

# STOCKHOLM 1.0
#=GF ID    U26
#=GF AC    RF00087
#=GF DE    U26 small nucleolar RNA
#=GF AU    Griffiths-Jones SR
#=GF GA    30.0
#=GF NC    0.0
#=GF TC    30.5

U72857.1/1-72                  CUGCACUGAUGAUACCUA....UGAACUCUCUCUUACUGAGCUUCCAGUG
U40580.1/1015-1089             CUACGGGGAUGAUUUUACGAACUGAACUCUCUCUUUCUGAUGGAUUAGUG
#=GC SS_cons                   <<<<..............................................
#=GC RF                        xxxxxxxxxxxxxxxxxx....xxxxxxxxxxxxxxxxxxxxxxxxxxxx

U72857.1/1-72                  GAGACA.GACUUUAUAAUCUGAGUUGC
U40580.1/1015-1089             GAGAAAACAGAAAAU..UCUGAGUAGC
#=GC SS_cons                   ......................>>>>.
#=GC RF                        xxxxxxxxxxxxxxxx.xxxxxxxxxx
//
