# Supplementary material for: A comparison of RNA folding measures
Source: BMC Bioinformatics. 2005 Oct 3;6:241. doi: 10.1186/1471-2105-6-241 (PMC1274297; doi:10.1186/1471-2105-6-241)
Supplement: Additional File 1 — Data sets. This zip-file contains all the sequences we have used for this study. [file 1471-2105-6-241-S1.zip › datasets/sno_guide/U27.rfam.seed.filt80.stock]

# STOCKHOLM 1.0
#=GF ID    U27
#=GF AC    RF00086
#=GF DE    U27 small nucleolar RNA
#=GF AU    Griffiths-Jones SR
#=GF GA    30.0
#=GF NC    14.7
#=GF TC    30.9

U72859.1/1-74                  UGUCAAUGAUGAAUAAAAAACAGACAAGCAUAUGUCUGAA.UAUUAUGUG
U40580.1/1298-1369             ACUCCAUGAUGAACAC.AAAAUGACAAGCAUAUGGCUGAACUUUCAAGUG
#=GC SS_cons                   .<<<..............................................

U72859.1/1-74                  UUUCCAUCUUAAUUUUCUGAGAAAC.
U40580.1/1298-1369             AUGUCAUCUUAC..UACUGAGAA.GU
#=GC SS_cons                   ....................>>..>.
//
