# Supplementary material for: A comparison of RNA folding measures
Source: BMC Bioinformatics. 2005 Oct 3;6:241. doi: 10.1186/1471-2105-6-241 (PMC1274297; doi:10.1186/1471-2105-6-241)
Supplement: Additional File 1 — Data sets. This zip-file contains all the sequences we have used for this study. [file 1471-2105-6-241-S1.zip › datasets/sno_guide/U29.rfam.seed.filt80.stock]

# STOCKHOLM 1.0
#=GF ID    U29
#=GF AC    RF00070
#=GF DE    Small nucleolar RNA U29
#=GF AU    Moxon SJ; Griffiths-Jones SR 
#=GF GA    25.0
#=GF NC    9.2
#=GF TC    35.2

U72865.1/1-65                      .UUGCUGUGAUGAAAC.....UAACUAGCUCACUUUGA.....UUAAGCA
U40580.1/2415-2479                 .UUUCUAUGAUGAAUC.....AAACUAGCUCACUAUGA.....CCGACAG
AC087551.2/49457-49548             UCUGCAAUGAUGAUACCUUUUUACUCAGCUCAUUAUGAGACUUCCCUUUG
#=GC SS_cons                       ..<<<........................<<<...>>>............

U72865.1/1-65                      UGAAAAG......CUUUGAACU...-------CCUGAGCAUC
U40580.1/2415-2479                 UGAAAAU......ACAUGAACA...-------CCUGAGAAAC
AC087551.2/49457-49548             UGGGUUGUUUGGGAUAUGAACUUUCCCUUAUACCUGAGCAGA
#=GC SS_cons                       .....................................>>>..
//
