# Supplementary material for: A comparison of RNA folding measures
Source: BMC Bioinformatics. 2005 Oct 3;6:241. doi: 10.1186/1471-2105-6-241 (PMC1274297; doi:10.1186/1471-2105-6-241)
Supplement: Additional File 1 — Data sets. This zip-file contains all the sequences we have used for this study. [file 1471-2105-6-241-S1.zip › datasets/sno_guide/U30.rfam.seed.filt80.stock]

# STOCKHOLM 1.0
#=GF ID    U30
#=GF AC    RF00088
#=GF DE    U30 small nucleolar RNA
#=GF AU    Griffiths-Jones SR
#=GF GA    13.0
#=GF NC    7.8
#=GF TC    13.1

U72867.1/2-74                  CGGACUGAUGAAUUUAAUCUCAUGGAAUCUCAUUCGUCUGAAUAAUU.CU
U40580.1/2651-2720             GUUUGUGAUGACUUA.....CAUGGAAUCUCGUUCGGCUGAUGACUUGCU
#=GC SS_cons                   ................................<<<<<<............
#=GC RF                        xxxxxxxxxxxxxxx.....xxxxxxxxxxxxxxxxxxxxxxxxxxxxxx

U72867.1/2-74                  GAUGAGACU.UAUUAUCUGACUGUU
U40580.1/2651-2720             GUUGAGACUCUGAAAUCUGAUUUUC
#=GC SS_cons                   >>>>>>...................
#=GC RF                        xxxxxxxxxxxxxxxxxxxxxxxxx
//
