# Supplementary material for: A comparison of RNA folding measures
Source: BMC Bioinformatics. 2005 Oct 3;6:241. doi: 10.1186/1471-2105-6-241 (PMC1274297; doi:10.1186/1471-2105-6-241)
Supplement: Additional File 1 — Data sets. This zip-file contains all the sequences we have used for this study. [file 1471-2105-6-241-S1.zip › datasets/sno_guide/U31.rfam.seed.filt80.stock]

# STOCKHOLM 1.0
#=GF ID    U31
#=GF AC    RF00089
#=GF DE    U31 small nucleolar RNA
#=GF AU    Griffiths-Jones SR
#=GF GA    10.0
#=GF NC    0.0
#=GF TC    12.1

U72868.1/1-68                  AAGACC..UGAUGAUCUCUAUUACCGCCCCAGUCUGAUUA.UAUGUGACU
U40580.1/2987-3057             CUCACCAGUGAUGAGUUGAAU.ACCGCCCCAGUCUGAUCAAUGUGUGACU
#=GC SS_cons                   ...................<<.<<<....<<<<<............>>>>

U72868.1/1-68                  GAAUGGUAUCUUCUGA.UUGCC
U40580.1/2987-3057             GAAAGGUAUUUUCUGAGCUGUG
#=GC SS_cons                   >...>>>>>.............
//
