# Supplementary material for: A comparison of RNA folding measures
Source: BMC Bioinformatics. 2005 Oct 3;6:241. doi: 10.1186/1471-2105-6-241 (PMC1274297; doi:10.1186/1471-2105-6-241)
Supplement: Additional File 1 — Data sets. This zip-file contains all the sequences we have used for this study. [file 1471-2105-6-241-S1.zip › datasets/sno_guide/U34.rfam.seed.filt80.stock]

# STOCKHOLM 1.0
#=GF ID    U34
#=GF AC    RF00147
#=GF DE    Small nucleolar RNA U34
#=GF AU    Moxon SJ
#=GF GA    12.0
#=GF NC    4.2
#=GF TC    12.4

AB028893.1/4087-4152             ...CGUCCAUGAUGUUCCGCAAC......UACCUACAUUGUUUGAUCCUC
AJ490415.1/1-86                  UGAUGCCUAUGAUGACUUGCAAGAU.UAUUGCCUACAUUGUUUGACAAGU
AJ490417.1/3-83                  UUUA.CCUAUGAUGAGUUGCGAAAUUUAUUGCCUACAUUGUUUGAUUAAC
AJ490416.1/2-87                  CUCUGCUUAUGAUGAGUUGCAAUAUCUUUUGCCUACAUUGUCUGACAAAU
AJ490420.1/1-84                  UUCUGCCAAUGAUGAGUUGCAACAU.UAUUGCCUACAUUGUUUGACAAAC
#=GC SS_cons                     <<.<<<<...........................................

AB028893.1/4087-4152             AU....GAAAGCA......GCACUGGCUGAGACGC..
AJ490415.1/1-86                  AUCUUUGUGAUAUUAAUUGCAAGUACCUGAGGCUUGA
AJ490417.1/3-83                  CU....GUGAGAAAAUUUGCAACAU.CUGAGGAUAAA
AJ490416.1/2-87                  GUUGUCAUGAUAAUAUUUGCAACCU.CUGAGGCAUAA
AJ490420.1/1-84                  AAAUUCAUGAUAAAAAA.GCAACAA.CUGAGGCUUAA
#=GC SS_cons                     ..............................>>>>.>>
//
