# Supplementary material for: A comparison of RNA folding measures
Source: BMC Bioinformatics. 2005 Oct 3;6:241. doi: 10.1186/1471-2105-6-241 (PMC1274297; doi:10.1186/1471-2105-6-241)
Supplement: Additional File 1 — Data sets. This zip-file contains all the sequences we have used for this study. [file 1471-2105-6-241-S1.zip › datasets/sno_guide/U35.rfam.seed.filt80.stock]

# STOCKHOLM 1.0
#=GF ID    U35
#=GF AC    RF00211
#=GF DE    Small nucleolar RNA U35
#=GF AU    Griffiths-Jones SR
#=GF GA    40.0
#=GF NC    0.9
#=GF TC    53.3

AB032798.1/1514-1604               UGCACAUGAUGCCAUU..CUCACGAUGGUCUUCCAAGCCUCAUGGUGAAG
AB032798.1/2193-2284               UGGUGGUGAUGUCUGAA.CUCACGAUGGUCUUCAGAGUCCCUGUUGGUGA
AB028893.1/4355-4440               GGCAGAUGAUGUCCUUAUCUCACGAUGGUCUGCGGAUGUCCCUGUG....
AB028893.1/10920-11006             GGCAGAUGAUGUUUGUU.UUCACGAUGGUCUUCAGAUGCCCACGUGG...
#=GC SS_cons                       <<<<..............................................

AB032798.1/1514-1604               GGGCUGUGACGACAACGCCACAUGGCUUUGCUGAUGCCUGGUA
AB032798.1/2193-2284               GGGGACUGCUGACAAUGUCAGUGGCAACUGCUGAACCAUCAGA
AB028893.1/4355-4440               ..GGAAUGGCGACAAUGCCA.AUGGCUUAGCUGAUGCCAGGAG
AB028893.1/10920-11006             ..GCACUGCUGAGAAAGCCACUUGGUAAAACUGAUGCCGGAAA
#=GC SS_cons                       ..................................>>>>.....
//
