# Supplementary material for: A comparison of RNA folding measures
Source: BMC Bioinformatics. 2005 Oct 3;6:241. doi: 10.1186/1471-2105-6-241 (PMC1274297; doi:10.1186/1471-2105-6-241)
Supplement: Additional File 1 — Data sets. This zip-file contains all the sequences we have used for this study. [file 1471-2105-6-241-S1.zip › datasets/sno_guide/U36.rfam.seed.filt80.stock]

# STOCKHOLM 1.0
#=GF ID    U36
#=GF AC    RF00049
#=GF DE    U36/R47/Z100 small nucleolar RNA
#=GF AU    Griffiths-Jones SR
#=GF GA    22.0
#=GF NC    21.5
#=GF TC    22.0

AJ003047.1/146-218               AUGCA.GUGAUGA..CUUGAAUUUCUUCACCUGAAACC....UUCAGUGA
AJ003048.1/56-132                UGGCA.AUGAUGU...UUGAAUUUCUUCACCUGAAGUCU..CUAUGUAGA
D14522.1/2533-2609               UGGCA.GUGAUGU...AUGAAUUUCUUCACCUGAGCU.....CAAAGUGA
D14522.1/2979-3051               UUGCG.AUGAUGU...AUGAAUUUCUUCACCUGAAUC.....AACAAUGA
X52138.1/4693-4760               UUGCCAAUGAUGG.UUAAGAAUUUCUUCACCGUAAUA.....AACCAUGU
X52138.1/3930-4011               CAGCAGUCGAUCGUCAAAAUUUCUUCGGCCUCGAAAUUC..ACUCGUCGA
X61923.1/2094-2169               UAGCAGUCGAUGU...CAAAAUUUCUUGGCUCGAAAUU.....ACUGUGA
X52138.1/4300-4372               UUGCA.AUGAUGU......GAAUCUCU.CACUGAAUUC....AACCUUGA
AJ003045.1/47-114                UUGCCAGUGAUGC.UUAGGAAUUUCUUCACCUGAAUC.....AACUAUGU
AJ003043.1/58-131                GUGCA.GUGAUGU...GUGAAUUUCUUCACCUGAAAAU.....AUUGUGA
AB052962.1/8100-8020             GGCCAAAUGAUGC..UAAAAUAUGUUUUUGCUGAGUCU....UUCUUUGA
AB052962.1/8576-8491             GAGCAGAUGAUGUUAAAUACUAGUUGAUCACUGAGAUCUU.GAUCUUUGA
AB052962.1/8393-8310             GAGCAUGUGAUGU..UACAAGGAGAUGCUACUGAGAUGUUAUAUCGUUGA
#=GC SS_cons                     <<<<<.............................................

AJ003047.1/146-218               UGC....UUU..UUGAGCUUUUUAACCCUGA.GCAUU
AJ003048.1/56-132                UCA...AAACAGACGCGCUUUUUAACCCUGA.GCAGG
D14522.1/2533-2609               AGAGCGAAAUAGACGAGCUUUUUAACCCUGA.GCUUU
D14522.1/2979-3051               AGA.GCAAA...AUGAGCUUUUUAACACUGA.GCAAU
X52138.1/4693-4760               GGU...........CAGCAUUGCAU..CUGAGGCAAA
X52138.1/3930-4011               AGAGUCAAA..ACCGAGCUUUUUAACACUGA.GUCAG
X61923.1/2094-2169               AGAGU.AAA..AUCGAGCUUUUUAAGAGUGAGUCAGC
X52138.1/4300-4372               AGU.GCGAAUCCAUGAGCUUUUUAACCCUGA.GCAAU
AJ003045.1/47-114                GGU...........CACACUGUUGU..CUGAGGCAAA
AJ003043.1/58-131                AGAGU..AA..AUCGAGCUUUUUAACCCUGAGUCGCA
AB052962.1/8100-8020             AGACUAACAAAAUCGAGCUUUUUAAAACUGAUGGUUG
AB052962.1/8576-8491             UGUCUAAAAAAAUCGAGCUUUUUAAAACUGAUGCUUA
AB052962.1/8393-8310             AGUCUCUAAAA.CCGAGCUUUUUAAAACUGAUGCUUG
#=GC SS_cons                     ...............................>>>>>.
//
