# Supplementary material for: A comparison of RNA folding measures
Source: BMC Bioinformatics. 2005 Oct 3;6:241. doi: 10.1186/1471-2105-6-241 (PMC1274297; doi:10.1186/1471-2105-6-241)
Supplement: Additional File 1 — Data sets. This zip-file contains all the sequences we have used for this study. [file 1471-2105-6-241-S1.zip › datasets/sno_guide/U38.rfam.seed.filt80.stock]

# STOCKHOLM 1.0
#=GF ID    U38
#=GF AC    RF00212
#=GF DE    U38 small nucleolar RNA
#=GF AU    Griffiths-Jones SR
#=GF GA    23.0
#=GF NC    4.5
#=GF TC    23.9

AF270686.1/237-307             UCUCAGUGAUGAAAACUUUGUCCAGUUCUGCUACUGAUUUUCAAAGUGAU
X67247.1/2492-2561             UCUC.GUGAUGAAAACUCUGUCCAGUUCUGCUACUGA.AGGGAGAGAGAU
AF357365.1/1-59                .........UGAAAAUACUGUCCAGUUCUGCUACUGA..AGGAAUGAGAU
#=GC SS_cons                   <<<<..................<<<<......>>>>..............

AF270686.1/237-307             GAUAA..AGUAUAU.CUGAGGAGA
X67247.1/2492-2561             GAGAGCCUUUUAGG.CUGAGGA.A
AF357365.1/1-59                GAACA..CUUUAGUGCUGAAGA..
#=GC SS_cons                   ....................>>>>
//
