# Supplementary material for: A comparison of RNA folding measures
Source: BMC Bioinformatics. 2005 Oct 3;6:241. doi: 10.1186/1471-2105-6-241 (PMC1274297; doi:10.1186/1471-2105-6-241)
Supplement: Additional File 1 — Data sets. This zip-file contains all the sequences we have used for this study. [file 1471-2105-6-241-S1.zip › datasets/sno_guide/U40.rfam.seed.filt80.stock]

# STOCKHOLM 1.0
#=GF ID    U40
#=GF AC    RF00218
#=GF DE    Small nucleolar RNA U40
#=GF AU    Griffiths-Jones SR
#=GF GA    35.0
#=GF NC    29.6
#=GF TC    35.4

X96646.1/1-98               ..GUAGGGUGAUGAAAAAGAAUCCUUAGGCGUGGUUGUGGCCGUCUUGGU
AJ490341.1/3-82             UGCCUAAAUGAUGACA.....UUCUUUGGAA.AGCUAUGGA.UUCUUUUC
AJ490343.1/5-82             CUACAUGAUGAUGAUA.....UCCAAAA....AGCUAUGGA.UUCAUU.C
AJ490342.1/3-82             GCCCUAAGUGAUGAAC.....UCAAUAUCUA.AGCUAUGGA.UUUAUCUC
AJ490340.1/3-83             GCCCUAAAUGAUGAUA.....UCUUAGGAA..AGCUAUGGAUUUAUUGUC
#=GC SS_cons                <<<<<<............................................

X96646.1/1-98               CACCUGUGUGCCACUUGCCAAUGCAAGGACUUGUCAUAGUUACACUGACU
AJ490341.1/3-82             CAAGUG..............AAGCCUU...UUGUCAUAGUUACACUGAUA
AJ490343.1/5-82             CAAAUG..............AGGCUUUUA.UUGUCAUAGUUACUCUGAUA
AJ490342.1/3-82             CAAAUG..............AAGCUUA...UUGUCAUAGUUACUCUGAUG
AJ490340.1/3-83             CAAAUG..............AAGCUUCU..UUGUCAUAGUUACUCUGAUA
#=GC SS_cons                ................................................>>

X96646.1/1-98               ....
AJ490341.1/3-82             GGCU
AJ490343.1/5-82             GGCU
AJ490342.1/3-82             GGCA
AJ490340.1/3-83             GGGC
#=GC SS_cons                >>>>
//
