# Supplementary material for: A comparison of RNA folding measures
Source: BMC Bioinformatics. 2005 Oct 3;6:241. doi: 10.1186/1471-2105-6-241 (PMC1274297; doi:10.1186/1471-2105-6-241)
Supplement: Additional File 1 — Data sets. This zip-file contains all the sequences we have used for this study. [file 1471-2105-6-241-S1.zip › datasets/sno_guide/U43.rfam.seed.filt80.stock]

# STOCKHOLM 1.0
#=GF ID    U43
#=GF AC    RF00221
#=GF DE    Small nucleolar RNA U43
#=GF AU    Griffiths-Jones SR
#=GF GA    3.0
#=GF NC    0.0
#=GF TC    3.3

AJ238851.1/484-547             CAGAAAUGAUGA....ACUU.ACUGACGGGCGGACAGAG...........
AJ536401.1/1-97                .CUCAAUGACGAGA..ACAAAGCAGACGGGCGGUCAGAACCUGAUGUUGU
AJ536400.1/3-102               UCUCGAUGAAGAGAGUACAA.GCAGACGGGCGGUCUGAACUGAUGCCAUG
AF317965.1/3-92                AAACAAUGAUGAGAU.ACUU.GCAGACGGGCGGUCUGAAAUUGAUGUCGU
#=GC SS_cons                   <<<<..............................................

AJ238851.1/484-547             .......................ACAC.UGUGCUGAUUGUCAGGUUCUGA
AJ536401.1/1-97                GUUGAGUGUCUGCAUGUUUGUGCACUCCUUU..UCUGGAGUG.CAUCUGA
AJ536400.1/3-102               UUGAUAUGUCUGCAGUUUCCA..UGCC.UUCCAUCUGGAUUGCCAUCCGA
AF317965.1/3-92                GUUGAUUGUCUGCCA........UAAG.CUACAUAAGCAUUC...UCUGA
#=GC SS_cons                   ..................................................

AJ238851.1/484-547             UUUG
AJ536401.1/1-97                GAG.
AJ536400.1/3-102               GGGA
AF317965.1/3-92                GUUU
#=GC SS_cons                   >>>>
//
