# Supplementary material for: A comparison of RNA folding measures
Source: BMC Bioinformatics. 2005 Oct 3;6:241. doi: 10.1186/1471-2105-6-241 (PMC1274297; doi:10.1186/1471-2105-6-241)
Supplement: Additional File 1 — Data sets. This zip-file contains all the sequences we have used for this study. [file 1471-2105-6-241-S1.zip › datasets/sno_guide/U45.rfam.seed.filt80.stock]

# STOCKHOLM 1.0
#=GF ID    U45
#=GF AC    RF00279
#=GF DE    U45 small nucleolar RNA
#=GF AU    Moxon SJ
#=GF GA    20.0
#=GF NC    12.6
#=GF TC    22.5

X96645.1/1-71                      GGUCAAUGAUGUAAUGGCAUGUAUUAGCUGAAUCUAAAGUUGAUG.....
AL499609.9/76028-75947             GGUCAAA.AUGUGUUGACAUGUAUUACCUGAAUUUAUUGCUGAUGUAUAA
AF357369.1/1-61                    ...............GGCAUGUAUU..CUGAAUCUAAAGUUGAUUAUAAA
#=GC SS_cons                       <<<<..............................................

X96645.1/1-71                      .......UGAGUUCUAGAAUUACACUGAGACCU
AL499609.9/76028-75947             UAACACUUCAACUCUAAAAUAAUAUAGCUUUUG
AF357369.1/1-61                    ..CCACUUUAGCUCUAGAAUUACUCUGAGA...
#=GC SS_cons                       ............................>>>>.
//
