# Supplementary material for: A comparison of RNA folding measures
Source: BMC Bioinformatics. 2005 Oct 3;6:241. doi: 10.1186/1471-2105-6-241 (PMC1274297; doi:10.1186/1471-2105-6-241)
Supplement: Additional File 1 — Data sets. This zip-file contains all the sequences we have used for this study. [file 1471-2105-6-241-S1.zip › datasets/sno_guide/U49.rfam.seed.filt80.stock]

# STOCKHOLM 1.0
#=GF ID    U49
#=GF AC    RF00277
#=GF DE    U49 small nucleolar RNA
#=GF AU    Moxon SJ
#=GF GA    5.0
#=GF NC    0.0
#=GF TC    6.0

AC093484.2/160294-160365             UGUCCUGAUGAUACUUGUAA...UAGGAAGUGCCGUCAGAAGCGAUAACU
AL596181.10/71072-71001              UG--AUGAUGAAACUAGAAAAAAAAGGAAGUGCCGUCCGAUGCGACAACU
AL596181.10/70701-70630              UGCUGUGAUGAGAUGACUAAG..UAGGAAGUGCCGUCAGAGUCGAUAACU
#=GC SS_cons                         ........................<<<......<<<<<<.........>>

AC093484.2/160294-160365             GACGACGUCUAAUGUCUAUCUGACC
AL596181.10/71072-71001              GACGACAUCCCUAG.UUAGCUGACU
AL596181.10/70701-70630              GACGAUAACUGCUC.CUGGCUGACU
#=GC SS_cons                         >>>>.........>.>>........
//
