# Supplementary material for: A comparison of RNA folding measures
Source: BMC Bioinformatics. 2005 Oct 3;6:241. doi: 10.1186/1471-2105-6-241 (PMC1274297; doi:10.1186/1471-2105-6-241)
Supplement: Additional File 1 — Data sets. This zip-file contains all the sequences we have used for this study. [file 1471-2105-6-241-S1.zip › datasets/sno_guide/U50.rfam.seed.filt80.stock]

# STOCKHOLM 1.0
#=GF ID    U50
#=GF AC    RF00278
#=GF DE    U50 small nucleolar RNA
#=GF AU    Moxon SJ
#=GF GA    20.0
#=GF NC    2.3
#=GF TC    22.8

AB017710.1/1702-1771             AAUCAAUGAUGAAACCUAUCCCGAAGCUGAUAACCUG.....AAGAAAAA
X96662.1/1-74                    UAUCUGUGAUGAU.CUUAUCCCGAACCUGAACUUCUGUUGAAAAAAAAAA
#=GC SS_cons                     .<<<.............................<<<<<............

AB017710.1/1702-1771             UAAGUACGGAUUCGGCUUCUGAGAU
X96662.1/1-74                    CUUUUACGGAUCUGGCUUCUGAGAU
#=GC SS_cons                     .....>>>>>............>>>
//
