# Supplementary material for: A comparison of RNA folding measures
Source: BMC Bioinformatics. 2005 Oct 3;6:241. doi: 10.1186/1471-2105-6-241 (PMC1274297; doi:10.1186/1471-2105-6-241)
Supplement: Additional File 1 — Data sets. This zip-file contains all the sequences we have used for this study. [file 1471-2105-6-241-S1.zip › datasets/sno_guide/U54.rfam.seed.filt80.stock]

# STOCKHOLM 1.0
#=GF ID    U54
#=GF AC    RF00206
#=GF DE    Small nucleolar RNA U54
#=GF AU    Griffiths-Jones SR
#=GF GA    15.5
#=GF NC    15.5
#=GF TC    15.9

X96653.1/1-65                      U.GGCGAUGAGGAGGUACCUAUUGUGU.UGAGUA...ACG.....GUGAU
AJ536406.1/4-85                    GGCUCAGUGAUUGUU.GCCAAUCAGAUUUGGUCAUAUACGCUAUUCUGAU
AJ536413.1/1-81                    AGCUCAGUGAUUUCA.ACCAGUCACAU.UGGUUUUAUACGCUAUUCUGAU
AJ536412.1/3-82                    UGCUCAAUGAUUAA..CCCAUGCACCA.UGGCAAUACACGCUAUUCUGAA
AJ536408.1/2-82                    AGCUCAGUGAUUCCA.GCCACUUACGU.UGGCAAUAUACGCUAUACAGAC
AL391146.1/51360-51447             GGCUCUGUGAUUGCU.UCGCCUUA..U.UGGCAAUAUACGCUAUUCUGAA
#=GC SS_cons                       <<<<<.............................................

X96653.1/1-65                      A...AUUUU.AUACGCUA...............UUCUGAGCCGA
AJ536406.1/4-85                    U..UCUAUUGGUGAAAAAGAAAAU.........UUAUGAGAGCU
AJ536413.1/1-81                    U..GGAGCUGUUGAAAAAUAAUAC.........UUAUGAGAGCU
AJ536412.1/3-82                    UCAUAUUAAGAUGCCAUA.AACA..........UUAUGAGAGCA
AJ536408.1/2-82                    CA.UAGUUUGAUGACCAAUGAGA..........AUAUGAGAGCU
AL391146.1/51360-51447             A..UCAGAGUAUGAAAGAUAAACAAACUGUACUUUAUGAGAGCC
#=GC SS_cons                       .......................................>>>>>
//
