# Supplementary material for: A comparison of RNA folding measures
Source: BMC Bioinformatics. 2005 Oct 3;6:241. doi: 10.1186/1471-2105-6-241 (PMC1274297; doi:10.1186/1471-2105-6-241)
Supplement: Additional File 1 — Data sets. This zip-file contains all the sequences we have used for this study. [file 1471-2105-6-241-S1.zip › datasets/sno_guide/U56.rfam.seed.filt80.stock]

# STOCKHOLM 1.0
#=GF ID    U56
#=GF AC    RF00275
#=GF DE    U56 small nucleolar RNA
#=GF AU    Moxon SJ
#=GF GA    25.0
#=GF NC    6.7
#=GF TC    25.3

AP000827.6/86976-87046                CUACAAUGAUGGCAAUAUGUUUCAUCGACAGCAGUU.CACCCAUUGAGUG
AL135844.9/13971-13900                CUAAAACAAUGUCAAUAGUUUUCAUCAACAGCAGUUGAACCUAGUAAGUG
AC012501.7/86967-86897                CUAUUAGGAUGACAAUAUUUUUUGUCAGCAGCAGCU.UACCUAAUGAGUG
AL049759.10/111034-110967             CCGCAGUGACAGCAAUAUUUUUCAUCCACAG---UU.CACCUCAUGAAUG
AC004130.1/61046-61116                CUACAAAGAUAGCAACACUUUUCAUCAACAGCAGUU.CACCUAGAGAGAG
#=GC SS_cons                          .<<<...<<<<...........>>>>........................

AP000827.6/86976-87046                UUGAUACCGUGGGUCUGAGUGA
AL135844.9/13971-13900                UCGAUACUUUGGGUCUGAGUGG
AC012501.7/86967-86897                UUGAUGCUUUGGGUCUGAGUGA
AL049759.10/111034-110967             UUGUCACUUUGGGUCUGAGUGA
AC004130.1/61046-61116                UCGACACUUUUUGUCUGAGUGA
#=GC SS_cons                          ..................>>>.
//
