# Supplementary material for: A comparison of RNA folding measures
Source: BMC Bioinformatics. 2005 Oct 3;6:241. doi: 10.1186/1471-2105-6-241 (PMC1274297; doi:10.1186/1471-2105-6-241)
Supplement: Additional File 1 — Data sets. This zip-file contains all the sequences we have used for this study. [file 1471-2105-6-241-S1.zip › datasets/sno_guide/U58.rfam.seed.filt80.stock]

# STOCKHOLM 1.0
#=GF ID    U58
#=GF AC    RF00151
#=GF DE    Small nucleolar RNA U58
#=GF AU    Moxon SJ
#=GF GA    5.0
#=GF NC    0.0
#=GF TC    5.9

AB061824.1/2400-2464             CUGCAGUGAUGACUUUCUUGGGACACCUUUGGAUUUACCGUGAAAAUUAA
AB061824.1/4441-4504             UUGCUGUGAUGACUAUCUUAGGACACCUUUGGAAUAACUAUGAAAG.AAA
#=GC SS_cons                     <<<<..............................................
#=GC RF                          xxxxxxxxxxxxxxxxxxxxxxxxxxxxxxxxxxxxxxxxxxxxxxxxxx

AB061824.1/2400-2464             UAAAUUCUGAGCAGC
AB061824.1/4441-4504             ACUAUUCUGAGCAAC
#=GC SS_cons                     ..........>>>>.
#=GC RF                          xxxxxxxxxxxxxxx
//
