# Supplementary material for: A comparison of RNA folding measures
Source: BMC Bioinformatics. 2005 Oct 3;6:241. doi: 10.1186/1471-2105-6-241 (PMC1274297; doi:10.1186/1471-2105-6-241)
Supplement: Additional File 1 — Data sets. This zip-file contains all the sequences we have used for this study. [file 1471-2105-6-241-S1.zip › datasets/sno_guide/U59.rfam.seed.filt80.stock]

# STOCKHOLM 1.0
#=GF ID    U59
#=GF AC    RF00273
#=GF DE    U59 small nucleolar RNA
#=GF AU    Moxon SJ
#=GF GA    15.0
#=GF NC    0.0
#=GF TC    17.8

AC006196.3/174612-174679             CCU-CAUUGAUUAGU---AGCUUCUGACUUUUGUUC---UGAGUUUGCUG
X96659.1/1-75                        CCUUCUAUGAUGAUUUUAUCAAAAUGACUUUCGUUCUUCUGAGUUUGCUG
#=GC SS_cons                         <<<<<.......................<<<<<...............>>

AC006196.3/174612-174679             AAGCUAGAUGCCAUUCCAGAUAAGA
X96659.1/1-75                        AAGCCACAUUUAGGUACUGAGAAGG
#=GC SS_cons                         >>>.................>>>>>
//
