# Supplementary material for: A comparison of RNA folding measures
Source: BMC Bioinformatics. 2005 Oct 3;6:241. doi: 10.1186/1471-2105-6-241 (PMC1274297; doi:10.1186/1471-2105-6-241)
Supplement: Additional File 1 — Data sets. This zip-file contains all the sequences we have used for this study. [file 1471-2105-6-241-S1.zip › datasets/sno_guide/U61.rfam.seed.filt80.stock]

# STOCKHOLM 1.0
#=GF ID    U61
#=GF AC    RF00270
#=GF DE    U61 small nucleolar RNA
#=GF AU    Moxon SJ
#=GF GA    25.0
#=GF NC    6.2
#=GF TC    31.2

X96661.1/1-73             GCUAUGAUGAAUUUGAUUGCAUUGAUCGUCUGACAUGAUAAUGUAUUUUU
#=GC SS_cons              <<................................................

X96661.1/1-73             GUCCUCUAAGAAGUUCUGAGCUU
#=GC SS_cons              ...................>>..
//
