# Supplementary material for: A comparison of RNA folding measures
Source: BMC Bioinformatics. 2005 Oct 3;6:241. doi: 10.1186/1471-2105-6-241 (PMC1274297; doi:10.1186/1471-2105-6-241)
Supplement: Additional File 1 — Data sets. This zip-file contains all the sequences we have used for this study. [file 1471-2105-6-241-S1.zip › datasets/sno_guide/U63.rfam.seed.filt80.stock]

# STOCKHOLM 1.0
#=GF ID    U63
#=GF AC    RF00154
#=GF DE    Small nucleolar RNA U63
#=GF AU    Moxon SJ
#=GF GA    25.0
#=GF NC    0.0
#=GF TC    27.4

D17187.1/147-215                 GUGCAAUGAUGUAUUUNAUUCAACACAUCAUUCUGAAAGACCGUGUG.GG
AC114820.4/4566-4635             GUGCGAUGAUGCAUUUUAUUCAACACAUCAUUCUGAAAAUAGAUGUGUAG
#=GC SS_cons                     <<<<..............................................
#=GC RF                          xxxxxxxxxxxxxxxxxxxxxxxxxxxxxxxxxxxxxxxxxxxxxxx.xx

D17187.1/147-215                 AAAACUAAUGCCUGAGCACA
AC114820.4/4566-4635             AGAAAUGAUAACUGAGCACA
#=GC SS_cons                     ...............>>>>.
#=GC RF                          xxxxxxxxxxxxxxxxxxxx
//
