# Supplementary material for: A comparison of RNA folding measures
Source: BMC Bioinformatics. 2005 Oct 3;6:241. doi: 10.1186/1471-2105-6-241 (PMC1274297; doi:10.1186/1471-2105-6-241)
Supplement: Additional File 1 — Data sets. This zip-file contains all the sequences we have used for this study. [file 1471-2105-6-241-S1.zip › datasets/sno_guide/U64.rfam.seed.filt80.stock]

# STOCKHOLM 1.0
#=GF ID    U64
#=GF AC    RF00264
#=GF DE    Small nucleolar RNA U64
#=GF AU    Moxon SJ
#=GF GA    20.0
#=GF NC    0.0
#=GF TC    24.0

Y11158.1/1-134                     ACUCUCUCGGCUCUGCAUAGUUGCACUUGGCUUCACCCGUGUGACUUUCG
AC011891.3/54747-54616             ACACUCUCAGCUAUGUAUAGUUACACCUGGCUUCACUUGUGUGACUUUUG
#=GC SS_cons                       .<<<<<<<..<<<<<...<<<<<<<<............>>>>>>>>....

Y11158.1/1-134                     UAACGGGGAGAGAGAGAAAAGAUCUCCUCAGGACCUCGGAUGGGCCUUAC
AC011891.3/54747-54616             CAAUGGGAAGAGAGAGAGAAGGUCCCCUUGGUACCUCAGCUCGGCCUUAU
#=GC SS_cons                       ...>>>>>.>>>>>>>.......<<<<<<<<<.....<<<.<<<<<....

Y11158.1/1-134                     UGUGGCCUCUCUUUCCUUGAGGGGUGCAACAGGC
AC011891.3/54747-54616             GGUGGCC--UCUUUCCUUGAAGGGUGCAACAAAA
#=GC SS_cons                       ...>>>>>.>>>...>>>>>>>>>..........
//
