# Supplementary material for: A comparison of RNA folding measures
Source: BMC Bioinformatics. 2005 Oct 3;6:241. doi: 10.1186/1471-2105-6-241 (PMC1274297; doi:10.1186/1471-2105-6-241)
Supplement: Additional File 1 — Data sets. This zip-file contains all the sequences we have used for this study. [file 1471-2105-6-241-S1.zip › datasets/sno_guide/U67.rfam.seed.filt80.stock]

# STOCKHOLM 1.0
#=GF ID    U67
#=GF AC    RF00272
#=GF DE    U67 small nucleolar RNA
#=GF AU    Moxon SJ
#=GF GA    25.0
#=GF NC    15.3
#=GF TC    113.4

AC012119.8/92875-93023             AUCCAAGGGGAUUCCCUCUCCAAGGGAA.CAUGC.AGUGCCCCUCUCAGG
AB011595.1/4785-4927               GUCCAAGGUGAUUCCCUCUCCAAAGGGCUGA-CUGUGUGCCCUUUUCAGG
#=GC SS_cons                       ..<<<<<<...<<<<<<.....>>>>>>......................

AC012119.8/92875-93023             AAAGUAACAACCUGGAAUAGAAUCUGGCAUGCCUAAGGUCUUUGAGGAAU
AB011595.1/4785-4927               AACGUAGCAACUUGGAAGAAAACCAGGCGUGCCUGAGGUAAAUGGUGGAC
#=GC SS_cons                       ...........................................<<<<<<.

AC012119.8/92875-93023             AGAGGAAUAGAGGAUGCUUGUUUCCUCUGCCUUCCU.UGGCUGCCUACAU
AB011595.1/4785-4927               AAGAAA........CUCUUGUUUCCUUUGCCCUCCUCUGGCUGCCUACAU
#=GC SS_cons                       .....................>>>>>>......>>>.>>>..........

AC012119.8/92875-93023             GG
AB011595.1/4785-4927               GU
#=GC SS_cons                       ..
//
