# Supplementary material for: A comparison of RNA folding measures
Source: BMC Bioinformatics. 2005 Oct 3;6:241. doi: 10.1186/1471-2105-6-241 (PMC1274297; doi:10.1186/1471-2105-6-241)
Supplement: Additional File 1 — Data sets. This zip-file contains all the sequences we have used for this study. [file 1471-2105-6-241-S1.zip › datasets/sno_guide/U68.rfam.seed.filt80.stock]

# STOCKHOLM 1.0
#=GF ID    U68
#=GF AC    RF00263
#=GF DE    U68 small nucleolar RNA
#=GF AU    Moxon SJ
#=GF GA    25.0
#=GF NC    9.9
#=GF TC    45.4

AC008474.9/113719-113587             UUCUCACCUAAACCCAAGAAUCACUGUUUCUUAUAGCGGUGGUUUAAACA
#=GC SS_cons                         .<<<<<<<<.........<<<<<<<<<<......>>>>>>>>>>......

AC008474.9/113719-113587             GAGGUGCAAACAGCAAGUGAAUCUCGUCGCCUUUGCGGGGCUGUGGCCAU
#=GC SS_cons                         .>>>>>>>>.........<<<<<<<.....<<<<<<<<<<<.........

AC008474.9/113719-113587             GCCCCUCAAAGGAAAUUUGGAGGCUCUACAGCC
#=GC SS_cons                         >>>>>>>>>>>........>>>>>>>.......
//
