# Supplementary material for: A comparison of RNA folding measures
Source: BMC Bioinformatics. 2005 Oct 3;6:241. doi: 10.1186/1471-2105-6-241 (PMC1274297; doi:10.1186/1471-2105-6-241)
Supplement: Additional File 1 — Data sets. This zip-file contains all the sequences we have used for this study. [file 1471-2105-6-241-S1.zip › datasets/sno_guide/U71.rfam.seed.filt80.stock]

# STOCKHOLM 1.0
#=GF ID    U71
#=GF AC    RF00056
#=GF DE    U71 small nucleolar RNA
#=GF AU    Griffiths-Jones SR
#=GF GA    10.0
#=GF NC    0.3
#=GF TC    42.8

Y11165.1/2-135                        UCCUGCAUCCGAAAGUGAUCAUAGGCU.GCCUGUGCCUAGGUCAUUGAUA
AL049868.20/5683-5816                 ACCUGCAUUCAAAAAUGAUCACGGGCU.GCCUGUGCUCUGGUCAUCAAUA
AC012560.5/166192-166076              CCCUAUAUUCGAAAGUUAUC.................CUGGUCAUUGACA
AL391693.1/5866-5999                  GUCUGCAUUUGAAAGUGAUCAUCAGCUAGCCUGUGUCUUCGUCAUCGAUA
AL080249.26/81016-80889               UCUUGUAUCCAAAAGUGAUCAUGGGUU.GCCUGUGUCCCGAUCAUUAACA
AL049868.20/4397-4528                 GCCUGCAUUCGUAAGUGAUCACGGGCU.GCCCGUGUCCUGGUCAUUGGUA
AL844513.8/20746-20878                CCCUGCGUUCGUAAGUGAUCA.GGGAU.ACCCAUGCCCUGACCAUUGGUA
AL844513.8/2453-2322                  CCCUGUAUUCGAAAGUGAUUGUGGGCU.GCCUGUGCCCUGGUCAUUGAUA
AL671877.15/121417-121547             CCCUGUGUUGGAAAGGGAUUGUGGGCU.UCCCAAACCCUAGGCACGGAUA
#=GC SS_cons                          <<<<<<<<<....<<<<<<<<.<<<<........>>>>>>>>>>>>...>

Y11165.1/2-135                        GUGCAGGGAGAGGAA.CGCUGAAAGAGGUUGUCCCCGUGUUUGGAGGGUC
AL049868.20/5683-5816                 ACGCAGGGAGAGGAAUUGCUGAAAGCCGUU..UCCCGUGUUUGGAGGGUU
AC012560.5/166192-166076              GUGCAGGGAGAGAAACUGCUGAAAGCAUUC..CCCCUUGUUUGGAGGGUC
AL391693.1/5866-5999                  GUACAGGCCGGUGAACUGCGCAAAGCAUUU..U.CUGCAUUUGGAGGGUC
AL080249.26/81016-80889               GUGCAGGGGUAGGA.GUGCUGAAAGACAUCUUCCCUGCGUU.....GGUC
AL049868.20/4397-4528                 GUGCAGGCAGAGGAAAUGCGGGAAAGGUUG....CUGUGUUUGGAGGGUC
AL844513.8/20746-20878                GUGCAGGCAGAGGAAAUGUGGAAAGAACUG..UCCCGUGCUUGGAAGGUC
AL844513.8/2453-2322                  CUGCAGGGAGAGGA..UUUGGAAAGCCUUU..CCCCGUGUUUGGAGGAUC
AL671877.15/121417-121547             CUGCAGGGAGAGGA..UGCUAAAAGCCAU...CCUCAUGUUUGGAAGGUC
#=GC SS_cons                          >>>>>>>>.........<.<<<<<<<............<<<<<<<<<<..

Y11165.1/2-135                        CACC.CUAU.CCCAUCCGAACCCUGAAGC.UUUCACACA
AL049868.20/5683-5816                 CACACCUGU.CCCUUUCAAAUGCUGGCGC.UUUCACACA
AC012560.5/166192-166076              CACUCCUGU.CCCUUCUAAACUCUGGAGU.UUUC.CACA
AL391693.1/5866-5999                  CAUCUCUAU.CCUUG.GAAAUGCUAGUGCUUUUCUCACA
AL080249.26/81016-80889               CAG.CCU.U.CCCUUUCAAACCCUGGAGC.UUUCCCACG
AL049868.20/4397-4528                 CACAUCUUCACCCUCCUGUCCCAGGAGC..UUUCCUACA
AL844513.8/20746-20878                CACACCCAUGCCUUCCAAUGC.UGGGAGC.UUUCCCACA
AL844513.8/2453-2322                  CACACUCGU.CCUUGCCAAACCCUGGUGC.UUUCCCACA
AL671877.15/121417-121547             CACUCCUAU.CCUUACCAGAUCCUGGUGC.UUUUGAACA
#=GC SS_cons                          ..........>>>>>.>>>>>......>>.>>>>>>...
//
