# Supplementary material for: A comparison of RNA folding measures
Source: BMC Bioinformatics. 2005 Oct 3;6:241. doi: 10.1186/1471-2105-6-241 (PMC1274297; doi:10.1186/1471-2105-6-241)
Supplement: Additional File 1 — Data sets. This zip-file contains all the sequences we have used for this study. [file 1471-2105-6-241-S1.zip › datasets/sno_guide/U73.rfam.seed.filt80.stock]

# STOCKHOLM 1.0
#=GF ID    U73
#=GF AC    RF00071
#=GF DE    U73 small nucleolar RNA
#=GF AU    Griffiths-Jones SR
#=GF GA    29.0
#=GF NC    0.0
#=GF TC    29.5

Z83334.1/4297-4361             AAUAAGUGAUGAAAAAA.GUUUCGGUCCCAGAUGAUGGCCAGUGAU..AA
X87373.1/2786-2857             AAUGAAUGAUGACAAAAUGUUUCAGUCCCAAAUGAUACAUACUGAUUAUA
#=GC SS_cons                   <<<<..............................................
#=GC RF                        xxxxxxxxxxxxxxxxxxxxxxxxxxxxxxxxxxxxxxxxxxxxxx..xx

Z83334.1/4297-4361             CA...ACAUUUUU.CUGAUGUU
X87373.1/2786-2857             CCAUUAUAUUUAUCCUGACAUU
#=GC SS_cons                   ..................>>>>
#=GC RF                        xxxxxxxxxxxxx.xxxxxxxx
//
