# Supplementary material for: A comparison of RNA folding measures
Source: BMC Bioinformatics. 2005 Oct 3;6:241. doi: 10.1186/1471-2105-6-241 (PMC1274297; doi:10.1186/1471-2105-6-241)
Supplement: Additional File 1 — Data sets. This zip-file contains all the sequences we have used for this study. [file 1471-2105-6-241-S1.zip › datasets/sno_guide/U79.rfam.seed.filt80.stock]

# STOCKHOLM 1.0
#=GF ID    U79
#=GF AC    RF00152
#=GF DE    Small nucleolar RNA U79/Z22
#=GF AU    Moxon SJ
#=GF GA    35.0
#=GF NC    0.0
#=GF TC    38.4

AJ224027.1/1-88                UACUGUUAGUGAUGAUUUUAAAAUUAAAAGCAGAUGGGAAUCUCUCUGAG
X67268.1/1201-1284             UACUGUUAGUGAUGAUCAAUAAAGUUAAA.CAGAUGGGAAUCUCUCUGAA
#=GC SS_cons                   <<<<<<<................<<<<.......................

AJ224027.1/1-88                AAAGAAAAUGGGAGAUUAAUCCUUAACCUGAAACAGUA
X67268.1/1201-1284             UAAGA..UUGAAGAUUGAUU.GUUAAGCUGAAACAGUA
#=GC SS_cons                   ...............>>>>............>>>>>>>
//
