# Supplementary material for: A comparison of RNA folding measures
Source: BMC Bioinformatics. 2005 Oct 3;6:241. doi: 10.1186/1471-2105-6-241 (PMC1274297; doi:10.1186/1471-2105-6-241)
Supplement: Additional File 1 — Data sets. This zip-file contains all the sequences we have used for this study. [file 1471-2105-6-241-S1.zip › datasets/sno_guide/U82.rfam.seed.filt80.stock]

# STOCKHOLM 1.0
#=GF ID    U82
#=GF AC    RF00158
#=GF DE    Small nucleolar RNA U82/Z25
#=GF AU    Moxon SJ
#=GF GA    10.0
#=GF NC    0.0
#=GF TC    12.9

AJ010666.1/3-73             AGCACAAAUGAUGAAUAACAAAGGGACUUAAUACUGAAACCAGAUGUUAC
#=GC SS_cons                .<<<<<............................................
#=GC RF                     xxxxxxxxxxxxxxxxxxxxxxxxxxxxxxxxxxxxxxxxxxxxxxxxxx

AJ010666.1/3-73             AUUGUAGUGUGCUGAUGUGCU
#=GC SS_cons                ...............>>>>>.
#=GC RF                     xxxxxxxxxxxxxxxxxxxx.
//
