# Supplementary material for: A comparison of RNA folding measures
Source: BMC Bioinformatics. 2005 Oct 3;6:241. doi: 10.1186/1471-2105-6-241 (PMC1274297; doi:10.1186/1471-2105-6-241)
Supplement: Additional File 1 — Data sets. This zip-file contains all the sequences we have used for this study. [file 1471-2105-6-241-S1.zip › datasets/sno_guide/U91.rfam.seed.filt80.stock]

# STOCKHOLM 1.0
#=GF ID    U91
#=GF AC    RF00283
#=GF DE    U91 small nucleolar RNA
#=GF AU    Moxon SJ
#=GF GA    10.0
#=GF NC    0.0
#=GF TC    15.9

AY077741.1/1-83             UGGCCGAUGAUGACGAGACCACUGCGCAAUCUGAGUUCUGGGAACCAGGU
#=GC SS_cons                .<<<<................................<<<<...>>>>..

AY077741.1/1-83             GAUGGAGUAUGUUCUGAGAACAGACUGAGGCCG
#=GC SS_cons                ............<<<<....>>>>....>>>>.
//
