# Supplementary material for: A comparison of RNA folding measures
Source: BMC Bioinformatics. 2005 Oct 3;6:241. doi: 10.1186/1471-2105-6-241 (PMC1274297; doi:10.1186/1471-2105-6-241)
Supplement: Additional File 1 — Data sets. This zip-file contains all the sequences we have used for this study. [file 1471-2105-6-241-S1.zip › datasets/sno_guide/U93.rfam.seed.filt80.stock]

# STOCKHOLM 1.0
#=GF ID    U93
#=GF AC    RF00231
#=GF DE    U93 small nucleolar RNA
#=GF AU    Moxon SJ
#=GF GA    25.0
#=GF NC    0.0
#=GF TC    48.1

AF492209.1/1-275                   A.AUCUGUAGUCUUGGAGCCGCACAGGGUUGGUGGUACCCUCGAGCACAC
AL672023.7/41296-41569             AUAUCUGCAGUAUUGAACCCACACUGGGUUGCUGGAACCCUAGAACACAC
#=GC SS_cons                       ...<<<<<<<<<<...........<<<<<.......>>>>>.........

AF492209.1/1-275                   CAGACUUGCAGAAAAAGCAUACUCCAGAGGAAGCUGAGGCAUGCCUGCUC
AL672023.7/41296-41569             AGGACUUGAAGAAAAAGCAUGCUCCAGAGGAAGCUGACACAUCCCUACUU
#=GC SS_cons                       .>>>>.>>>>>>............<<<<<<<<......<<<<<...<<<.

AF492209.1/1-275                   GAGAGCCAGCUGUUCCAUGUGCAAUUUUCCUCUGAUAGUUUCUGGUCACU
AL672023.7/41296-41569             AAAAGCCAGUGGCUCCAUGUACAAUUUUCCUCUGCUAGGCUCUGGGUACU
#=GC SS_cons                       .......>>>.....>>>>>......>>>>>>>>.............<<<

AF492209.1/1-275                   GUUGCCACGGUGAUAAUGACUGGGCUAUGUCAUUAUCUAUCCGCCAACAG
AL672023.7/41296-41569             GUUUCCAUGGUGAUAACAGCUGUGCCAUGUCAUUAUCGAUCCACUAACAG
#=GC SS_cons                       <<<<.......<<<<<<<<<........>>>>>>>>>.......>>>>>>

AF492209.1/1-275                   UAAGAGAAGCUUUGCAGUCGAGAUAUUGUUUAGCAGAUGGAGUGUUUUCU
AL672023.7/41296-41569             UAAAAAAAGCCUUGCAGUCAGGAUAAUGUUUAGCAGACAGCAUGGUUUCU
#=GC SS_cons                       >............<<<<<.........<<<<<<<<<<..........>>>

AF492209.1/1-275                   GUUGAACACUAAGUACUGCCACAAGU
AL672023.7/41296-41569             GUUGGACACUAAGUUCUGCUACAA..
#=GC SS_cons                       >>>>>>>.......>>>>>.......
//
