# Supplementary material for: A comparison of RNA folding measures
Source: BMC Bioinformatics. 2005 Oct 3;6:241. doi: 10.1186/1471-2105-6-241 (PMC1274297; doi:10.1186/1471-2105-6-241)
Supplement: Additional File 1 — Data sets. This zip-file contains all the sequences we have used for this study. [file 1471-2105-6-241-S1.zip › datasets/sno_guide/U99.rfam.seed.filt80.stock]

# STOCKHOLM 1.0
#=GF ID    U99
#=GF AC    RF00191
#=GF DE    U99 small nucleolar RNA
#=GF AU    Moxon SJ
#=GF GA    25.0
#=GF NC    0.0
#=GF TC    59.2

AP001458.6/72689-72837             CCUCCUUUUCUUGGCGGGGAUCGGGCUUGUGGUGCCGCUCCCCGUAAUGU
#=GC SS_cons                       <<<<<.........<<<<<<.<<<<........>>>>.>>>>>>......

AP001458.6/72689-72837             ACGGAGGAAGAGGGAAAGGGCUCUGGCCCCCUCGGCGUCAUGUCUUCGGU
#=GC SS_cons                       ..>>>>>.........................<<<<<<............

AP001458.6/72689-72837             GCUGGCGGCUUCCCAUCCGCUGGUUCUAUCCUCAAACGCCGGGACACCG
#=GC SS_cons                       .<<<<<<<........>>>>>>>............>>>>>>........
//
