# Supplementary material for: A comparison of RNA folding measures
Source: BMC Bioinformatics. 2005 Oct 3;6:241. doi: 10.1186/1471-2105-6-241 (PMC1274297; doi:10.1186/1471-2105-6-241)
Supplement: Additional File 1 — Data sets. This zip-file contains all the sequences we have used for this study. [file 1471-2105-6-241-S1.zip › datasets/sno_guide/snoHBII-85.rfam.seed.filt80.stock]

# STOCKHOLM 1.0
#=GF ID    snoHBII-85
#=GF AC    RF00108
#=GF DE    HBII-85 small nucleolar RNA
#=GF AU    Griffiths-Jones SR
#=GF GA    30.0
#=GF NC    29.2
#=GF TC    32.4

AF250841.1/6375-6466               GGAUCGA.UGAUGACUUUUAUACAUGCAUUCCUUGGAAA.GCUGAACAAA
AF250841.1/18857-18939             GGAUCGA.UGAUGACUUAAAAAAAUGGAAACCUUGGAAA.UCUGAACAAA
AF357429.1/1-91                    ..AUCUAAUGAUGAUUCCCAGUCAAACAUUCCUUGGAAAAGCUGAACAAA
#=GC SS_cons                       <<<<<.............................................

AF250841.1/6375-6466               AUGAGUGAAA...ACUCUAUACCGUCAUCUUCGUUG.AACUGAGGUCC
AF250841.1/18857-18939             AUGAGUGACCAAGACAC..UUCUGU...........GAGCUGAGGUCC
AF357429.1/1-91                    AUGAGUGAAA...ACUCUGUACUGCCACUCUCAUCGGAACUGAGGU..
#=GC SS_cons                       ..<<<<.......>>>>..........................>>>>>
//
