# Supplementary material for: A comparison of RNA folding measures
Source: BMC Bioinformatics. 2005 Oct 3;6:241. doi: 10.1186/1471-2105-6-241 (PMC1274297; doi:10.1186/1471-2105-6-241)
Supplement: Additional File 1 — Data sets. This zip-file contains all the sequences we have used for this study. [file 1471-2105-6-241-S1.zip › datasets/sno_guide/snoJ26.rfam.seed.filt80.stock]

# STOCKHOLM 1.0
#=GF ID    snoJ26
#=GF AC    RF00336
#=GF DE    Small nucleolar RNA J26
#=GF AU    Moxon SJ
#=GF GA    25.0
#=GF NC    14.8
#=GF TC    107.9

AY220656.1/1-147             UGGAAAAAAACAACACAGUGGGUAAGUUAGGAGAAGGUGACUUUUUCUCU
#=GC SS_cons                 .<<<<<......................<<<<<<<<<.....>>>>>>>>

AY220656.1/1-147             UUUUCUGAAGGUUGGAGCUCUGCCCAUUAUAUUAAGAAGUUGGUUUCAGA
#=GC SS_cons                 >>>>>><<<<<<................<<<<<....<<<<<........

AY220656.1/1-147             CUACAAUUCAAGGAUAUUACAUGGAACAAAAAGCAACUGAGCUUUCA
#=GC SS_cons                 ...>>>>>....>>>>>.......................>>>>>>.
//
