# Supplementary material for: A comparison of RNA folding measures
Source: BMC Bioinformatics. 2005 Oct 3;6:241. doi: 10.1186/1471-2105-6-241 (PMC1274297; doi:10.1186/1471-2105-6-241)
Supplement: Additional File 1 — Data sets. This zip-file contains all the sequences we have used for this study. [file 1471-2105-6-241-S1.zip › datasets/sno_guide/snoM1.rfam.seed.filt80.stock]

# STOCKHOLM 1.0
#=GF ID    snoM1
#=GF AC    RF00293
#=GF DE    Small nucleolar RNA snoM1
#=GF AU    Moxon SJ
#=GF GA    20.0
#=GF NC    1.9
#=GF TC    20.6

AB032438.1/918-1016             AAUUCAAUGAUUUCAACUUCACUGCUGACAAGCCACGCCUCACCGCCUCG
#=GC SS_cons                    <<<..<<<<<<<<...<<<<.............................>

AB032438.1/918-1016             GAGGGAUUGCCCCUAUUCCCUAACAAAUAGAGCAUAUUCUAAUUAACAC
#=GC SS_cons                    >>>>>>>......<<<...>>>............>>>>...>>>.....
//
