# Supplementary material for: A comparison of RNA folding measures
Source: BMC Bioinformatics. 2005 Oct 3;6:241. doi: 10.1186/1471-2105-6-241 (PMC1274297; doi:10.1186/1471-2105-6-241)
Supplement: Additional File 1 — Data sets. This zip-file contains all the sequences we have used for this study. [file 1471-2105-6-241-S1.zip › datasets/sno_guide/snoMBI-1.rfam.seed.filt80.stock]

# STOCKHOLM 1.0
#=GF ID    snoMBI-1
#=GF AC    RF00319
#=GF DE    Small nucleolar RNA MBI-1
#=GF AU    Moxon SJ
#=GF GA    25.0
#=GF NC    0.0
#=GF TC    130.8

AC132192.3/71954-71776             GUAAUGUGUGCAUAGGUUUCAUCUGUGUCUGGUAGCAGUGUCUGUCUGUG
#=GC SS_cons                       ..........<<<<<.......>>>>>...<<<<<<<...<<<<......

AC132192.3/71954-71776             UUUUUCAUUCAGAUCUUGCUAUCCACACAAACAUCAUGCGGCCAAAGAGU
#=GC SS_cons                       .........>>>>...>>>>>>>...........................

AC132192.3/71954-71776             AACUUGGGAUCAUAGUACUGGUCUAGUGUUGUCUCUGGACACAUCUACCA
#=GC SS_cons                       .....<<<.........<<<<<<.<<<<.<<<<....>>>>.......>>

AC132192.3/71954-71776             CUGGCCAGCCUCCAAAUUCCCACACACAG
#=GC SS_cons                       >>>>>>>>..........>>>........
//
