# Supplementary material for: A comparison of RNA folding measures
Source: BMC Bioinformatics. 2005 Oct 3;6:241. doi: 10.1186/1471-2105-6-241 (PMC1274297; doi:10.1186/1471-2105-6-241)
Supplement: Additional File 1 — Data sets. This zip-file contains all the sequences we have used for this study. [file 1471-2105-6-241-S1.zip › datasets/sno_guide/snoMBI-161.rfam.seed.filt80.stock]

# STOCKHOLM 1.0
#=GF ID    snoMBI-161
#=GF AC    RF00322
#=GF DE    Small nucleolar RNA MBI-161
#=GF AU    Moxon SJ
#=GF GA    25.0
#=GF NC    10.7
#=GF TC    46.7

AJ225898.1/4324-4432               CUUGAACAGUCUGCUGUUGUUCUUUUGGUUUGCAAUAGGAUGCCAAAGGA
AL845471.7/44733-44842             CUUGACCAGUUUGUGGUUGUUCUUCUGGUCUGUACUAGGAUGCAAAAG.A
#=GC SS_cons                       ...<<<<<<<<...>>>>>>>><<<<<<<<<.........<<<<<.<<<.

AJ225898.1/4324-4432               A..AAUCCCUGCG.UUUCUGUCUGUCUUUGUGGCAGCCCAGAUUGAAUUG
AL845471.7/44733-44842             AAAGCUCCCUGAGUGUUCUGCCUGCCUCUGUGGC.GUUUAGAUUGAAUUG
#=GC SS_cons                       ........................>>>>>>>>............>>>>>>

AJ225898.1/4324-4432               GGGGAUACAUUU
AL845471.7/44733-44842             GGAUAUACAUCU
#=GC SS_cons                       >>>.........
//
