# Supplementary material for: A comparison of RNA folding measures
Source: BMC Bioinformatics. 2005 Oct 3;6:241. doi: 10.1186/1471-2105-6-241 (PMC1274297; doi:10.1186/1471-2105-6-241)
Supplement: Additional File 1 — Data sets. This zip-file contains all the sequences we have used for this study. [file 1471-2105-6-241-S1.zip › datasets/sno_guide/snoR1.rfam.seed.filt80.stock]

# STOCKHOLM 1.0
#=GF ID    snoR1
#=GF AC    RF00345
#=GF DE    Small nucleolar RNA snoR1
#=GF AU    Moxon SJ
#=GF GA    25.0
#=GF NC    0.6
#=GF TC    52.1

AJ532543.1/3-99              UGUGCCGUGAUGAUUGCUCGCUUA.U.UUCUGACACCUCUUGUAUGAGAA
AJ532545.1/5-104             .CAGCUGUGAUGAGCAUU.GCUU..UCUUCUGACACCUCUUGUAUGAGAA
Y11049.1/27-119              GUAGUUGUGAAGAGCACU.GCUU..UCUUCUGACACCUCUUGUAUGAGCA
AJ300656.1/1-95              UUGGCGAUGAUGAUCAAU.GCUUAAU.UUCUGACACCUCUUGUAUGAGAA
#=GC SS_cons                 ..<<<..........................................<<<

AJ532543.1/3-99              GUU.....GUUCUUUCC.......UCUUCCUUGGGGAUGAGGAG.GAGCA
AJ532545.1/5-104             GUG.....CUUCUCCCAGAGAAGCUCUUCGUUGAGCA.GAGUAUAG..CA
Y11049.1/27-119              GGGAUUUCGUUC............CCUCCGUUGAGCA.GAUCCA.G..CA
AJ300656.1/1-95              GAG.....CUUGAUAACC......UCUUCUUUGAGCA.CAUUAU.G..CA
#=GC SS_cons                 <<......................>>>>>.....................

AJ532543.1/3-99              CUUCGCUGAGCA
AJ532545.1/5-104             AUUGUCUGAGCU
Y11049.1/27-119              ACUCUCUGAGCU
AJ300656.1/1-95              AUACUCUGAGCC
#=GC SS_cons                 .........>>>
//
