# Supplementary material for: A comparison of RNA folding measures
Source: BMC Bioinformatics. 2005 Oct 3;6:241. doi: 10.1186/1471-2105-6-241 (PMC1274297; doi:10.1186/1471-2105-6-241)
Supplement: Additional File 1 — Data sets. This zip-file contains all the sequences we have used for this study. [file 1471-2105-6-241-S1.zip › datasets/sno_guide/snoMBI-28.rfam.seed.filt80.stock]

# STOCKHOLM 1.0
#=GF ID    snoMBI-28
#=GF AC    RF00334
#=GF DE    Small nucleolar RNA MBI-28
#=GF AU    Moxon SJ
#=GF GA    25.0
#=GF NC    3.9
#=GF TC    38.8

AB020236.1/2416-2533             GUCACGCUUGGGUAUCGGCUAUUGCCUGAGUGUGCUAGAGUCCUCGAAGA
#=GC SS_cons                     ..<<<<<<<<<<<<........>>>>>>>>>>>>................

AB020236.1/2416-2533             GUAACUGCUGACCUUAUUCACUGGCUGUGGGCCUUAUGGCACAGUCAGUC
#=GC SS_cons                     .......<<<<<<<.....<<<<<<<<<<..........>>>>>>>>>>.

AB020236.1/2416-2533             ACCAGGUUAGAGACAUGC
#=GC SS_cons                     ...>>>>>>>........
//
