# Supplementary material for: A comparison of RNA folding measures
Source: BMC Bioinformatics. 2005 Oct 3;6:241. doi: 10.1186/1471-2105-6-241 (PMC1274297; doi:10.1186/1471-2105-6-241)
Supplement: Additional File 1 — Data sets. This zip-file contains all the sequences we have used for this study. [file 1471-2105-6-241-S1.zip › datasets/sno_guide/snoMBI-87.rfam.seed.filt80.stock]

# STOCKHOLM 1.0
#=GF ID    snoMBI-87
#=GF AC    RF00340
#=GF DE    Small nucleolar RNA snoMBI-87
#=GF AU    Moxon SJ
#=GF GA    10.0
#=GF NC    3.1
#=GF TC    17.5

AL445435.11/96511-96381             UUCCAAAGUGUUAAGUUCAGUUCAGGGUAGCUUCCCUGCUCUGUUAAUUA
#=GC SS_cons                        <<<<<<<<<........<<<..<<<<<......>>>>>..>>>.......

AL445435.11/96511-96381             AACUUUGGAACAUUGAAACUGGCUAGGGAAAAUGAUUGGAUAGAAACUAU
#=GC SS_cons                        .>>>>>>>>>..........<<<<.<<<<.......<<<<<<<<<.....

AL445435.11/96511-96381             UAUUCUAUUCAUUUAUCCCCAGCCUACAAAA
#=GC SS_cons                        ..>>>>>>>>>....>>>>.>>>>.......
//
