# Supplementary material for: A comparison of RNA folding measures
Source: BMC Bioinformatics. 2005 Oct 3;6:241. doi: 10.1186/1471-2105-6-241 (PMC1274297; doi:10.1186/1471-2105-6-241)
Supplement: Additional File 1 — Data sets. This zip-file contains all the sequences we have used for this study. [file 1471-2105-6-241-S1.zip › datasets/sno_guide/snoR10_R69.rfam.seed.filt80.stock]

# STOCKHOLM 1.0
#=GF ID    snoR10_R69
#=GF AC    RF00354
#=GF DE    Small nucleolar RNA R10/R69
#=GF AU    Moxon SJ
#=GF GA    10.0
#=GF NC    5.9
#=GF TC    11.6

AJ505638.1/18-113             AAUAUGGUGAUGAUACAAGAGUAUUGUGGACUAGAGUUUCAGAUCUGGGA
#=GC SS_cons                  <<<<<.........<<<<.....>>>>................<<<<<<.

AJ505638.1/18-113             UUCUUCUCCCAGAAGUUGAAGAUUAACCCUUGGCUGUCUGAGUAUU
#=GC SS_cons                  .......>>>>>>............................>>>>>
//
