# Supplementary material for: A comparison of RNA folding measures
Source: BMC Bioinformatics. 2005 Oct 3;6:241. doi: 10.1186/1471-2105-6-241 (PMC1274297; doi:10.1186/1471-2105-6-241)
Supplement: Additional File 1 — Data sets. This zip-file contains all the sequences we have used for this study. [file 1471-2105-6-241-S1.zip › datasets/sno_guide/snoR12.rfam.seed.filt80.stock]

# STOCKHOLM 1.0
#=GF ID    snoR12
#=GF AC    RF00204
#=GF DE    Small nucleolar RNA R12
#=GF AU    Griffiths-Jones SR
#=GF GA    30.0
#=GF NC    17.9
#=GF TC    59.4

AJ489976.1/4-82             AUCUGGGUGAUGAAGAAAAUCAGACGGAUUCCCAUUGGUUU.........
AJ532490.1/1-82             UUGAGGAUGAAGAAGAAAAUCAGACGGAUUCCCAUUGAUUUCAAA.....
AJ240079.1/4-94             GUGAGGGUGAUGAAAAAAAUCAUUCGGAUUCCCAAUGAUUCCCUUACGUA
AJ240078.1/7-91             UAAAAGAUGACGAAAAAAAUCGUUCGGAUUCCCUUUGAAUUCCCUC....
#=GC SS_cons                <<<<<.............................................

AJ489976.1/4-82             .UCCAA....UAUGAUUUUAACAACCAGCUACUUCUGACAGAU
AJ532490.1/1-82             .UCGAAA...UGUGAUCUUUA.A.CCAGCUACUUCCGACUCAA
AJ240079.1/4-94             CGGGAAAUUAUGUGAUUAUUU.A.CCAGCUACUUUUGACUCAU
AJ240078.1/7-91             .GGGAAAGA.UGUGAUCACAA.A.CCAGCUACUUCUGAUUUUA
#=GC SS_cons                ......................................>>>>>
//
