# Supplementary material for: A comparison of RNA folding measures
Source: BMC Bioinformatics. 2005 Oct 3;6:241. doi: 10.1186/1471-2105-6-241 (PMC1274297; doi:10.1186/1471-2105-6-241)
Supplement: Additional File 1 — Data sets. This zip-file contains all the sequences we have used for this study. [file 1471-2105-6-241-S1.zip › datasets/sno_guide/snoR160.rfam.seed.filt80.stock]

# STOCKHOLM 1.0
#=GF ID    snoR160
#=GF AC    RF00203
#=GF DE    Small nucleolar RNA R160
#=GF AU    Griffiths-Jones SR
#=GF GA    35.0
#=GF NC    14.0
#=GF TC    37.6

AJ532512.1/4-84                    AUCAAAAUGAGGAGGCUGUUUG.....UUCUGAAG...UAUCUAAUGUGG
AJ532515.1/2-83                    AACAA.CUGAGUGUGUUUCUCAUGAAUCUCU.AAG....CAAGAUUGUUG
AJ532511.1/1-79                    AGCGAAAUGAGGAGGAAAAAUC.....AUCCGAAG...UUUUUCUUGUGG
AP004951.1/53576-53499             AGCAAAAUGACGAGGUUUUAAU.....AUCUGAA......UAUCAUGUGG
AP004951.1/53820-53735             AGCAAAAUGAUGAAGUUGUUUU...CUGUCUGAA......UCUGGUGUGG
AC079829.6/41345-41431             AGCAUGAUGAUGAGAAAAAUGU...GCCACUGAAUUCAAAAUUCAUGUUG
#=GC SS_cons                       <<<<<.............................................

AJ532512.1/4-84                    AUA.CAUCCAUU...CAU..GGGUCUUCAAAGUUCUCUGA.UUGCU
AJ532515.1/2-83                    AUU.CAUCCAUU...CAU...GGUCUUCAAAGUUAUUUGA.UUGUU
AJ532511.1/1-79                    AAA..ACACGUA...CAU...GGUCUUCAAAGUUCUCUGA.UCGCU
AP004951.1/53576-53499             AUU.CAU.UAUU...CAAA.UUGCCUUCAAAGUUCUCUGA.UUGCU
AP004951.1/53820-53735             AUUACAUAACAUAAACAUACAGGUCUUCAAAGUUCUCUGA.UUGCU
AC079829.6/41345-41431             AUA.UAUUUAUUAUACAA.....CCUUCAAAGUUCUCUGAAUUGCU
#=GC SS_cons                       .........................................>>>>>
//
