# Supplementary material for: A comparison of RNA folding measures
Source: BMC Bioinformatics. 2005 Oct 3;6:241. doi: 10.1186/1471-2105-6-241 (PMC1274297; doi:10.1186/1471-2105-6-241)
Supplement: Additional File 1 — Data sets. This zip-file contains all the sequences we have used for this study. [file 1471-2105-6-241-S1.zip › datasets/sno_guide/snoR21.rfam.seed.filt80.stock]

# STOCKHOLM 1.0
#=GF ID    snoR21
#=GF AC    RF00352
#=GF DE    Small nucleolar RNA R21
#=GF AU    Moxon SJ
#=GF GA    25.0
#=GF NC    0.0
#=GF TC    45.7

AF326226.1/1-81             AUCCCAAUGAUGAAUGAUAUGAAAAAAAUGUUAAAAGUAGUGACUGAUUA
#=GC SS_cons                <<<<<.............................................

AF326226.1/1-81             UACCUUGAUUACUAGUCAAUUCUGAGGGAUU
#=GC SS_cons                .........................>>>>>>
//
