# Supplementary material for: A comparison of RNA folding measures
Source: BMC Bioinformatics. 2005 Oct 3;6:241. doi: 10.1186/1471-2105-6-241 (PMC1274297; doi:10.1186/1471-2105-6-241)
Supplement: Additional File 1 — Data sets. This zip-file contains all the sequences we have used for this study. [file 1471-2105-6-241-S1.zip › datasets/sno_guide/snoR24.rfam.seed.filt80.stock]

# STOCKHOLM 1.0
#=GF ID    snoR24
#=GF AC    RF00132
#=GF DE    Small nucleolar RNA R24
#=GF AU    Moxon SJ
#=GF GA    10.0
#=GF NC    7.3
#=GF TC    17.4

AJ532532.1/14-104             GCAGCUGUGAUGAGCCG..UAACACAUAAGGAGGCC.AACCGAUCAAUUG
AF317982.1/2-94               ..AUCAGUGAUGAGAAAGCUAACACGUAAGAAGAGGUACUCCUUUGUGGU
#=GC SS_cons                  ..<<<.............................................

AJ532532.1/14-104             G...UUCUUCAAUGAAAUACUCUUGUUACGCUUGGCUUCUGAGCAUU
AF317982.1/2-94               GUAUUUCUUCUAUGAAAUAUAUUUGUUACGCUUGGCUUCUGAGAU..
#=GC SS_cons                  ..........................................>>>..
//
