# Supplementary material for: A comparison of RNA folding measures
Source: BMC Bioinformatics. 2005 Oct 3;6:241. doi: 10.1186/1471-2105-6-241 (PMC1274297; doi:10.1186/1471-2105-6-241)
Supplement: Additional File 1 — Data sets. This zip-file contains all the sequences we have used for this study. [file 1471-2105-6-241-S1.zip › datasets/sno_guide/snoR31_Z110_Z27.rfam.seed.filt80.stock]

# STOCKHOLM 1.0
#=GF ID    snoR31_Z110_Z27
#=GF AC    RF00353
#=GF DE    Small nucleolar RNA snoR31/Z110/Z27
#=GF AU    Moxon SJ
#=GF GA    25.0
#=GF NC    0.3
#=GF TC    49.5

AJ489959.1/1-96             AGUAUCAGAG..GAUGA.AACCUUAUAACAAUCUUAGGACACCUUCUGAC
AJ489960.1/1-96             AGUAUCAGAG..GAUGA.AACCUUAUAACAA...UCUUAGGACACCUUCU
AJ240070.1/1-95             .UGGAGAAAUAUGAUGAUAAUAAUCAGUAAAU.AUCUUAGGACACCUUCU
#=GC SS_cons                <<<<<<<..........................................<

AJ489959.1/1-96             ACAGUGCA...AUCACACUGUGAAUGAGAAGG.CUUUUCUUUCUGAUGAU
AJ489960.1/1-96             GACACAGUGCAAUCACACUGUGAAUGAGAAGG.CUUUUCUUUCUGAUGAU
AJ240070.1/1-95             GACACAGUUUA......CUGUGUAUGAGAAUGACUUGUUAAUCUGAUUCU
#=GC SS_cons                <...>>......................<<<<......>>>>....>>>>

AJ489959.1/1-96             GCU
AJ489960.1/1-96             GCU
AJ240070.1/1-95             CCA
#=GC SS_cons                >>>
//
