# Supplementary material for: A comparison of RNA folding measures
Source: BMC Bioinformatics. 2005 Oct 3;6:241. doi: 10.1186/1471-2105-6-241 (PMC1274297; doi:10.1186/1471-2105-6-241)
Supplement: Additional File 1 — Data sets. This zip-file contains all the sequences we have used for this study. [file 1471-2105-6-241-S1.zip › datasets/sno_guide/snoR38.rfam.seed.filt80.stock]

# STOCKHOLM 1.0
#=GF ID    snoR38
#=GF AC    RF00213
#=GF DE    Small nucleolar RNA R38
#=GF AU    Griffiths-Jones SR
#=GF GA    24.0
#=GF NC    23.3
#=GF TC    24.6

Z28081.1/853-955             AAACAUA.AUGAUGAAAAAAAAUUU.UAUCAAACAGUUAUCCCUGUCUGA
U26013.1/1-74                ...UUGU.AUGAUGAUACUAUUUUU...UUUUACAGUUAUCCCUGUCUAA
AJ543323.1/1-68              ...AGCCUGUGAUGGCUG.................GUUAUCCCUGUCUGA
AJ543326.1/2-79              AUGAGCUGAGGAUGAUUUAAA..............GUUAUCCCUGUCUGA
AJ543325.1/2-85              CUGAGUCCAUGAUGAUUUCAA..............GUUAUCCCUGUCUGA
AJ490371.1/2-91              .GAUGUGGAUGAUGAAAUCACAAGU.GAAAAUACAGUUAUCCCUGUCUGA
AJ276575.1/9-100             ..UUUUGGAUGAUGAGAAACAAAAAUCAAAAUACAGUUAUCCCUGGCUUA
AJ240067.1/1-89              ..UUGUGGAUGAUGAGAACAAAUAU.GAAAAAACAGUUAUCCCUGUCUGA
#=GC SS_cons                 <<<<<<<...........................................

Z28081.1/853-955             AUGGGUAAUAAUAGGUAACCUCUCAUAUGUUGAUAUUU.GUAUUUCUGAU
U26013.1/1-74                A....................GCAUAGUGUUGAGAAUG.GUAAAUCUGAA
AJ543323.1/1-68              A.................AGGCUCGACUGAGGGAGAAAAUCUGUUCUGAG
AJ543326.1/2-79              AAUGG.............UAUCUUUUGUGAGGAGGUCU.GACUUGCUGAG
AJ543325.1/2-85              AGGCAAAGAA........AGGCCUUUCUGUGUGGAAUUUGAAUAUCUGAA
AJ490371.1/2-91              UUCCU.............UCAUAAGGGUGCUGAGAAUACUUUAAUCUGAC
AJ276575.1/9-100             ..GGGUUUA.........AAGCCCGU.UGCUGAGUCUUUUGUAAUCUGAC
AJ240067.1/1-89              GGAUUUU...........AAUCCCUU.UGAUGAUUCAUUUGUAAUCUGAC
#=GC SS_cons                 .................................................>

Z28081.1/853-955             AUGUUU
U26013.1/1-74                UA....
AJ543323.1/1-68              GCUUC.
AJ543326.1/2-79              GCUCAG
AJ543325.1/2-85              ACUCAG
AJ490371.1/2-91              ACAGU.
AJ276575.1/9-100             ACACAU
AJ240067.1/1-89              ACAA..
#=GC SS_cons                 >>>>>>
//
