# Supplementary material for: A comparison of RNA folding measures
Source: BMC Bioinformatics. 2005 Oct 3;6:241. doi: 10.1186/1471-2105-6-241 (PMC1274297; doi:10.1186/1471-2105-6-241)
Supplement: Additional File 1 — Data sets. This zip-file contains all the sequences we have used for this study. [file 1471-2105-6-241-S1.zip › datasets/sno_guide/snoR39.rfam.seed.filt80.stock]

# STOCKHOLM 1.0
#=GF ID    snoR39
#=GF AC    RF00141
#=GF DE    Small nucleolar RNA R39/R59
#=GF AU    Moxon SJ
#=GF GA    10.0
#=GF NC    0.0
#=GF TC    12.1

D25232.1/920-997             CUUAAUGAUGAAAACUAUUCCUUAUUCUCGACUAGUCUUUGACAAUGCUG
U26014.1/1-76                GAAAAAGAUGAAC.CUUUCACUCUUGGAUUGCUAGU.UUCGACGAUGCUG
#=GC SS_cons                 ......<<<<........................................

D25232.1/920-997             UCGUUUAAUCACCAUCUUUCGGCUGACU.
U26014.1/1-76                CUCCAAAAU.ACCAUCUUUCGGCUGAUUC
#=GC SS_cons                 ............>>>>.............
//
