# Supplementary material for: A comparison of RNA folding measures
Source: BMC Bioinformatics. 2005 Oct 3;6:241. doi: 10.1186/1471-2105-6-241 (PMC1274297; doi:10.1186/1471-2105-6-241)
Supplement: Additional File 1 — Data sets. This zip-file contains all the sequences we have used for this study. [file 1471-2105-6-241-S1.zip › datasets/sno_guide/snoR41.rfam.seed.filt80.stock]

# STOCKHOLM 1.0
#=GF ID    snoR41
#=GF AC    RF00205
#=GF DE    Small nucleolar RNA R41
#=GF AU    Griffiths-Jones SR
#=GF GA    40.0
#=GF NC    0.0
#=GF TC    56.1

AY220661.1/1-96             UUGGAGGCUGUGAUGACCAAAAAA.UACCUACCUAUUUUCUGAGGGAUU.
AJ490348.1/1-93             .....GGCUGUGAUGCGUAUUGAUA.....AGGGAUUUUCUGAGGGAUGG
#=GC SS_cons                ..<<<<<<..........................................

AY220661.1/1-96             ....CCAGU......CCUUCUGAUUGAUAGAAACCAAUGGAUCCUUCUGA
AJ490348.1/1-93             AGACCUAGUUUUCCUCCUCCUGAUUGAGAGAAACCAAUGGAUCCUUCUGA
#=GC SS_cons                ..................................................

AY220661.1/1-96             GCCUGCCA
AJ490348.1/1-93             GCC.....
#=GC SS_cons                >>>>.>>.
//
