# Supplementary material for: A comparison of RNA folding measures
Source: BMC Bioinformatics. 2005 Oct 3;6:241. doi: 10.1186/1471-2105-6-241 (PMC1274297; doi:10.1186/1471-2105-6-241)
Supplement: Additional File 1 — Data sets. This zip-file contains all the sequences we have used for this study. [file 1471-2105-6-241-S1.zip › datasets/sno_guide/snoR43.rfam.seed.filt80.stock]

# STOCKHOLM 1.0
#=GF ID    snoR43
#=GF AC    RF00316
#=GF DE    Small nucleolar RNA R43
#=GF AU    Moxon SJ
#=GF GA    25.0
#=GF NC    19.8
#=GF TC    52.4

AJ429608.1/1-68             AUGAUGAUUCUAUACUUGAUAUUACUGACUAGUGGGUAGCUGAAGAUAAU
#=GC SS_cons                ....................................<<<<..........

AJ429608.1/1-68             CGCCUGCUACCUGAGUCU
#=GC SS_cons                .....>>>>......>>>
//
