# Supplementary material for: A comparison of RNA folding measures
Source: BMC Bioinformatics. 2005 Oct 3;6:241. doi: 10.1186/1471-2105-6-241 (PMC1274297; doi:10.1186/1471-2105-6-241)
Supplement: Additional File 1 — Data sets. This zip-file contains all the sequences we have used for this study. [file 1471-2105-6-241-S1.zip › datasets/sno_guide/snoR44_J54.rfam.seed.filt80.stock]

# STOCKHOLM 1.0
#=GF ID    snoR44_J54
#=GF AC    RF00357
#=GF DE    Small nucleolar RNA R44/J54
#=GF AU    Moxon SJ
#=GF GA    5.0
#=GF NC    0.0
#=GF TC    8.2

AY220694.1/1-104             GAAGCAGGUGAUGAAAGCAAGACAGGGACAUCAGCACCCUCUUCUCUUUU
#=GC SS_cons                 .<<<<<............................................

AY220694.1/1-104             GAGAGAGAUGGGAAUGAUCGACUAAGUCUAUAAUGGGAAUCUCUCUGAUG
#=GC SS_cons                 ................................................>>

AY220694.1/1-104             CUUU
#=GC SS_cons                 >>>.
//
