# Supplementary material for: A comparison of RNA folding measures
Source: BMC Bioinformatics. 2005 Oct 3;6:241. doi: 10.1186/1471-2105-6-241 (PMC1274297; doi:10.1186/1471-2105-6-241)
Supplement: Additional File 1 — Data sets. This zip-file contains all the sequences we have used for this study. [file 1471-2105-6-241-S1.zip › datasets/sno_guide/snoR53.rfam.seed.filt80.stock]

# STOCKHOLM 1.0
#=GF ID    snoR53
#=GF AC    RF00338
#=GF DE    Small nucleolar RNA snR53
#=GF AU    Moxon SJ
#=GF GA    20.0
#=GF NC    0.0
#=GF TC    23.1

AF270839.1/1-87             UGAUUAACACUCCAUGCUAAUCAUGAAUGUGUUCAAAUAUAUAUAUUUGA
#=GC SS_cons                .................<<<<<<....<<<<<<<<<..........>>>>

AF270839.1/1-87             AUACGAUGAUUAAAAUUGUUGUUUACGCUUUCUGAAA
#=GC SS_cons                >>>>>.>>>>>>.......................>>
//
