# Supplementary material for: A comparison of RNA folding measures
Source: BMC Bioinformatics. 2005 Oct 3;6:241. doi: 10.1186/1471-2105-6-241 (PMC1274297; doi:10.1186/1471-2105-6-241)
Supplement: Additional File 1 — Data sets. This zip-file contains all the sequences we have used for this study. [file 1471-2105-6-241-S1.zip › datasets/sno_guide/snoR66.rfam.seed.filt80.stock]

# STOCKHOLM 1.0
#=GF ID    snoR66
#=GF AC    RF00202
#=GF DE    Small nucleolar RNA R66
#=GF AU    Griffiths-Jones SR
#=GF GA    30.0
#=GF NC    4.7
#=GF TC    30.5

AJ532508.1/6-77             UCCGAUGAUGGCAUGAAAUCUUUGAGACCUGACA...UUCUUG..UGAUG
AJ532507.1/1-76             CCCCGUGAUGGCAUGGA.UCUUUGAGACCUGAGAAUUUUCUUCCUUGAUG
#=GC SS_cons                <<<............................<<<.......>>..>....

AJ532508.1/6-77             ACAAACAUAAGCAUAUUUCCUGAGGAC
AJ532507.1/1-76             AAAAUCACAAGUACGAUCCCUGAGGGC
#=GC SS_cons                .......................>>>.
//
