# Supplementary material for: A comparison of RNA folding measures
Source: BMC Bioinformatics. 2005 Oct 3;6:241. doi: 10.1186/1471-2105-6-241 (PMC1274297; doi:10.1186/1471-2105-6-241)
Supplement: Additional File 1 — Data sets. This zip-file contains all the sequences we have used for this study. [file 1471-2105-6-241-S1.zip › datasets/sno_guide/snoR72.rfam.seed.filt80.stock]

# STOCKHOLM 1.0
#=GF ID    snoR72
#=GF AC    RF00208
#=GF DE    Small nucleolar RNA R72
#=GF AU    Griffiths-Jones SR
#=GF GA    60.0
#=GF NC    0.0
#=GF TC    62.6

AJ429609.1/1-87             UUGCAAAUGAUGAGUUAAAUCACCAUUGAUAAAAGAAGCUCAAUUGAGCA
#=GC SS_cons                <<<<<................................<<<<....>>>>.

AJ429609.1/1-87             GUGUUGGAAAUCUAAAACUUCCAUGACUCUGAUGCAA
#=GC SS_cons                ................................>>>>>
//
