# Supplementary material for: A comparison of RNA folding measures
Source: BMC Bioinformatics. 2005 Oct 3;6:241. doi: 10.1186/1471-2105-6-241 (PMC1274297; doi:10.1186/1471-2105-6-241)
Supplement: Additional File 1 — Data sets. This zip-file contains all the sequences we have used for this study. [file 1471-2105-6-241-S1.zip › datasets/sno_guide/snoR98.rfam.seed.filt80.stock]

# STOCKHOLM 1.0
#=GF ID    snoR98
#=GF AC    RF00307
#=GF DE    Small nucleolar RNA snoR98
#=GF AU    Moxon SJ
#=GF GA    25.0
#=GF NC    0.0
#=GF TC    27.0

AC005287.4/31785-31897             GAUAAUUGGAUGAACCAUAUUU.CC..UAUA..U.CUCUCCUGACAUCGA
AB019229.1/19651-19535             GUUUAAUAGAU.AACCAUAUGUGCCUUUAUACAUUUUCUCCGCACAUCAU
#=GC SS_cons                       ..................<<<<<<.................>>>>>>...

AC005287.4/31785-31897             AUAAUUCAGAUAUUAAUGCUUGUGUUCCUCUCUAUAUGGAACUUCAAGUU
AB019229.1/19651-19535             CUGAGGCAGAUAUUAAUGCUUGUUUUCCUCUCUUUAUGGA.CUUCGAGUU
#=GC SS_cons                       ..<<<<<<<..........>>>>>>>............<<.<<...>>>>

AC005287.4/31785-31897             UGGCUAUUCUGUUACAUUC
AB019229.1/19651-19535             UGGCUUUCUUGUCACAUUU
#=GC SS_cons                       <<<<......>>>>.....
//
