# Supplementary material for: A comparison of RNA folding measures
Source: BMC Bioinformatics. 2005 Oct 3;6:241. doi: 10.1186/1471-2105-6-241 (PMC1274297; doi:10.1186/1471-2105-6-241)
Supplement: Additional File 1 — Data sets. This zip-file contains all the sequences we have used for this study. [file 1471-2105-6-241-S1.zip › datasets/sno_guide/snoR9_plant.rfam.seed.filt80.stock]

# STOCKHOLM 1.0
#=GF ID    snoR9_plant
#=GF AC    RF00348
#=GF DE    Small nucleolar RNA snoR9
#=GF AU    Moxon SJ
#=GF GA    25.0
#=GF NC    24.9
#=GF TC    27.5

AF318013.1/1-129                    AUGAAUGAUGAAAACGAUGAUUAGAUAGAAGUUUCGGCGAUGUUGUUACA
AC007288.13/16248-16120             AUGUAUGAGAAGAUGAAUGAAGAAAAGAAAGUUCCGGUAAUGUUGUAACG
#=GC SS_cons                        <<<...............................................

AF318013.1/1-129                    CUCAGGCAUAAAACUCAGUUAGAGAUGACGAGUUUAAAAAGCAAGGGACA
AC007288.13/16248-16120             UUCAGGCGGUGAACACAGUCUGGGAAAACGAUUUAAAGAAGCAAGGGACG
#=GC SS_cons                        ...........................<<<<...................

AF318013.1/1-129                    UUUCGUAUUUCCAUUGAUGAUGCUGACAU
AC007288.13/16248-16120             UUUCGUAUUUCCGUCGAGGAUGCUGACAU
#=GC SS_cons                        ..>>>>....................>>>
//
