# Supplementary material for: A comparison of RNA folding measures
Source: BMC Bioinformatics. 2005 Oct 3;6:241. doi: 10.1186/1471-2105-6-241 (PMC1274297; doi:10.1186/1471-2105-6-241)
Supplement: Additional File 1 — Data sets. This zip-file contains all the sequences we have used for this study. [file 1471-2105-6-241-S1.zip › datasets/sno_guide/snoTBR17.rfam.seed.filt80.stock]

# STOCKHOLM 1.0
#=GF ID    snoTBR17
#=GF AC    RF00294
#=GF DE    Small nucleolar RNA TBR17
#=GF AU    Moxon SJ
#=GF GA    20.0
#=GF NC    0.8
#=GF TC    38.2

AF545070.1/111-399             CGCGAUCCUGUCACCUCGGGGGCGCUCUCUCAGUGGGCGUACGGCCUCNA
AF168728.1/1-269               CGCGACAAGGUCAGCCUGAGGGCACACCUUCAGUGUGUGUACGGCCUCGG
#=GC SS_cons                   ..............<<<<<<<.<<<<<.......>>>>>.....>>>>>>

AF545070.1/111-399             GACGGCAUGCGCGUGGCUGUCCCNGGCCUCGNUGCCCUUCUGGGGGCGUG
AF168728.1/1-269               GAGGGCGUAUAUC...CGCUCGAG....UCGCAG......AGCG..AGGG
#=GC SS_cons                   >.................................................

AF545070.1/111-399             CGNUGGACGCGUUCCNCUU.GCGUGUGUGUGCACGGGGGUCGAANANCAA
AF168728.1/1-269               AAAUGGUGGCGUGAAGCUCUGCCACUG.GUGCA......UCAG.UAGCUC
#=GC SS_cons                   ......<<<<..........>>>>..<.<<<<<......<<<........

AF545070.1/111-399             GGGCGCGCGCGGUGUNACGCUCGGCGCCCUGUGCGCNUGAUGCUCCGCCG
AF168728.1/1-269               GGCAUUACUGUGUUCGAUGCUCUGCGCUCAGUGGACAUGAUGCUCCGCCG
#=GC SS_cons                   ..<<....>><<<<<..<<<...>>>......>>>>>>>>>>>>>>....

AF545070.1/111-399             CGUGACUAUCCCGUUAUGCAUAUCCUGUGUGCGCUCUAGCUCCAUCGGGG
AF168728.1/1-269               CCCAUAUAUCCCGCUAUGUAUAUCCUGUGUGCGCUCUAGUUCCGUUGGGA
#=GC SS_cons                   ................................<<<<..<<<<<...>>>>

AF545070.1/111-399             CCCUGACGAGUCAG..CAACAAACCAUGCAUUACACAUUUUG
AF168728.1/1-269               CCCUGAAGAGUAAGCACACUAAACCAUGCAUUAUACAUGACC
#=GC SS_cons                   >......>>>>...............................
//
