# Supplementary material for: A comparison of RNA folding measures
Source: BMC Bioinformatics. 2005 Oct 3;6:241. doi: 10.1186/1471-2105-6-241 (PMC1274297; doi:10.1186/1471-2105-6-241)
Supplement: Additional File 1 — Data sets. This zip-file contains all the sequences we have used for this study. [file 1471-2105-6-241-S1.zip › datasets/sno_guide/snoTBR5.rfam.seed.filt80.stock]

# STOCKHOLM 1.0
#=GF ID    snoTBR5
#=GF AC    RF00292
#=GF DE    Small nucleolar RNA TBR5
#=GF AU    Moxon SJ
#=GF GA    20.0
#=GF NC    8.5
#=GF TC    33.5

AL354514.2/4494-4406             GACAUGAUCGACACCUAGGCUGAUGUAAAGCCGUCGCAGAUGGACGUUGA
AF016400.1/574-664               GAUGUGAUCGACAACCAGGCCGAUGUGAAGCCGUCGCAGAUGGACGU...
AF168732.1/1-90                  GAAGUGAUUGACACCUAGGCCGAUGUAAAGCCGUCGCAGAUGGACGUUGA
#=GC SS_cons                     <<......<<<<.....<<<<.......>>>>>>>>..............

AL354514.2/4494-4406             GUGGCGCACGCCGUGAAACCAACCC.......CGCCUCGUCUGAUC
AF016400.1/574-664               .UGACACA.GCAAUGAAAACAGCGUUAUUUCACGCCCCGUCUGAUC
AF168732.1/1-90                  .UAUCUU.....GUGAAAACAGUACUAUUUUAUGCCCUGACUGAUC
#=GC SS_cons                     ..<<<<..........................>>>>........>>
//
