# Supplementary material for: A comparison of RNA folding measures
Source: BMC Bioinformatics. 2005 Oct 3;6:241. doi: 10.1186/1471-2105-6-241 (PMC1274297; doi:10.1186/1471-2105-6-241)
Supplement: Additional File 1 — Data sets. This zip-file contains all the sequences we have used for this study. [file 1471-2105-6-241-S1.zip › datasets/sno_guide/snoTBR7.rfam.seed.filt80.stock]

# STOCKHOLM 1.0
#=GF ID    snoTBR7
#=GF AC    RF00295
#=GF DE    Small nucleolar RNA TBR7
#=GF AU    Moxon SJ
#=GF GA    20.0
#=GF NC    2.6
#=GF TC    21.6

Z50171.1/339-410               UGCA.GAUGACUGACAAAACAUCACAGACUUUGAUGACCCCAUGAACAAG
AF545070.1/587-661             GAUAUGAUGAUUGACGUAACAUCACAGACUUUGACGAACCCGUGAGCAAG
#=GC SS_cons                   .....<<<<..........>>>>..........<<<....>>>.......

Z50171.1/339-410               AAAAAUUGUG..CCCAGACUGAUUU
AF545070.1/587-661             AAACACUGUCGCCCCAGUCUGACCG
#=GC SS_cons                   .........................
//
