# Supplementary material for: A comparison of RNA folding measures
Source: BMC Bioinformatics. 2005 Oct 3;6:241. doi: 10.1186/1471-2105-6-241 (PMC1274297; doi:10.1186/1471-2105-6-241)
Supplement: Additional File 1 — Data sets. This zip-file contains all the sequences we have used for this study. [file 1471-2105-6-241-S1.zip › datasets/sno_guide/snoU6-53.rfam.seed.filt80.stock]

# STOCKHOLM 1.0
#=GF ID    snoU6-53
#=GF AC    RF00377
#=GF DE    Small nucleolar RNA U6-53/MBII-28
#=GF AU    Moxon SJ
#=GF GA    20.0
#=GF NC    0.0
#=GF TC    32.2

AL161747.5/13638-13529             UCCCAAUGAUGAGUUGCCAUGCUAAUACUGAGCCACCAGGUAGGGCAGUG
AL161747.5/8490-8387               CCCCUGUGAUGAGUUGCCAUGCUAAUACGGAGACACCAGGUAGGG.AGUU
#=GC SS_cons                       <<<<......<<<<<................<<<<<<...<<<<<.....

AL161747.5/13638-13529             UUGCCCUGGUUUGGGUGCCAGUGAGUUUAACAAAACUUCUCACAUGAAGA
AL161747.5/8490-8387               UUACCCUAACUUGGGUGUU.....GUUGAAAUAAACUCUUUCUCGUAAAU
#=GC SS_cons                       ...>>>>>.....>>>>>>..............>>>>>............

AL161747.5/13638-13529             UCUGAGGGGC
AL161747.5/8490-8387               GCUGAGGGGC
#=GC SS_cons                       ......>>>>
//
