# Supplementary material for: A comparison of RNA folding measures
Source: BMC Bioinformatics. 2005 Oct 3;6:241. doi: 10.1186/1471-2105-6-241 (PMC1274297; doi:10.1186/1471-2105-6-241)
Supplement: Additional File 1 — Data sets. This zip-file contains all the sequences we have used for this study. [file 1471-2105-6-241-S1.zip › datasets/sno_guide/snoZ1.rfam.seed.filt80.stock]

# STOCKHOLM 1.0
#=GF ID    snoZ1
#=GF AC    RF00346
#=GF DE    Small nucleolar RNA snoZ1
#=GF AU    Moxon SJ
#=GF GA    5.0
#=GF NC    0.6
#=GF TC    7.0

U46015.1/1-74             TAACATGATGATGATTTTTCAGTTCTGCTACTGAAGAGAGTTGACAGAAA
#=GC SS_cons              <................<<<<<<......>>>>>>...............

U46015.1/1-74             GCAAAAATACCAAAATCACTGAAA
#=GC SS_cons              ......................>>
//
