# Supplementary material for: A comparison of RNA folding measures
Source: BMC Bioinformatics. 2005 Oct 3;6:241. doi: 10.1186/1471-2105-6-241 (PMC1274297; doi:10.1186/1471-2105-6-241)
Supplement: Additional File 1 — Data sets. This zip-file contains all the sequences we have used for this study. [file 1471-2105-6-241-S1.zip › datasets/sno_guide/snoZ105.rfam.seed.filt80.stock]

# STOCKHOLM 1.0
#=GF ID    snoZ105
#=GF AC    RF00145
#=GF DE    Small nucleolar RNA Z105
#=GF AU    Moxon SJ
#=GF GA    25.0
#=GF NC    15.6
#=GF TC    34.4

AJ309198.1/317-249                 GCAUGAUGAGGAAACCUUACGU..UUAUCUGAUCUAUUUGAUGAUAAAU.
AL049862.1/41942-41872             GCAUGAUGAGGAUUGUUUUAUUGUCAUCUGAUUCUCA.UGAUGAAUAUAU
#=GC SS_cons                       <<<<...<<<<.......................................
#=GC RF                            xxxxxxxxxxxxxxxxxxxxxxxxxxxxxxxxxxxxxxxxxxxxxxxxxx

AJ309198.1/317-249                 UCCUCCUACUCAUUCUGAAUGC
AL049862.1/41942-41872             ACCUCCUACUCAUUCUGAGUGC
#=GC SS_cons                       .>>>>.............>>>>
#=GC RF                            xxxxxxxxxxxxxxxxxxxxxx
//
