# Supplementary material for: A comparison of RNA folding measures
Source: BMC Bioinformatics. 2005 Oct 3;6:241. doi: 10.1186/1471-2105-6-241 (PMC1274297; doi:10.1186/1471-2105-6-241)
Supplement: Additional File 1 — Data sets. This zip-file contains all the sequences we have used for this study. [file 1471-2105-6-241-S1.zip › datasets/sno_guide/snoZ107_R87.rfam.seed.filt80.stock]

# STOCKHOLM 1.0
#=GF ID    snoZ107_R87
#=GF AC    RF00360
#=GF DE    Small nucleolar RNA Z107/R87
#=GF AU    Moxon SJ
#=GF GA    5.0
#=GF NC    0.0
#=GF TC    8.7

AJ307928.1/3-121             ....GAUGGCAGUGACGACCUGGUAAUAUUCAAGCUCAACAGACCAAAUC
AJ298135.1/1-115             GAGAAAUCGUGGUGAUGACUUGGAAAUAUUCAAGCUCAACAGACCGUAAU
#=GC SS_cons                 <<<<<<<<<<........<<<<........>>>>...............<

AJ307928.1/3-121             ACAGGUCUUUCUCUCUGGAUCUACUCCUCAGGGAUUGAUUUG..UAUGCC
AJ298135.1/1-115             GUAGGAUUUU..............UCCUAGUGGAAAGUCUUGCGUGUGUC
#=GC SS_cons                 <<<<<<<.................<<<....>>>..>>>>>>>>......

AJ307928.1/3-121             GAUUUUUCCGCUGAACCGAGCCAUC....
AJ298135.1/1-115             GAUAAUCCCGCUGAACUGAGCGAUUUCUC
#=GC SS_cons                 ...................>>>>>>>>>>
//
