# Supplementary material for: A comparison of RNA folding measures
Source: BMC Bioinformatics. 2005 Oct 3;6:241. doi: 10.1186/1471-2105-6-241 (PMC1274297; doi:10.1186/1471-2105-6-241)
Supplement: Additional File 1 — Data sets. This zip-file contains all the sequences we have used for this study. [file 1471-2105-6-241-S1.zip › datasets/sno_guide/snoZ118.rfam.seed.filt80.stock]

# STOCKHOLM 1.0
#=GF ID    snoZ118
#=GF AC    RF00142
#=GF DE    Small nucleolar RNA Z118/Z121/Z120
#=GF AU    Moxon SJ
#=GF GA    30.0
#=GF NC    0.0
#=GF TC    30.8

AJ490482.1/2-99              UAAUUGCUGUGAUGACAUCUACAAGGACGGUAUCUGAGCGAUGGA..UCU
AJ490483.1/1-108             UGUUUGCUGUGAUGACAUCUACAAGGACGGUAUCUGAGUAAGGUGGCUCU
#=GC SS_cons                 <<<<<<<..............................<<<<<<.......

AJ490482.1/2-99              ..........AUCCUCACGUGAUUAUA.CCUAAACUGAGACUAAAAAUGU
AJ490483.1/1-108             UGAAAGAGUACUCCUUGCGUGAUUACAUCCAAAACUGAUC..AGAGAU.U
#=GC SS_cons                 ............>>>>>>................................

AJ490482.1/2-99              CUGAGCAAAAC
AJ490483.1/1-108             CUGAGCAAACA
#=GC SS_cons                 ....>>>>>>>
//
