# Supplementary material for: A comparison of RNA folding measures
Source: BMC Bioinformatics. 2005 Oct 3;6:241. doi: 10.1186/1471-2105-6-241 (PMC1274297; doi:10.1186/1471-2105-6-241)
Supplement: Additional File 1 — Data sets. This zip-file contains all the sequences we have used for this study. [file 1471-2105-6-241-S1.zip › datasets/sno_guide/snoZ122.rfam.seed.filt80.stock]

# STOCKHOLM 1.0
#=GF ID    snoZ122
#=GF AC    RF00343
#=GF DE    Small nucleolar RNA Z122
#=GF AU    Moxon SJ
#=GF GA    15.0
#=GF NC    0.0
#=GF TC    20.5

AJ490491.1/1-89             UUUGGGAAAUGAUGAACAAUUCAUCUCAGAUAUCCUUUAUGG.AUUUAUU
AJ010669.1/1-82             ..UGGGAUAUGAUGA.CAA...AAAUACGAUAUCUCUAAGGCUAAUUGCU
#=GC SS_cons                <<<<<<<...........................................

AJ490491.1/1-89             UUCAGAAUGAUGAAAAUUUGCACGUCAGUCUGAUCCCAAA
AJ010669.1/1-82             GUGCGGAUGAAAUGUAUUUGCACGUCAGUCUGAUCCCA..
#=GC SS_cons                .................................>>>>>>>
//
