# Supplementary material for: A comparison of RNA folding measures
Source: BMC Bioinformatics. 2005 Oct 3;6:241. doi: 10.1186/1471-2105-6-241 (PMC1274297; doi:10.1186/1471-2105-6-241)
Supplement: Additional File 1 — Data sets. This zip-file contains all the sequences we have used for this study. [file 1471-2105-6-241-S1.zip › datasets/sno_guide/snoZ13_snr52.rfam.seed.filt80.stock]

# STOCKHOLM 1.0
#=GF ID    snoZ13_snr52
#=GF AC    RF00335
#=GF DE    Small nucleolar RNA Z13/snr52
#=GF AU    Moxon SJ
#=GF GA    25.0
#=GF NC    0.0
#=GF TC    35.3

AL683874.1/62362-62458             GUUGAUCAGGUGAUGAAAUAUU.UCGGAUGUAAACUCACAGACCUGUUCU
BX284747.1/26398-26296             GCCCACACCCUGAUGAAAUAUUCUCGGAUGUAAAAUUUUACUUUUGUCUG
AJ251862.1/1-95                    AUUUUGAAAAUGAUGAAAAUAACGCGGAUGAAAUAUAU.......GUCCG
#=GC SS_cons                       ..<<<...................<<<<......................

AL683874.1/62362-62458             GAAUGCGCAAAACC.GUGUAGAGAUUUCCGUUGCCUUCCUUCUGAU....
BX284747.1/26398-26296             AAAAGCGCAAAAACAAUGUUGAGAUUUCCGUUGCCUUCCUUCUGAUCUGU
AJ251862.1/1-95                    AGA.GCGCAAAAAAUGUGUGGAUAUUUCCGUUGCCUUCCUUCUGAUUCAA
#=GC SS_cons                       ..........................>>>>...................>

AL683874.1/62362-62458             GAU
BX284747.1/26398-26296             GGU
AJ251862.1/1-95                    AAU
#=GC SS_cons                       >>.
//
