# Supplementary material for: A comparison of RNA folding measures
Source: BMC Bioinformatics. 2005 Oct 3;6:241. doi: 10.1186/1471-2105-6-241 (PMC1274297; doi:10.1186/1471-2105-6-241)
Supplement: Additional File 1 — Data sets. This zip-file contains all the sequences we have used for this study. [file 1471-2105-6-241-S1.zip › datasets/sno_guide/snoZ152.rfam.seed.filt80.stock]

# STOCKHOLM 1.0
#=GF ID    snoZ152
#=GF AC    RF00350
#=GF DE    Small nucleolar RNA Z152/R70/R12/
#=GF AU    Moxon SJ
#=GF GA    5.0
#=GF NC    0.0
#=GF TC    6.4

AJ490338.1/1-98              GCAAUGCAAUGAUGAUUUUA.......AUGGGUUUUAGCAGUGGCGGCGU
AF317995.1/1-111             ....UGCGAUGAUGAUAAAAUAGCACGAAG.GUGCGUGAAGGGCAGUGGA
#=GC SS_cons                 ..<<<<<...........................................

AJ490338.1/1-98              CA.................GUCGCCGUGAGCUUUCAAUCCAAAAAACGAC
AF317995.1/1-111             CAAAGCAAUGAAAAUUUGUUUUGCCGUGAGCUCUCUUU..AAUAAACGAC
#=GC SS_cons                 ..................................................

AJ490338.1/1-98              UUCUCUUUCCACUGAGCAUUGC
AF317995.1/1-111             UUCUCCUUCCACUGAGCA....
#=GC SS_cons                 ...............>>>>>..
//
