# Supplementary material for: A comparison of RNA folding measures
Source: BMC Bioinformatics. 2005 Oct 3;6:241. doi: 10.1186/1471-2105-6-241 (PMC1274297; doi:10.1186/1471-2105-6-241)
Supplement: Additional File 1 — Data sets. This zip-file contains all the sequences we have used for this study. [file 1471-2105-6-241-S1.zip › datasets/sno_guide/snoZ157.rfam.seed.filt80.stock]

# STOCKHOLM 1.0
#=GF ID    snoZ157
#=GF AC    RF00333
#=GF DE    Small nucleolar RNA Z157
#=GF AU    Moxon SJ
#=GF GA    25.0
#=GF NC    1.5
#=GF TC    40.7

AJ490369.1/1-99             UUGGUAGUGGUGAUGAGCAAUUUUUAUUUGGACUAGAGUUUCUGAUACUG
AJ490353.1/1-97             GAACAUGUGGUGAUGAGCAACUUCUUUGUGGACUAGGGUUUCUGAUAACA
#=GC SS_cons                <<<<<<<<.....................................<<<<<

AJ490369.1/1-99             CUACUUUGUGGUAGUUGAAGACCAAACCC.UUGGCUGUCUGAGCUUCCAG
AJ490353.1/1-97             CUAC...GCAGUGUUUGAUGACCAAACCCUUUGGUUGUCUGAGCUCCUCU
#=GC SS_cons                <......>>>>>>.............................>>>>>>>>
//
