# Supplementary material for: A comparison of RNA folding measures
Source: BMC Bioinformatics. 2005 Oct 3;6:241. doi: 10.1186/1471-2105-6-241 (PMC1274297; doi:10.1186/1471-2105-6-241)
Supplement: Additional File 1 — Data sets. This zip-file contains all the sequences we have used for this study. [file 1471-2105-6-241-S1.zip › datasets/sno_guide/snoZ161.rfam.seed.filt80.stock]

# STOCKHOLM 1.0
#=GF ID    snoZ161
#=GF AC    RF00328
#=GF DE    Small nucleolar RNA Z161
#=GF AU    Moxon SJ
#=GF GA    25.0
#=GF NC    5.2
#=GF TC    80.2

AJ490373.1/1-97             AUGGGCCAUGUGAUAAGAAUCCAUAUGCAAUACUCACGACGGUCAUCUGA
#=GC SS_cons                ..<<<<............................................

AJ490373.1/1-97             UACACUUAGUGUGUCAUGUUGCAGUCAUAUAUUCUCUGAUGCCCUUU
#=GC SS_cons                .<<<<...>>>>............................>>>>...
//
